# Supplementary material for: Crystal structure and Hirshfeld surface analysis of 2-(4-amino-6-phenyl-1,2,5,6-tetra­hydro-1,3,5-triazin-2-yl­idene)malono­nitrile di­methyl­formamide hemisolvate
Source: Acta Crystallogr E Crystallogr Commun. 2022 Jul 12;78(Pt 8):779–84. doi: 10.1107/S2056989022006910 (PMC9361369; doi:10.1107/S2056989022006910)
Supplement: Supplementary file 1 [file e-78-00779-sup1.cif]

##############################################################################
#                                                                            #
# This CIF contains the data in a paper accepted for publication in          #
# Acta Crystallographica Section E. It conforms to the requirements of       #
# Notes for Authors for Acta Crystallographica Section E, and has been       #
# peer reviewed under the auspices of the IUCr Commission on Journals.       #
#                                                                            #
# Full details of the Crystallographic Information File format               #
# are given in the paper "The Crystallographic Information File (CIF):       #
# a New Standard Archive File for Crystallography" by S. R. Hall, F. H.      #
# Allen and I. D. Brown [Acta Cryst. (1991), A47, 655-685].                  #
#                                                                            #
# The current version of the core CIF dictionary is obtainable from          #
# ftp://ftp.iucr.org/pub/cif_core.dic.                                       #
#                                                                            #
# Software is freely available for graphical display of the structure(s)     #
# in this CIF. For information consult the CIF software page                 #
# http://www.iucr.org/resources/cif/software.                                #
#                                                                            #
# This file may be used for bona fide research purposes within the           #
# scientific community so long as proper attribution is given to the journal # 
# article from which it was obtained.                                        #
#                                                                            #
##############################################################################
data_I
_audit_creation_method     'SHELXL-2018/3'
_journal_date_recd_electronic     2022-06-30
_journal_date_accepted     2022-07-06
_journal_name_full     'Acta Crystallographica, Section E'
_journal_year     2022
_journal_volume     78
_journal_issue      8
_journal_page_first     0
_journal_page_last     0
_journal_paper_category     GO
_journal_paper_doi     10.1107/S2056989022006910
_journal_coeditor_code     ZL5032
_publ_contact_author_name     'Ajaya Bhattarai'
_publ_contact_author_address
;
Department of Chemistry,
M.M.A.M.C (Tribhuvan University) Biratnagar,
Nepal
;
_publ_contact_author_email     'ajaya.bhattarai@mmamc.tu.edu.np'
_publ_contact_author_fax     ?
_publ_contact_author_phone     ?
_publ_section_title
;
Crystal structure and Hirshfeld surface analysis of
2-(4-amino-6-phenyl-1,2,5,6-tetrahydro-1,3,5-triazin-2-ylidene)malononitrile
dimethylformamide hemisolvate
;
loop_
    _publ_author_name
    _publ_author_address
    'Ibadulla Mahmudov'
;
Institute of Chemistry of Additives,
Azerbaijan National Academy of Sciences,
1029 Baku, Azerbaijan
;
    'Zeliha Atio\(glu'
;
Department of Aircraft Electrics and Electronics,
School of Applied Sciences,
Cappadocia University,
Mustafapa\,sa, 50420 \"Urg\"up,
Nev\,sehir, Turkey
;
    'Akkurt, Mehmet'
;
Department of Physics,
Faculty of Sciences,
Erciyes University,
38039 Kayseri,
Turkey
;
    'Yusif Abdullayev'
;
Institute of Petrochemical Processes,
Azerbaijan National Academy of Sciences,
1025 Baku, Azerbaijan
Baku Engineering University,
0101 Baku, Azerbaijan
;
    'Afsun Sujayev'
;
Institute of Chemistry of Additives,
Azerbaijan National Academy of Sciences,
1029 Baku, Azerbaijan
;
    'Ajaya Bhattarai'
;
Department of Chemistry,
M.M.A.M.C (Tribhuvan University) Biratnagar,
Nepal
;
_publ_section_synopsis
;
In the crystal, molecules are connected into parallel layers <i>via</i>
N---H...N, N---H...O and C---H...N hydrogen bonds involving  the solvent
dimethylformamide molecule, and C---H...\p interactions, into layers parallel
to (001). van der Waals interactions between the layers ensure the stability
of the molecular packing.
;
_chemical_name_systematic
;
2-(4-Amino-6-phenyl-1,2,5,6-tetrahydro-1,3,5-triazin-2-ylidene)propanedinitrile
dimethylformamide hemisolvate
;
_chemical_name_common
;
2-(4-Amino-6-phenyl-1,2,5,6-tetrahydro-1,3,5-triazin-2-ylidene)malononitrile
dimethylformamide hemisolvate
;
_chemical_formula_moiety     '2(C12 H10 N6), C3 H7 N O'
_chemical_formula_sum     'C27 H27 N13 O'
_chemical_formula_iupac     '2C12 H10 N6, C3 H7 N O'
_chemical_formula_weight     549.61
_chemical_melting_point     ?
_space_group_crystal_system     monoclinic
_space_group_name_H-M_alt     'P 21/c'
_space_group_name_Hall     '-P 2ybc'
loop_
    _space_group_symop_operation_xyz
    'x, y, z'
    '-x, y+1/2, -z+1/2'
    '-x, -y, -z'
    'x, -y-1/2, z-1/2'
_cell_length_a     8.9102(4)
_cell_length_b     13.5595(7)
_cell_length_c     22.0520(12)
_cell_angle_alpha     90
_cell_angle_beta     98.024(2)
_cell_angle_gamma     90
_cell_volume     2638.2(2)
_cell_formula_units_Z     4
_cell_measurement_reflns_used     7300
_cell_measurement_theta_min     2.40
_cell_measurement_theta_max     26.37
_cell_measurement_temperature     150(2)
_exptl_crystal_description     'block'
_exptl_crystal_colour     'colourless'
_exptl_crystal_size_max     0.300
_exptl_crystal_size_mid     0.260
_exptl_crystal_size_min     0.260
_exptl_crystal_density_diffrn     1.384
_exptl_crystal_density_meas     ?
_exptl_crystal_density_method     ?
_exptl_crystal_F_000     1152
_exptl_absorpt_coefficient_mu     0.093
_exptl_absorpt_correction_type     multi-scan
_exptl_absorpt_process_details
;
(SADABS; Bruker, 2018)
;
_exptl_absorpt_correction_T_min     0.960
_exptl_absorpt_correction_T_max     0.965
_diffrn_ambient_temperature     150(2)
_diffrn_source     ?
_diffrn_radiation_type     MoK\a
_diffrn_radiation_wavelength     0.71073
_diffrn_measurement_device_type     'Bruker D8 Quest PHOTON 100 detector'
_diffrn_measurement_method     '\f and \w scans'
_diffrn_detector_area_resol_mean     ?
_diffrn_reflns_number     19167
_diffrn_reflns_av_R_equivalents     0.0446
_diffrn_reflns_av_unetI/netI     0.0393
_diffrn_reflns_theta_min     2.395
_diffrn_reflns_theta_max     26.386
_diffrn_reflns_theta_full     25.242
_diffrn_measured_fraction_theta_max     0.995
_diffrn_measured_fraction_theta_full     0.995
_diffrn_reflns_limit_h_min     -11
_diffrn_reflns_limit_h_max     11
_diffrn_reflns_limit_k_min     -16
_diffrn_reflns_limit_k_max     15
_diffrn_reflns_limit_l_min     -27
_diffrn_reflns_limit_l_max     27
_diffrn_standards_number     0
_diffrn_standards_interval_count     0
_diffrn_standards_interval_time     0
_diffrn_standards_decay_%     0
_refine_special_details     ?
_reflns_number_total     5368
_reflns_number_gt     4215
_reflns_threshold_expression     'I > 2\s(I)'
_refine_ls_structure_factor_coef     Fsqd
_refine_ls_matrix_type     full
_refine_ls_R_factor_all     0.0639
_refine_ls_R_factor_gt     0.0453
_refine_ls_wR_factor_gt     0.1015
_refine_ls_wR_factor_ref     0.1107
_refine_ls_goodness_of_fit_ref     1.021
_refine_ls_restrained_S_all     1.002
_refine_ls_number_reflns     5368
_refine_ls_number_parameters     422
_refine_ls_number_restraints     219
_refine_ls_hydrogen_treatment     constr
_refine_ls_weighting_scheme     calc
_refine_ls_weighting_details
              'w=1/[\s^2^(Fo^2^)+(0.0406P)^2^+1.7380P] where P=(Fo^2^+2Fc^2^)/3'
_atom_sites_solution_hydrogens     mixed
_atom_sites_solution_primary     dual
_atom_sites_solution_secondary     ?
_refine_ls_shift/su_max     0.000
_refine_ls_shift/su_mean     0.000
_refine_diff_density_max     0.243
_refine_diff_density_min     -0.233
_refine_ls_extinction_method     none
_refine_ls_extinction_coef     .
loop_
    _atom_type_symbol
    _atom_type_description
    _atom_type_scat_dispersion_real
    _atom_type_scat_dispersion_imag
    _atom_type_scat_source
    'C' 'C' 0.0033 0.0016
                         'International Tables Vol C Tables 4.2.6.8 and 6.1.1.4'
    'H' 'H' 0.0000 0.0000
                         'International Tables Vol C Tables 4.2.6.8 and 6.1.1.4'
    'N' 'N' 0.0061 0.0033
                         'International Tables Vol C Tables 4.2.6.8 and 6.1.1.4'
    'O' 'O' 0.0106 0.0060
                         'International Tables Vol C Tables 4.2.6.8 and 6.1.1.4'
_computing_data_collection
;
<i>APEX3</i> (Bruker, 2018)
;
_computing_cell_refinement
;
SAINT (Bruker, 2018)
;
_computing_data_reduction
;
SAINT (Bruker, 2018)
;
_computing_structure_solution
;
SHELXT (Sheldrick, 2015a)
;
_computing_structure_refinement
;
SHELXL2018 (Sheldrick, 2015b)
;
_computing_molecular_graphics
;
ORTEP-3 for Windows (Farrugia, 2012)
;
_computing_publication_material
;
PLATON (Spek, 2020)
;
loop_
    _atom_site_type_symbol
    _atom_site_label
    _atom_site_fract_x
    _atom_site_fract_y
    _atom_site_fract_z
    _atom_site_U_iso_or_equiv
    _atom_site_adp_type
    _atom_site_calc_flag
    _atom_site_occupancy
    _atom_site_disorder_assembly
    _atom_site_disorder_group
    O O1 0.30549(14) 0.59988(10) 0.36140(6) 0.0299(3) Uani d 1 . .
    N N1 0.52574(16) 0.42828(11) 0.43293(7) 0.0221(3) Uani d 1 . .
    H H1N 0.431602 0.454984 0.432599 0.027 Uiso d 1 . .
    N N2 0.78571(15) 0.45380(10) 0.42654(6) 0.0171(3) Uani d 1 . .
    N N3 0.69117(16) 0.29369(11) 0.44016(7) 0.0215(3) Uani d 1 . .
    H H3N 0.703754 0.227992 0.443812 0.026 Uiso d 1 . .
    N N4 0.61899(16) 0.58380(11) 0.42444(7) 0.0227(3) Uani d 1 . .
    H H4A 0.524426 0.608445 0.416945 0.027 Uiso d 1 . .
    H H4B 0.696850 0.625464 0.422575 0.027 Uiso d 1 . .
    N N5 1.19175(17) 0.42192(12) 0.43645(8) 0.0280(4) Uani d 1 . .
    N N6 0.99550(18) 0.12911(12) 0.42191(8) 0.0302(4) Uani d 1 . .
    N N7 0.11862(16) 0.77458(11) 0.41760(7) 0.0206(3) Uani d 1 . .
    H H7N 0.210064 0.747167 0.414922 0.025 Uiso d 1 . .
    N N8 -0.14262(15) 0.74913(10) 0.42123(6) 0.0176(3) Uani d 1 . .
    N N9 -0.03848(16) 0.90970(10) 0.42920(7) 0.0197(3) Uani d 1 . .
    H H9N -0.052583 0.976797 0.430802 0.024 Uiso d 1 . .
    N N10 0.01996(17) 0.61859(11) 0.41453(7) 0.0228(3) Uani d 1 . .
    H H10A 0.110823 0.595869 0.407432 0.027 Uiso d 1 . .
    H H10B -0.055088 0.577908 0.422065 0.027 Uiso d 1 . .
    N N11 -0.53959(18) 0.78121(12) 0.43275(8) 0.0307(4) Uani d 1 . .
    N N12 -0.33307(19) 1.07238(11) 0.45473(8) 0.0298(4) Uani d 1 . .
    N N13 0.27178(17) 0.59511(12) 0.25719(7) 0.0265(3) Uani d 1 . .
    C C1 0.53378(19) 0.32208(13) 0.42361(8) 0.0224(4) Uani d 1 . .
    H H1A 0.471224 0.288129 0.451612 0.027 Uiso calc 1 A 1
    C C2 0.64407(18) 0.48767(12) 0.42791(7) 0.0177(3) Uani d 1 . .
    C C3 0.80600(18) 0.35521(12) 0.43296(7) 0.0168(3) Uani d 1 . .
    C C4 0.475(3) 0.293(2) 0.3576(4) 0.0241(10) Uani d 0.67(3) B 1
    C C5 0.5563(13) 0.3177(10) 0.3101(4) 0.0246(14) Uani d 0.67(3) B 1
    H H5 0.650282 0.351418 0.318958 0.030 Uiso calc 0.67(3) B 1
    C C6 0.5012(13) 0.2932(9) 0.2499(4) 0.0305(15) Uani d 0.67(3) B 1
    H H6 0.557368 0.310779 0.217927 0.037 Uiso calc 0.67(3) B 1
    C C7 0.3649(13) 0.2433(8) 0.2360(5) 0.0336(18) Uani d 0.67(3) B 1
    H H7 0.327883 0.226416 0.194827 0.040 Uiso calc 0.67(3) B 1
    C C8 0.2835(11) 0.2183(9) 0.2827(6) 0.0387(19) Uani d 0.67(3) B 1
    H H8 0.189913 0.184280 0.273567 0.046 Uiso calc 0.67(3) B 1
    C C9 0.3386(15) 0.2431(11) 0.3432(5) 0.0328(18) Uani d 0.67(3) B 1
    H H9 0.281954 0.225472 0.375038 0.039 Uiso calc 0.67(3) B 1
    C C4A 0.463(6) 0.290(5) 0.3608(8) 0.0241(10) Uani d 0.33(3) B 2
    C C5A 0.525(3) 0.317(2) 0.3093(10) 0.034(4) Uani d 0.33(3) B 2
    H H5A 0.611348 0.358019 0.313107 0.041 Uiso calc 0.33(3) B 2
    C C6A 0.461(3) 0.2832(19) 0.2514(9) 0.037(3) Uani d 0.33(3) B 2
    H H6A 0.504516 0.299588 0.215823 0.045 Uiso calc 0.33(3) B 2
    C C7A 0.333(3) 0.2263(16) 0.2477(10) 0.037(3) Uani d 0.33(3) B 2
    H H7A 0.286987 0.203583 0.208748 0.044 Uiso calc 0.33(3) B 2
    C C8A 0.269(2) 0.2011(17) 0.2988(11) 0.039(3) Uani d 0.33(3) B 2
    H H8A 0.179205 0.162676 0.294487 0.047 Uiso calc 0.33(3) B 2
    C C9A 0.335(3) 0.231(2) 0.3568(10) 0.031(3) Uani d 0.33(3) B 2
    H H9A 0.293473 0.212108 0.392413 0.037 Uiso calc 0.33(3) B 2
    C C10 0.95264(19) 0.31541(12) 0.43229(8) 0.0183(3) Uani d 1 . .
    C C11 1.08173(19) 0.37632(12) 0.43463(8) 0.0190(4) Uani d 1 . .
    C C12 0.97619(19) 0.21242(13) 0.42722(8) 0.0201(4) Uani d 1 . .
    C C13 0.10164(19) 0.88025(13) 0.40755(8) 0.0196(4) Uani d 1 . .
    H H13A 0.187900 0.914501 0.432945 0.023 Uiso calc 1 . .
    C C14 -0.00174(18) 0.71515(12) 0.41738(7) 0.0178(3) Uani d 1 . .
    C C15 -0.15596(18) 0.84747(12) 0.42933(7) 0.0168(3) Uani d 1 . .
    C C16 0.1034(2) 0.90787(13) 0.34077(8) 0.0219(4) Uani d 1 . .
    C C17 -0.0200(2) 0.88610(15) 0.29677(8) 0.0292(4) Uani d 1 . .
    H H17A -0.106544 0.854486 0.308568 0.035 Uiso calc 1 . .
    C C18 -0.0172(3) 0.91034(16) 0.23572(9) 0.0357(5) Uani d 1 . .
    H H18A -0.101889 0.895731 0.205920 0.043 Uiso calc 1 . .
    C C19 0.1086(3) 0.95557(16) 0.21852(10) 0.0398(5) Uani d 1 . .
    H H19A 0.110939 0.971849 0.176760 0.048 Uiso calc 1 . .
    C C20 0.2309(3) 0.97723(17) 0.26174(11) 0.0424(6) Uani d 1 . .
    H H20A 0.317372 1.008472 0.249608 0.051 Uiso calc 1 . .
    C C21 0.2291(2) 0.95370(15) 0.32333(10) 0.0337(5) Uani d 1 . .
    H H21A 0.313711 0.969113 0.352997 0.040 Uiso calc 1 . .
    C C22 -0.29893(19) 0.88657(12) 0.43818(8) 0.0193(3) Uani d 1 . .
    C C23 -0.42860(19) 0.82637(13) 0.43560(8) 0.0203(4) Uani d 1 . .
    C C24 -0.31897(19) 0.98876(13) 0.44757(8) 0.0208(4) Uani d 1 . .
    C C25 0.3387(2) 0.56969(14) 0.31214(9) 0.0270(4) Uani d 1 . .
    H H25A 0.419969 0.523933 0.313982 0.032 Uiso calc 1 . .
    C C26 0.1468(3) 0.66418(18) 0.24990(11) 0.0448(6) Uani d 1 . .
    H H26A 0.109491 0.673180 0.289282 0.067 Uiso calc 0.66(3) . .
    H H26B 0.064973 0.638462 0.219737 0.067 Uiso calc 0.66(3) . .
    H H26C 0.181335 0.727686 0.235740 0.067 Uiso calc 0.66(3) . .
    H H26D 0.127708 0.686372 0.207224 0.067 Uiso calc 0.34(3) . .
    H H26E 0.172226 0.721090 0.276769 0.067 Uiso calc 0.34(3) . .
    H H26F 0.055864 0.631866 0.260765 0.067 Uiso calc 0.34(3) . .
    C C27 0.3222(3) 0.55731(17) 0.20144(9) 0.0368(5) Uani d 1 . .
    H H27A 0.397900 0.505441 0.212058 0.055 Uiso calc 1 . .
    H H27B 0.367225 0.611049 0.180343 0.055 Uiso calc 1 . .
    H H27C 0.235333 0.530070 0.174488 0.055 Uiso calc 1 . .
loop_
    _atom_site_aniso_label
    _atom_site_aniso_U_11
    _atom_site_aniso_U_22
    _atom_site_aniso_U_33
    _atom_site_aniso_U_12
    _atom_site_aniso_U_13
    _atom_site_aniso_U_23
    O1 0.0223(7) 0.0420(8) 0.0255(7) 0.0013(6) 0.0040(5) -0.0020(6)
    N1 0.0142(7) 0.0216(8) 0.0311(8) 0.0016(6) 0.0051(6) -0.0015(6)
    N2 0.0144(7) 0.0186(7) 0.0183(7) 0.0008(5) 0.0026(5) -0.0012(6)
    N3 0.0167(7) 0.0166(7) 0.0310(8) 0.0005(6) 0.0027(6) 0.0037(6)
    N4 0.0155(7) 0.0195(7) 0.0326(8) 0.0013(6) 0.0015(6) -0.0006(6)
    N5 0.0183(8) 0.0261(8) 0.0397(9) 0.0009(7) 0.0046(7) 0.0008(7)
    N6 0.0291(9) 0.0205(9) 0.0409(10) 0.0016(7) 0.0050(7) -0.0011(7)
    N7 0.0137(7) 0.0211(7) 0.0272(8) 0.0027(6) 0.0040(6) 0.0033(6)
    N8 0.0161(7) 0.0178(7) 0.0191(7) 0.0008(6) 0.0032(5) 0.0003(6)
    N9 0.0195(7) 0.0162(7) 0.0243(7) -0.0003(6) 0.0059(6) -0.0001(6)
    N10 0.0190(7) 0.0184(7) 0.0324(8) 0.0025(6) 0.0092(6) 0.0001(6)
    N11 0.0206(8) 0.0250(8) 0.0471(10) 0.0012(7) 0.0075(7) -0.0042(7)
    N12 0.0307(9) 0.0217(9) 0.0385(10) 0.0011(7) 0.0105(7) -0.0035(7)
    N13 0.0242(8) 0.0297(9) 0.0254(8) 0.0020(7) 0.0027(6) -0.0001(7)
    C1 0.0166(8) 0.0200(9) 0.0311(10) -0.0011(7) 0.0052(7) 0.0029(7)
    C2 0.0170(8) 0.0205(9) 0.0154(8) -0.0008(7) 0.0014(6) -0.0014(6)
    C3 0.0167(8) 0.0201(8) 0.0133(8) -0.0017(6) 0.0010(6) 0.0000(6)
    C4 0.018(4) 0.019(2) 0.0351(13) 0.003(2) -0.0004(14) -0.0016(19)
    C5 0.019(3) 0.029(2) 0.024(2) -0.001(3) -0.0033(18) -0.0002(17)
    C6 0.026(4) 0.029(3) 0.034(2) 0.001(2) -0.004(2) -0.0017(17)
    C7 0.026(4) 0.035(3) 0.036(3) 0.001(3) -0.008(3) -0.010(2)
    C8 0.021(3) 0.043(4) 0.051(5) -0.006(2) 0.000(3) -0.011(3)
    C9 0.023(2) 0.033(4) 0.043(3) -0.002(2) 0.007(3) -0.005(3)
    C4A 0.018(4) 0.019(2) 0.0351(13) 0.003(2) -0.0004(14) -0.0016(19)
    C5A 0.020(7) 0.030(5) 0.049(6) -0.006(5) -0.009(4) -0.004(4)
    C6A 0.036(8) 0.038(6) 0.035(5) 0.001(6) -0.008(5) -0.003(4)
    C7A 0.024(7) 0.036(6) 0.048(7) -0.005(5) -0.006(5) -0.009(5)
    C8A 0.026(5) 0.040(7) 0.049(7) 0.000(4) -0.003(5) -0.012(5)
    C9A 0.018(4) 0.027(6) 0.047(6) -0.003(4) 0.004(5) -0.009(6)
    C10 0.0177(8) 0.0184(8) 0.0187(8) 0.0006(7) 0.0027(6) -0.0004(6)
    C11 0.0181(8) 0.0194(8) 0.0195(8) 0.0054(7) 0.0033(6) 0.0011(7)
    C12 0.0165(8) 0.0234(10) 0.0202(9) -0.0009(7) 0.0023(7) 0.0013(7)
    C13 0.0156(8) 0.0214(9) 0.0217(9) -0.0006(7) 0.0027(6) 0.0014(7)
    C14 0.0173(8) 0.0207(8) 0.0152(8) -0.0002(7) 0.0021(6) 0.0012(6)
    C15 0.0178(8) 0.0195(8) 0.0129(8) -0.0003(7) 0.0013(6) 0.0009(6)
    C16 0.0244(9) 0.0184(9) 0.0239(9) 0.0042(7) 0.0074(7) 0.0014(7)
    C17 0.0332(10) 0.0291(10) 0.0250(9) 0.0021(8) 0.0030(8) 0.0006(8)
    C18 0.0478(13) 0.0362(11) 0.0226(10) 0.0112(10) 0.0028(9) 0.0014(8)
    C19 0.0616(15) 0.0346(12) 0.0266(11) 0.0144(11) 0.0181(10) 0.0070(9)
    C20 0.0482(14) 0.0404(13) 0.0447(13) 0.0000(11) 0.0280(11) 0.0081(10)
    C21 0.0309(11) 0.0362(11) 0.0365(11) -0.0016(9) 0.0129(9) 0.0037(9)
    C22 0.0190(8) 0.0176(8) 0.0216(8) 0.0007(7) 0.0040(7) -0.0006(7)
    C23 0.0191(9) 0.0189(9) 0.0234(9) 0.0046(7) 0.0043(7) -0.0006(7)
    C24 0.0175(8) 0.0252(10) 0.0202(9) 0.0003(7) 0.0048(7) 0.0013(7)
    C25 0.0223(9) 0.0297(10) 0.0285(10) 0.0023(8) 0.0024(8) -0.0002(8)
    C26 0.0381(12) 0.0516(14) 0.0442(13) 0.0162(11) 0.0035(10) 0.0100(11)
    C27 0.0419(12) 0.0415(12) 0.0273(10) -0.0010(10) 0.0062(9) -0.0051(9)
_geom_special_details
;
 All esds (except the esd in the dihedral angle between two l.s. planes)
 are estimated using the full covariance matrix.  The cell esds are taken
 into account individually in the estimation of esds in distances, angles
 and torsion angles; correlations between esds in cell parameters are only
 used when they are defined by crystal symmetry.  An approximate (isotropic)
 treatment of cell esds is used for estimating esds involving l.s. planes.
;
loop_
    _geom_bond_atom_site_label_1
    _geom_bond_atom_site_label_2
    _geom_bond_site_symmetry_2
    _geom_bond_distance
    _geom_bond_publ_flag
    O1 C25 . 1.235(2) ?
    N1 C2 . 1.343(2) ?
    N1 C1 . 1.458(2) ?
    N1 H1N . 0.9127 ?
    N2 C2 . 1.347(2) ?
    N2 C3 . 1.354(2) ?
    N3 C3 . 1.347(2) ?
    N3 C1 . 1.451(2) ?
    N3 H3N . 0.9001 ?
    N4 C2 . 1.323(2) ?
    N4 H4A . 0.9000 ?
    N4 H4B . 0.9000 ?
    N5 C11 . 1.155(2) ?
    N6 C12 . 1.151(2) ?
    N7 C14 . 1.341(2) ?
    N7 C13 . 1.454(2) ?
    N7 H7N . 0.9050 ?
    N8 C14 . 1.351(2) ?
    N8 C15 . 1.353(2) ?
    N9 C15 . 1.345(2) ?
    N9 C13 . 1.454(2) ?
    N9 H9N . 0.9198 ?
    N10 C14 . 1.326(2) ?
    N10 H10A . 0.9001 ?
    N10 H10B . 0.9000 ?
    N11 C23 . 1.157(2) ?
    N12 C24 . 1.154(2) ?
    N13 C25 . 1.320(2) ?
    N13 C26 . 1.447(3) ?
    N13 C27 . 1.459(2) ?
    C1 C4A . 1.506(12) ?
    C1 C4 . 1.527(6) ?
    C1 H1A . 1.0000 ?
    C3 C10 . 1.416(2) ?
    C4 C9 . 1.392(7) ?
    C4 C5 . 1.393(7) ?
    C5 C6 . 1.391(7) ?
    C5 H5 . 0.9500 ?
    C6 C7 . 1.386(7) ?
    C6 H6 . 0.9500 ?
    C7 C8 . 1.381(7) ?
    C7 H7 . 0.9500 ?
    C8 C9 . 1.398(7) ?
    C8 H8 . 0.9500 ?
    C9 H9 . 0.9500 ?
    C4A C5A . 1.379(13) ?
    C4A C9A . 1.381(13) ?
    C5A C6A . 1.397(13) ?
    C5A H5A . 0.9500 ?
    C6A C7A . 1.369(12) ?
    C6A H6A . 0.9500 ?
    C7A C8A . 1.373(12) ?
    C7A H7A . 0.9500 ?
    C8A C9A . 1.392(13) ?
    C8A H8A . 0.9500 ?
    C9A H9A . 0.9500 ?
    C10 C11 . 1.411(2) ?
    C10 C12 . 1.419(2) ?
    C13 C16 . 1.522(2) ?
    C13 H13A . 1.0000 ?
    C15 C22 . 1.418(2) ?
    C16 C21 . 1.381(3) ?
    C16 C17 . 1.393(3) ?
    C17 C18 . 1.389(3) ?
    C17 H17A . 0.9500 ?
    C18 C19 . 1.376(3) ?
    C18 H18A . 0.9500 ?
    C19 C20 . 1.376(3) ?
    C19 H19A . 0.9500 ?
    C20 C21 . 1.397(3) ?
    C20 H20A . 0.9500 ?
    C21 H21A . 0.9500 ?
    C22 C23 . 1.409(2) ?
    C22 C24 . 1.416(2) ?
    C25 H25A . 0.9500 ?
    C26 H26A . 0.9800 ?
    C26 H26B . 0.9800 ?
    C26 H26C . 0.9800 ?
    C26 H26D . 0.9800 ?
    C26 H26E . 0.9800 ?
    C26 H26F . 0.9800 ?
    C27 H27A . 0.9800 ?
    C27 H27B . 0.9800 ?
    C27 H27C . 0.9800 ?
loop_
    _geom_angle_atom_site_label_1
    _geom_angle_atom_site_label_2
    _geom_angle_atom_site_label_3
    _geom_angle_site_symmetry_1
    _geom_angle_site_symmetry_3
    _geom_angle
    _geom_angle_publ_flag
    C2 N1 C1 . . 121.73(14) ?
    C2 N1 H1N . . 119.5 ?
    C1 N1 H1N . . 117.0 ?
    C2 N2 C3 . . 116.49(14) ?
    C3 N3 C1 . . 121.98(14) ?
    C3 N3 H3N . . 122.4 ?
    C1 N3 H3N . . 112.9 ?
    C2 N4 H4A . . 121.5 ?
    C2 N4 H4B . . 119.7 ?
    H4A N4 H4B . . 117.8 ?
    C14 N7 C13 . . 121.69(14) ?
    C14 N7 H7N . . 118.7 ?
    C13 N7 H7N . . 118.0 ?
    C14 N8 C15 . . 116.36(14) ?
    C15 N9 C13 . . 122.20(14) ?
    C15 N9 H9N . . 120.7 ?
    C13 N9 H9N . . 114.4 ?
    C14 N10 H10A . . 119.1 ?
    C14 N10 H10B . . 118.6 ?
    H10A N10 H10B . . 122.1 ?
    C25 N13 C26 . . 120.88(17) ?
    C25 N13 C27 . . 121.94(17) ?
    C26 N13 C27 . . 117.16(17) ?
    N3 C1 N1 . . 106.94(14) ?
    N3 C1 C4A . . 115(3) ?
    N1 C1 C4A . . 113(3) ?
    N3 C1 C4 . . 111.2(12) ?
    N1 C1 C4 . . 111.7(14) ?
    N3 C1 H1A . . 109.0 ?
    N1 C1 H1A . . 109.0 ?
    C4 C1 H1A . . 109.0 ?
    N4 C2 N1 . . 117.85(15) ?
    N4 C2 N2 . . 119.06(15) ?
    N1 C2 N2 . . 123.09(15) ?
    N3 C3 N2 . . 122.10(15) ?
    N3 C3 C10 . . 118.86(15) ?
    N2 C3 C10 . . 119.04(15) ?
    C9 C4 C5 . . 118.3(6) ?
    C9 C4 C1 . . 120.9(8) ?
    C5 C4 C1 . . 120.8(7) ?
    C6 C5 C4 . . 120.7(6) ?
    C6 C5 H5 . . 119.7 ?
    C4 C5 H5 . . 119.7 ?
    C7 C6 C5 . . 120.6(7) ?
    C7 C6 H6 . . 119.7 ?
    C5 C6 H6 . . 119.7 ?
    C8 C7 C6 . . 119.4(6) ?
    C8 C7 H7 . . 120.3 ?
    C6 C7 H7 . . 120.3 ?
    C7 C8 C9 . . 120.1(6) ?
    C7 C8 H8 . . 119.9 ?
    C9 C8 H8 . . 119.9 ?
    C4 C9 C8 . . 120.9(7) ?
    C4 C9 H9 . . 119.5 ?
    C8 C9 H9 . . 119.5 ?
    C5A C4A C9A . . 121.3(12) ?
    C5A C4A C1 . . 121.1(17) ?
    C9A C4A C1 . . 117.6(16) ?
    C4A C5A C6A . . 120.6(14) ?
    C4A C5A H5A . . 119.7 ?
    C6A C5A H5A . . 119.7 ?
    C7A C6A C5A . . 117.8(13) ?
    C7A C6A H6A . . 121.1 ?
    C5A C6A H6A . . 121.1 ?
    C6A C7A C8A . . 121.8(13) ?
    C6A C7A H7A . . 119.1 ?
    C8A C7A H7A . . 119.1 ?
    C7A C8A C9A . . 120.8(13) ?
    C7A C8A H8A . . 119.6 ?
    C9A C8A H8A . . 119.6 ?
    C4A C9A C8A . . 117.7(13) ?
    C4A C9A H9A . . 121.1 ?
    C8A C9A H9A . . 121.1 ?
    C11 C10 C3 . . 121.69(15) ?
    C11 C10 C12 . . 116.75(15) ?
    C3 C10 C12 . . 121.53(15) ?
    N5 C11 C10 . . 176.54(18) ?
    N6 C12 C10 . . 178.65(19) ?
    N9 C13 N7 . . 107.24(13) ?
    N9 C13 C16 . . 112.08(14) ?
    N7 C13 C16 . . 112.03(14) ?
    N9 C13 H13A . . 108.5 ?
    N7 C13 H13A . . 108.5 ?
    C16 C13 H13A . . 108.5 ?
    N10 C14 N7 . . 118.14(15) ?
    N10 C14 N8 . . 118.86(15) ?
    N7 C14 N8 . . 122.99(15) ?
    N9 C15 N8 . . 122.37(15) ?
    N9 C15 C22 . . 118.69(15) ?
    N8 C15 C22 . . 118.93(15) ?
    C21 C16 C17 . . 119.55(17) ?
    C21 C16 C13 . . 119.91(17) ?
    C17 C16 C13 . . 120.54(16) ?
    C18 C17 C16 . . 120.38(19) ?
    C18 C17 H17A . . 119.8 ?
    C16 C17 H17A . . 119.8 ?
    C19 C18 C17 . . 119.9(2) ?
    C19 C18 H18A . . 120.1 ?
    C17 C18 H18A . . 120.1 ?
    C20 C19 C18 . . 120.05(19) ?
    C20 C19 H19A . . 120.0 ?
    C18 C19 H19A . . 120.0 ?
    C19 C20 C21 . . 120.6(2) ?
    C19 C20 H20A . . 119.7 ?
    C21 C20 H20A . . 119.7 ?
    C16 C21 C20 . . 119.5(2) ?
    C16 C21 H21A . . 120.2 ?
    C20 C21 H21A . . 120.2 ?
    C23 C22 C24 . . 116.95(15) ?
    C23 C22 C15 . . 121.67(15) ?
    C24 C22 C15 . . 121.33(15) ?
    N11 C23 C22 . . 176.48(19) ?
    N12 C24 C22 . . 178.8(2) ?
    O1 C25 N13 . . 126.02(18) ?
    O1 C25 H25A . . 117.0 ?
    N13 C25 H25A . . 117.0 ?
    N13 C26 H26A . . 109.5 ?
    N13 C26 H26B . . 109.5 ?
    H26A C26 H26B . . 109.5 ?
    N13 C26 H26C . . 109.5 ?
    H26A C26 H26C . . 109.5 ?
    H26B C26 H26C . . 109.5 ?
    N13 C26 H26D . . 109.5 ?
    H26A C26 H26D . . 141.1 ?
    H26B C26 H26D . . 56.3 ?
    H26C C26 H26D . . 56.3 ?
    N13 C26 H26E . . 109.5 ?
    H26A C26 H26E . . 56.3 ?
    H26B C26 H26E . . 141.1 ?
    H26C C26 H26E . . 56.3 ?
    H26D C26 H26E . . 109.5 ?
    N13 C26 H26F . . 109.5 ?
    H26A C26 H26F . . 56.3 ?
    H26B C26 H26F . . 56.3 ?
    H26C C26 H26F . . 141.1 ?
    H26D C26 H26F . . 109.5 ?
    H26E C26 H26F . . 109.5 ?
    N13 C27 H27A . . 109.5 ?
    N13 C27 H27B . . 109.5 ?
    H27A C27 H27B . . 109.5 ?
    N13 C27 H27C . . 109.5 ?
    H27A C27 H27C . . 109.5 ?
    H27B C27 H27C . . 109.5 ?
loop_
    _geom_torsion_atom_site_label_1
    _geom_torsion_atom_site_label_2
    _geom_torsion_atom_site_label_3
    _geom_torsion_atom_site_label_4
    _geom_torsion_site_symmetry_1
    _geom_torsion_site_symmetry_2
    _geom_torsion_site_symmetry_3
    _geom_torsion_site_symmetry_4
    _geom_torsion
    _geom_torsion_publ_flag
    C3 N3 C1 N1 . . . . -30.9(2) ?
    C3 N3 C1 C4A . . . . 96(2) ?
    C3 N3 C1 C4 . . . . 91.4(10) ?
    C2 N1 C1 N3 . . . . 28.4(2) ?
    C2 N1 C1 C4A . . . . -99.2(16) ?
    C2 N1 C1 C4 . . . . -93.5(8) ?
    C1 N1 C2 N4 . . . . 166.32(16) ?
    C1 N1 C2 N2 . . . . -14.0(3) ?
    C3 N2 C2 N4 . . . . 177.19(15) ?
    C3 N2 C2 N1 . . . . -2.5(2) ?
    C1 N3 C3 N2 . . . . 18.8(2) ?
    C1 N3 C3 C10 . . . . -161.37(16) ?
    C2 N2 C3 N3 . . . . 0.2(2) ?
    C2 N2 C3 C10 . . . . -179.59(14) ?
    N3 C1 C4 C9 . . . . 131(2) ?
    N1 C1 C4 C9 . . . . -109(3) ?
    N3 C1 C4 C5 . . . . -50(3) ?
    N1 C1 C4 C5 . . . . 70(3) ?
    C9 C4 C5 C6 . . . . 0(4) ?
    C1 C4 C5 C6 . . . . -178.6(19) ?
    C4 C5 C6 C7 . . . . 0(2) ?
    C5 C6 C7 C8 . . . . 0.3(14) ?
    C6 C7 C8 C9 . . . . -0.1(14) ?
    C5 C4 C9 C8 . . . . 0(4) ?
    C1 C4 C9 C8 . . . . 178.7(19) ?
    C7 C8 C9 C4 . . . . 0(2) ?
    N3 C1 C4A C5A . . . . -57(7) ?
    N1 C1 C4A C5A . . . . 66(6) ?
    N3 C1 C4A C9A . . . . 122(5) ?
    N1 C1 C4A C9A . . . . -115(5) ?
    C9A C4A C5A C6A . . . . -1(8) ?
    C1 C4A C5A C6A . . . . 178(4) ?
    C4A C5A C6A C7A . . . . 2(5) ?
    C5A C6A C7A C8A . . . . -1(3) ?
    C6A C7A C8A C9A . . . . -1(3) ?
    C5A C4A C9A C8A . . . . -1(8) ?
    C1 C4A C9A C8A . . . . -180(4) ?
    C7A C8A C9A C4A . . . . 2(5) ?
    N3 C3 C10 C11 . . . . -169.86(15) ?
    N2 C3 C10 C11 . . . . 9.9(2) ?
    N3 C3 C10 C12 . . . . 12.2(2) ?
    N2 C3 C10 C12 . . . . -167.99(15) ?
    C15 N9 C13 N7 . . . . -28.3(2) ?
    C15 N9 C13 C16 . . . . 95.08(18) ?
    C14 N7 C13 N9 . . . . 28.7(2) ?
    C14 N7 C13 C16 . . . . -94.64(19) ?
    C13 N7 C14 N10 . . . . 166.71(15) ?
    C13 N7 C14 N8 . . . . -14.7(2) ?
    C15 N8 C14 N10 . . . . 174.49(15) ?
    C15 N8 C14 N7 . . . . -4.1(2) ?
    C13 N9 C15 N8 . . . . 13.6(2) ?
    C13 N9 C15 C22 . . . . -166.34(15) ?
    C14 N8 C15 N9 . . . . 4.7(2) ?
    C14 N8 C15 C22 . . . . -175.44(14) ?
    N9 C13 C16 C21 . . . . 132.95(17) ?
    N7 C13 C16 C21 . . . . -106.44(19) ?
    N9 C13 C16 C17 . . . . -47.9(2) ?
    N7 C13 C16 C17 . . . . 72.7(2) ?
    C21 C16 C17 C18 . . . . -0.1(3) ?
    C13 C16 C17 C18 . . . . -179.21(17) ?
    C16 C17 C18 C19 . . . . 0.4(3) ?
    C17 C18 C19 C20 . . . . -0.4(3) ?
    C18 C19 C20 C21 . . . . 0.0(3) ?
    C17 C16 C21 C20 . . . . -0.2(3) ?
    C13 C16 C21 C20 . . . . 178.87(18) ?
    C19 C20 C21 C16 . . . . 0.3(3) ?
    N9 C15 C22 C23 . . . . 176.58(15) ?
    N8 C15 C22 C23 . . . . -3.3(2) ?
    N9 C15 C22 C24 . . . . -0.8(2) ?
    N8 C15 C22 C24 . . . . 179.27(15) ?
    C26 N13 C25 O1 . . . . -0.1(3) ?
    C27 N13 C25 O1 . . . . 178.26(19) ?
loop_
    _geom_hbond_atom_site_label_D
    _geom_hbond_atom_site_label_H
    _geom_hbond_atom_site_label_A
    _geom_hbond_site_symmetry_A
    _geom_hbond_distance_DH
    _geom_hbond_distance_HA
    _geom_hbond_distance_DA
    _geom_hbond_angle_DHA
    _geom_hbond_publ_flag
    N1 H1N N5 1_455 0.91 2.20 2.989(2) 144.8 yes
    N3 H3N N12 1_645 0.90 2.15 3.029(2) 163.8 yes
    N4 H4A O1 . 0.90 2.16 2.9493(19) 146.5 yes
    N4 H4A N11 1_655 0.90 2.45 3.044(2) 124.1 yes
    N4 H4B N8 1_655 0.90 2.21 3.096(2) 169.3 yes
    N7 H7N O1 . 0.90 2.53 3.240(2) 136.0 yes
    N7 H7N N11 1_655 0.90 2.26 3.018(2) 141.4 yes
    N9 H9N N6 1_465 0.92 2.12 2.997(2) 158.1 yes
    N10 H10A O1 . 0.90 2.13 2.9566(19) 152.4 yes
    N10 H10A N5 1_455 0.90 2.52 3.079(2) 120.5 yes
    N10 H10B N2 1_455 0.90 2.21 3.094(2) 166.4 yes
    C1 H1A N11 3_566 1.00 2.71 3.457(3) 132.1 yes
    C13 H13A N12 3_576 1.00 2.64 3.484(2) 142.7 yes
    C27 H27B Cg2 2_655 0.98 2.85 3.664(7) 141 yes
    C27 H27B Cg3 2_655 0.98 2.88 3.707(14) 143 no
    C26 H26E Cg5 1_555 0.98 2.92 3.714(3) 139 yes
_shelx_space_group_comment
;
The symmetry employed for this shelxl refinement is uniquely defined
by the following loop, which should always be used as a source of
symmetry information in preference to the above space-group names.
They are only intended as comments.
;
_shelx_estimated_absorpt_T_min     0.973
_shelx_estimated_absorpt_T_max     0.976
_shelx_hkl_file
;
  -1   0   0  274.67    7.80
   2   0   0  601.64   17.30
  -2   0   0  638.74   17.40
  -3   0   0 3365.06   81.29
   3   0   0 3118.29   80.79
  -4   0   0 1043.60   28.90
   4   0   0  990.80   28.60
   5   0   0  958.40   28.00
  -5   0   0  860.71   27.10
  -6   0   0 3329.37   82.99
   6   0   0 3000.50   81.69
   7   0   0  126.89   14.30
  -7   0   0  105.49    9.80
   8   0   0    2.20    7.40
  -8   0   0    4.40    5.20
   9   0   0  732.03   30.40
  -9   0   0  702.03   26.80
  10   0   0   56.69   10.00
 -10   0   0   32.20    7.60
 -11   0   0   10.80    7.10
  11   0   0   15.20    8.60
   1  -1   0  825.12   21.90
  -1  -1   0  851.61   20.90
  -1  -1   0  831.22   21.10
   1   1   0  839.52   20.90
  -1   1   0  863.51   21.90
  -2  -1   0  575.14   15.80
   2  -1   0  582.84   16.80
  -2   1   0  583.54   16.60
   2   1   0  539.55   16.20
  -3  -1   0   45.70    5.10
   3  -1   0   38.00    4.60
  -3   1   0   44.30    5.50
   3   1   0   46.50    4.50
  -4  -1   0   88.09    6.80
   4  -1   0   84.59    7.80
  -4   1   0   97.79    7.40
   5  -1   0  473.05   17.50
  -5  -1   0  485.65   16.60
  -5   1   0  469.05   17.20
  -6  -1   0  260.87   12.20
   6  -1   0  232.68   13.00
   6   1   0  231.58   13.90
  -6   1   0  244.28   12.50
  -7  -1   0   96.29    9.20
  -7   1   0  100.59    9.90
  -8  -1   0  217.38   13.20
   8  -1   0  210.58   16.30
  -8   1   0  221.68   14.40
   8   1   0  242.68   18.20
  -9  -1   0   -4.20    4.80
   9  -1   0    1.80    8.80
   9   1   0   15.10    8.40
  -9   1   0    5.60    5.60
   9   1   0    4.00    6.10
  10  -1   0  113.39   15.20
 -10  -1   0   76.19    9.60
  10   1   0   75.09   10.60
 -10   1   0   79.59   10.30
  11  -1   0  267.37   18.90
 -11  -1   0  216.88   15.80
 -11   1   0  218.48   16.80
  11   1   0  241.88   18.40
   0  -2   0  682.33   17.90
  -1  -2   0  187.28    5.40
   1  -2   0  177.78    7.40
   1   2   0  174.48    5.50
  -1   2   0  178.38    7.10
   2  -2   0 6495.45  160.58
  -2   2   0 6578.84  160.68
   2   2   0 6570.84  158.58
   3  -2   0 1527.45   40.80
  -3  -2   0 1543.65   39.20
   3   2   0 1494.15   38.60
   3   2   0 1481.55   39.10
  -3   2   0 1546.15   40.90
  -4  -2   0   43.80    5.80
   4  -2   0   28.10    4.80
  -4   2   0   31.50    5.00
   5  -2   0  259.77   13.00
  -5  -2   0  297.47   11.80
   5   2   0  285.57   11.20
  -5   2   0  285.47   13.10
   6  -2   0  207.78   12.80
  -6  -2   0  199.48   10.50
  -6   2   0  205.58   11.90
   6   2   0  202.28   10.40
   6   2   0  224.98   13.80
  -7  -2   0  975.80   29.70
   7   2   0  911.31   31.00
  -7   2   0  961.70   31.40
   7   2   0  909.91   28.80
  -8  -2   0   18.40    5.60
   8  -2   0   27.80    8.00
   8   2   0   38.50    9.00
  -8   2   0   30.20    6.90
   8   2   0   21.50    6.60
   9  -2   0    8.60    8.20
  -9  -2   0   14.00    5.50
  -9   2   0   19.90    6.90
   9   2   0   33.50    8.80
   9   2   0   13.10    6.70
 -10  -2   0   62.99    8.60
  10  -2   0   50.99   13.30
  10   2   0   79.69   12.60
  10   2   0   62.49    9.90
 -10   2   0   69.99   10.10
   0  -3   0    1.60    2.10
   2  -3   0 1099.19   29.50
  -2   3   0 1010.10   29.20
  -3  -3   0 1140.59   30.30
   3  -3   0 1151.28   32.60
   3   3   0 1143.09   29.50
  -3   3   0 1173.58   32.60
   4  -3   0  197.28   11.10
  -4   3   0  197.78   10.50
   5  -3   0  433.56   17.40
  -5  -3   0  448.16   15.20
   5   3   0  429.26   14.20
  -5   3   0  465.55   17.50
   6  -3   0  533.75   20.80
  -6  -3   0  541.45   18.20
  -6   3   0  538.55   20.50
   6   3   0  505.25   19.60
   6   3   0  510.15   17.00
  -7  -3   0   17.60    4.80
   7   3   0   17.30    4.90
  -7   3   0   16.40    5.50
   7   3   0   19.60    6.50
   8  -3   0  731.03   28.50
  -8  -3   0  664.63   23.40
   8   3   0  594.94   28.90
  -8   3   0  675.73   26.40
   8   3   0  669.53   23.10
   9  -3   0   10.10    8.60
  -9  -3   0   27.40    6.30
  -9   3   0   19.10    6.90
   9   3   0   15.60    6.90
  10  -3   0   -2.20    9.60
 -10  -3   0   17.70    6.20
  10   3   0    5.90    7.90
 -10   3   0   11.40    6.90
   0  -4   0  761.82   21.30
   1  -4   0 5870.41  144.89
  -1  -4   0 5767.82  143.19
  -1   4   0 5992.20  145.09
  -2  -4   0 1523.95   38.60
   2  -4   0 1540.15   41.60
  -2   4   0 1560.94   41.60
   2   4   0 1536.85   38.70
  -3  -4   0  454.55   14.20
   3  -4   0  484.45   17.20
  -3   4   0  481.05   16.90
   4  -4   0  318.77   14.30
  -4  -4   0  311.07   11.50
  -4   4   0  328.37   14.00
   4   4   0  339.37   10.90
   5  -4   0  101.99   10.00
  -5  -4   0  117.99    7.30
   5   4   0  116.89    6.50
  -5   4   0  103.79    9.20
   6  -4   0   25.80    6.20
  -6  -4   0   23.80    4.50
  -6   4   0   24.10    6.00
   6   4   0   26.50    4.40
   7  -4   0  109.69   13.00
  -7  -4   0  124.89    9.00
  -7   4   0  114.79   11.50
  -8  -4   0   50.29    6.80
   8  -4   0   60.19   10.20
  -8   4   0   59.69    8.80
  -9  -4   0  102.79    9.90
   9  -4   0   82.99   11.90
  -9   4   0   98.29   12.80
   9   4   0  101.39   10.10
 -10  -4   0  240.08   14.00
  10  -4   0  191.08   21.30
 -10   4   0  233.58   17.80
  10   4   0  213.18   13.50
   0  -5   0    0.60    2.20
   1  -5   0  829.82   24.20
  -1  -5   0  804.72   22.50
  -1   5   0  839.22   24.50
   2  -5   0   11.40    4.00
  -2  -5   0   17.00    2.70
  -2   5   0   11.80    4.00
   3  -5   0  235.78   11.70
  -3   5   0  212.48   11.20
   4  -5   0   16.20    4.80
  -4  -5   0   17.20    4.00
  -4   5   0   21.40    4.90
   5  -5   0   97.09   10.10
  -5  -5   0   79.69    6.90
  -5   5   0   75.99    8.80
  -6  -5   0   77.29    7.20
   6  -5   0   84.99   10.60
  -6   5   0   84.29    9.90
   7  -5   0   51.89    8.60
  -7  -5   0   56.59    7.20
  -7   5   0   46.50    7.60
  -8  -5   0  202.28   11.40
   8  -5   0  188.48   16.90
  -8   5   0  199.78   15.10
  -9  -5   0   27.90    5.90
   9  -5   0    6.40    8.90
  -9   5   0   25.10    7.60
  10  -5   0   34.50   11.50
 -10  -5   0   57.49    7.40
 -10   5   0   75.49   11.90
   0  -6   0 6490.05  160.38
  -1  -6   0  274.07   10.60
  -1  -6   0  266.87   10.00
   1  -6   0  274.47   11.60
   2  -6   0   78.09    7.70
  -2  -6   0   63.49    5.40
  -2   6   0   84.29    7.80
   3  -6   0 1436.26   41.20
  -3   6   0 1431.16   41.20
   4  -6   0    8.80    4.50
  -4   6   0    7.40    4.30
   5  -6   0  191.18   12.80
  -5  -6   0  180.28    9.40
  -5   6   0  199.58   12.40
  -6  -6   0  184.08    9.70
   6  -6   0  161.08   13.40
  -6   6   0  172.58   12.90
  -7  -6   0    0.60    3.90
   7  -6   0   -3.70    5.80
  -7   6   0    4.10    4.80
   8  -6   0   85.69   11.80
  -8  -6   0   91.19    8.70
  -8   6   0   84.89   12.30
   9  -6   0   12.50    9.00
  -9  -6   0   13.70    4.90
  -9   6   0   12.20    6.70
  10  -6   0   56.79   13.30
 -10  -6   0   85.19    9.30
 -10   6   0   81.39   11.70
   0  -7   0    1.60    2.90
   1  -7   0 1428.86   40.10
  -1  -7   0 1437.86   38.90
   2  -7   0   12.10    4.20
  -2  -7   0   20.00    3.40
  -2   7   0   14.80    4.30
   3  -7   0   64.99    8.20
  -3  -7   0   64.29    4.60
  -3   7   0   60.79    7.90
   4  -7   0   12.50    5.10
  -4   7   0    3.90    4.20
  -5  -7   0   -4.30    3.10
   5  -7   0    1.30    5.00
  -5   7   0    4.60    4.90
   6  -7   0  386.66   19.60
  -6  -7   0  375.16   14.20
  -6   7   0  382.86   18.90
  -7  -7   0  159.58    9.70
   7  -7   0  159.58   14.90
  -7   7   0  168.68   14.10
  -8  -7   0   36.30    5.50
   8  -7   0   26.60    9.00
  -8   7   0   30.90    7.30
  -9  -7   0  147.49    9.70
   9  -7   0  115.29   14.00
  -9   7   0  148.59   15.60
  10  -7   0  -14.70   10.90
 -10  -7   0    5.40    4.30
 -10   7   0    2.60    7.00
   0  -8   0   47.90    5.90
   0  -8   0   56.19    6.20
  -1  -8   0 2119.99   55.59
   1  -8   0 2121.49   56.89
  -1  -8   0 2056.59   54.79
  -2  -8   0   75.69    6.00
  -2  -8   0   49.99    6.20
   2  -8   0   58.19    8.00
   3  -8   0  658.03   23.70
  -3  -8   0  668.03   19.10
  -3   8   0  651.83   23.70
   4  -8   0  315.87   16.00
  -4   8   0  306.77   15.60
   5  -8   0   -0.70    5.10
  -5  -8   0    5.50    4.50
  -5   8   0   -2.90    3.70
  -6  -8   0    1.00    3.70
   6  -8   0   10.30    6.30
  -6   8   0    2.60    5.40
  -7  -8   0   97.99    8.30
   7  -8   0  111.59   14.00
  -7   8   0  116.19   13.00
   8  -8   0  106.19   15.40
  -8  -8   0  115.49    8.60
  -8   8   0  119.19   14.10
  -9  -8   0    3.00    3.80
   9  -8   0  -17.80    7.80
  -9   8   0   -1.70    6.10
   0  -9   0    1.20    3.50
   0  -9   0    2.40    3.30
  -1  -9   0   91.59    7.30
  -1  -9   0   97.19    7.20
   1  -9   0   96.69    8.40
   2  -9   0  252.27   13.30
  -2  -9   0  242.88   11.20
  -2  -9   0  256.97   10.60
  -3  -9   0   60.59    5.40
   3  -9   0   69.79    9.20
  -3   9   0   54.79    7.70
   4  -9   0  571.14   23.20
  -4   9   0  598.54   23.60
  -5  -9   0  118.09    8.80
   5  -9   0  136.09   12.90
  -5   9   0  125.39   12.40
  -6  -9   0  855.01   25.90
   6  -9   0  845.12   32.10
  -6   9   0  854.91   32.00
  -7  -9   0  141.69    9.10
   7  -9   0  156.58   15.50
  -7   9   0  178.38   15.10
   8  -9   0  -10.80    6.60
  -8  -9   0   -2.10    3.50
  -8   9   0    7.80    7.50
  -9  -9   0    6.30    4.00
  -9   9   0    4.70    6.70
   0 -10   0  809.62   25.90
   0 -10   0  770.42   25.10
   1 -10   0   32.80    5.30
  -1 -10   0   36.10    5.40
  -1 -10   0   26.20    4.60
   2 -10   0  708.33   25.20
  -2 -10   0  700.23   22.80
  -2 -10   0  701.33   21.90
   3 -10   0 1132.69   36.40
  -3 -10   0 1097.89   32.40
  -3 -10   0 1116.89   31.00
   4 -10   0  641.54   25.40
  -4  10   0  635.74   25.50
   5 -10   0  266.77   16.70
  -5 -10   0  256.07   11.70
  -5  10   0  263.07   16.60
   6 -10   0    5.70    6.40
  -6  10   0   13.30    7.00
  -7 -10   0   60.39    7.10
   7 -10   0   66.49   10.70
  -7  10   0   93.79   13.40
   8 -10   0   -3.50    8.00
  -8 -10   0   -3.70    3.70
  -8  10   0    2.10    6.70
   0 -11   0    3.80    4.50
   0 -11   0    0.10    3.50
  -1 -11   0   77.39    7.90
  -1 -11   0   89.89    8.30
   1 -11   0   94.49    9.70
   1 -11   0   75.89    9.20
  -2 -11   0  106.59    8.30
  -2 -11   0   87.99    8.40
   2 -11   0   95.59   10.40
  -3 -11   0   42.20    5.80
  -3 -11   0   53.59    6.00
   3 -11   0   38.60    7.60
  -4 -11   0   37.80    5.60
   4 -11   0   30.50    6.70
   5 -11   0   29.00    7.80
  -5  11   0   29.30    6.60
   6 -11   0   74.59   10.70
  -6 -11   0   60.09    7.10
  -6  11   0   57.59    8.40
  -7 -11   0   41.40    5.70
   7 -11   0   35.80    9.10
  -7  11   0   44.30    8.20
   8 -11   0  101.89   13.30
  -8 -11   0  129.39    8.40
  -8  11   0  143.39   16.50
   0 -12   0    6.60    4.40
   0 -12   0    6.10    5.10
   1 -12   0  237.58   14.00
   1 -12   0  264.37   14.50
  -1 -12   0  235.18   12.70
  -1 -12   0  251.27   12.70
   2 -12   0  106.49   11.20
   2 -12   0  116.09   11.50
  -2 -12   0  125.49    9.50
  -2 -12   0  133.19    8.80
   3 -12   0   22.90    6.50
  -3 -12   0   26.30    5.50
   4 -12   0  750.72   29.30
  -4 -12   0  720.73   23.90
  -5 -12   0   14.70    4.40
   5 -12   0   10.80    6.70
  -6 -12   0   15.50    4.20
   6 -12   0   14.40    7.60
  -6 -12   0    5.50    4.10
  -7 -12   0    5.00    3.50
   7 -12   0   -4.20    6.80
   0 -13   0    1.30    3.90
   0 -13   0    5.10    5.10
  -1 -13   0   86.39    8.90
  -1 -13   0   85.39    8.90
   1 -13   0   91.29   10.30
   1 -13   0   96.59   10.50
  -2 -13   0    0.40    4.00
   2 -13   0    5.50    5.60
   2 -13   0    1.20    6.20
  -3 -13   0   18.50    5.40
   3 -13   0   26.90    7.10
  -4 -13   0    5.70    4.20
   4 -13   0    7.20    6.40
   5 -13   0   47.90    9.60
  -5 -13   0   46.70    6.10
   6 -13   0   63.49   11.20
  -6 -13   0   64.79    7.20
  -6 -13   0   77.29    7.50
  -7 -13   0   49.90    5.80
   7 -13   0   64.39   11.30
   0 -14   0   32.80    6.90
   0 -14   0   34.40    7.10
   1 -14   0   79.69   10.80
  -1 -14   0   83.79    9.00
   1 -14   0  105.59   11.20
  -1 -14   0   97.99    9.60
   2 -14   0    2.10    5.30
  -2 -14   0    1.10    4.20
   2 -14   0    2.80    6.10
   3 -14   0    9.40    7.40
  -3 -14   0    4.80    4.30
   3 -14   0   11.80    6.50
   4 -14   0    6.90    7.20
  -4 -14   0   10.50    4.80
   4 -14   0    7.80    7.10
  -5 -14   0    0.10    3.80
   5 -14   0    3.80    7.10
  -6 -14   0  317.67   13.60
   6 -14   0  334.07   21.80
  -6 -14   0  281.07   12.90
   0 -15   0    0.00    5.40
   0 -15   0   -2.30    4.30
  -1 -15   0   -3.10    3.90
  -1 -15   0    9.50    5.00
   1 -15   0    9.50    6.00
   1 -15   0   -0.10    5.00
   2 -15   0   17.80    7.30
   2 -15   0   28.40    7.30
  -2 -15   0   16.00    5.20
   3 -15   0    7.00    6.00
  -3 -15   0   11.70    3.50
   3 -15   0    6.20    7.30
  -3 -15   0    2.30    4.50
   4 -15   0   17.20    7.50
   4 -15   0   24.00    7.90
  -4 -15   0    9.00    4.90
   5 -15   0   90.09   12.40
  -5 -15   0   88.79    8.70
   5 -15   0  110.89   14.30
   0 -16   0    9.20    6.20
   0 -16   0   -0.70    4.40
   1 -16   0    3.90    6.30
  -1 -16   0    9.30    5.10
   1 -16   0   20.50    7.10
   2 -16   0   26.80    7.70
   2 -16   0   10.40    6.30
  -2 -16   0    7.50    4.90
   3 -16   0   22.10    8.00
  -3 -16   0   29.00    6.50
   3 -16   0   49.60    9.90
 -11   0   1   -2.00    6.20
  11   0  -1  -14.30    7.90
  10   0  -1   -0.20    7.40
  10   0  -1   38.00   12.40
 -10   0   1    5.40    5.50
   9   0  -1   -7.70    6.30
  -9   0   1    2.70    5.50
   9   0  -1   15.80    8.90
  -8   0   1   -1.20    4.30
   8   0  -1   -0.90    6.40
   7   0  -1   17.10    6.50
  -6   0   1    1.60    3.60
   6   0  -1   10.10    5.00
  -5   0   1    1.00    3.30
  -4   0   1    0.20    2.80
   4   0  -1    3.10    3.40
   3   0  -1    2.80    2.90
  -3   0   1    1.70    2.70
   2   0  -1    2.20    2.50
  -2   0   1   -0.50    2.10
  -1   0   1    0.00    1.00
  -1   0  -1    1.80    1.50
   1   0   1    1.10    1.80
   2   0   1   -1.60    3.10
  -2   0  -1   -0.30    2.70
  -3   0  -1   -1.40    2.80
   3   0   1   -3.50    3.30
   4   0   1    8.00    4.10
  -4   0  -1    1.80    3.40
  -5   0  -1    1.40    3.50
  -6   0  -1    3.80    4.10
   6   0   1    8.90    5.10
  -7   0  -1    1.70    4.40
  -8   0  -1    0.40    5.10
   8   0   1    5.50    8.40
  -9   0  -1    5.10    5.70
   9   0   1   12.00    9.10
  10   0   1   14.80   10.40
 -11  -1   1  141.09   13.20
  11  -1  -1  166.18   17.30
 -11   1   1  146.79   15.00
  11   1  -1  134.59   16.70
 -10  -1   1    7.90    6.10
  10  -1  -1   30.10   12.00
  10   1  -1   29.30   10.90
 -10   1   1    0.90    5.30
  10   1  -1   -5.60    7.40
   9  -1  -1   26.60    8.60
  -9  -1   1   22.40    6.20
  -9   1   1   24.40    6.80
   9   1  -1   15.80    7.20
   9   1  -1   24.10    9.20
  -8  -1   1  403.56   17.50
   8  -1  -1  392.16   20.30
   8   1  -1  400.86   20.50
  -8   1   1  416.46   18.60
   8   1  -1  413.96   18.20
   7  -1  -1 2004.50   55.99
  -7  -1   1 2039.40   55.09
   7   1  -1 2001.70   55.39
  -7   1   1 2009.30   55.99
   7   1  -1 1931.31   55.29
  -6  -1   1   30.60    4.90
   6  -1  -1   25.40    5.40
  -6   1   1   33.50    5.40
   6   1  -1   31.00    5.80
  -5  -1   1  604.84   19.00
   5  -1  -1  580.84   19.80
  -5   1   1  579.64   19.70
   4  -1  -1  972.30   28.10
  -4  -1   1  998.70   27.30
   4   1  -1  932.01   27.10
  -4   1   1 1013.70   28.30
   3  -1  -1  846.32   23.80
  -3  -1   1  854.41   22.70
  -3   1   1  846.42   23.70
   3   1  -1  791.72   22.60
  -2  -1   1 1064.29   26.70
   2  -1  -1 1024.10   27.70
   2   1  -1 1013.70   26.70
  -2   1   1 1071.09   27.80
   2   1  -1 1062.09   27.20
   1  -1  -1 1392.56   35.60
  -1  -1   1 1440.26   35.20
  -1   1   1 1414.86   35.60
   1   1  -1 1419.56   35.20
   1  -1   1  791.12   21.80
  -1   1  -1  805.42   21.70
  -2  -1  -1  606.84   17.50
   2  -1   1  607.24   18.00
   2   1   1  607.34   17.90
  -2   1  -1  642.14   18.10
   3  -1   1 1196.48   33.50
  -3  -1  -1 1227.18   32.90
  -3   1  -1 1335.07   34.00
   3   1   1 1179.38   33.10
  -4  -1  -1 1901.41   50.19
   4  -1   1 1772.32   50.39
   4   1   1 2087.89   50.69
  -4   1  -1 1876.61   50.89
  -5  -1  -1  133.39    8.80
  -5   1  -1  135.59    9.30
   6  -1   1    7.10    5.40
  -6  -1  -1    6.30    4.10
   6   1   1    3.80    5.90
  -6   1  -1    5.70    4.50
  -7  -1  -1   12.50    5.30
  -7   1  -1   10.40    4.90
   8  -1   1  443.76   22.40
  -8  -1  -1  444.56   19.30
   8   1   1  501.05   24.80
  -8   1  -1  436.26   20.10
   9  -1   1   53.79   10.80
  -9  -1  -1   37.90    7.30
   9   1   1   55.59   10.20
   9   1   1   71.69   10.30
  -9   1  -1   45.90    8.30
 -10  -1  -1   62.99    9.10
  10  -1   1   94.99   14.80
  10   1   1   66.49    9.80
 -10   1  -1   56.79    9.40
 -11  -2   1    6.20    5.50
  11  -2  -1   19.70    8.90
 -11   2   1    5.80    6.80
  11   2  -1    4.80    9.90
  10  -2  -1   11.20    9.70
 -10  -2   1   10.70    5.90
 -10   2   1    8.40    6.30
  10   2  -1    6.60    8.10
  10   2  -1   28.90   11.10
  -9  -2   1    6.20    5.10
   9  -2  -1   -8.00    7.60
   9   2  -1    4.60    6.70
   9   2  -1   22.20    8.30
  -9   2   1   13.10    6.60
   8  -2  -1  354.96   19.60
  -8  -2   1  356.06   16.00
   8   2  -1  410.86   20.00
  -8   2   1  356.66   17.90
   8   2  -1  353.96   16.50
   7  -2  -1 1985.40   53.39
  -7  -2   1 1835.72   50.79
   7   2  -1 1784.62   50.59
  -7   2   1 1845.72   52.89
   7   2  -1 1781.52   51.39
   6  -2  -1   47.80    6.60
  -6  -2   1   52.39    6.60
  -6   2   1   43.70    6.30
   6   2  -1   45.80    6.70
   5  -2  -1  322.77   13.90
  -5  -2   1  318.27   12.00
  -5   2   1  313.17   13.60
   5   2  -1  297.07   11.90
   4  -2  -1   49.90    7.10
  -4  -2   1   50.79    5.30
  -4   2   1   52.49    5.90
  -3  -2   1 1833.82   45.20
   3  -2  -1 1642.24   46.90
  -3   2   1 1862.41   47.30
   3   2  -1 1803.42   45.40
   3   2  -1 1804.52   45.20
   2  -2  -1 5852.81  144.59
  -2  -2   1 5944.01  142.69
  -2  -2   1 5968.90  143.19
   2   2  -1 5781.32  143.09
  -2   2   1 5881.21  144.59
  -1  -2   1    4.30    1.90
   1  -2  -1    4.50    3.30
  -1   2   1    3.60    2.40
   1   2  -1    2.90    2.10
   0  -2   1 1838.02   45.10
   0  -2   1 1791.02   45.30
   0   2  -1 1821.92   45.10
   1  -2   1 2047.60   51.29
  -1   2  -1 2015.30   51.19
   2  -2   1 2050.89   52.69
  -2  -2  -1 2035.10   51.49
  -2   2  -1 2053.39   52.59
  -3  -2  -1 5630.64  138.49
   3  -2   1 5664.43  139.99
   3   2   1 5528.05  138.49
  -3   2  -1 5739.53  140.09
   4  -2   1  119.09    9.00
  -4   2  -1  113.39    8.20
  -5  -2  -1  440.46   15.80
   5  -2   1  428.46   17.20
   5   2   1  417.76   16.70
  -5   2  -1  467.05   17.20
  -6  -2  -1  293.37   13.20
   6  -2   1  308.27   15.80
  -6   2  -1  284.87   14.20
   6   2   1  301.17   16.00
  -7  -2  -1  291.07   14.10
   7   2   1  283.77   18.30
  -7   2  -1  285.27   15.40
   7   2   1  280.57   13.10
  -8  -2  -1  159.58   11.70
   8   2   1  124.49   11.40
  -8   2  -1  152.28   13.00
   9  -2   1   77.69   11.20
  -9  -2  -1   85.69   10.40
   9   2   1   82.49   10.30
   9   2   1  123.39   17.10
  -9   2  -1   87.69   12.10
 -10  -2  -1   87.79   11.40
  10  -2   1   74.39   13.70
  10   2   1   86.09   10.50
 -10   2  -1   83.69   11.10
  10   2   1   83.79   12.50
  10  -3  -1  -10.60    9.10
 -10  -3   1    0.80    4.90
  10   3  -1  -11.80    7.20
 -10   3   1    3.20    6.20
  -9  -3   1  125.79   10.60
   9  -3  -1   86.99   11.50
  -9   3   1  119.29   12.80
   9   3  -1  107.29   11.70
  -8  -3   1  356.36   15.70
   8  -3  -1  390.56   21.40
   8   3  -1  385.46   23.00
   8   3  -1  422.06   17.70
  -8   3   1  357.46   18.50
  -7  -3   1    8.10    4.20
   7   3  -1   11.60    5.00
   7   3  -1   12.80    6.30
  -7   3   1    9.70    5.20
  -6  -3   1    7.30    3.50
   6  -3  -1    6.20    5.10
   6   3  -1   16.40    6.20
  -6   3   1    9.50    4.50
   6   3  -1   10.10    4.40
  -5  -3   1  241.78   10.00
   5  -3  -1  246.28   12.80
   5   3  -1  238.58   10.10
  -5   3   1  251.17   12.40
   5   3  -1  232.68   11.00
   3  -3  -1  396.56   14.70
  -3  -3   1  398.06   12.00
   3   3  -1  408.56   12.30
  -3   3   1  403.76   14.60
  -2  -3   1 1528.65   37.30
   2  -3  -1 1525.25   39.40
   2   3  -1 1504.15   37.20
  -2   3   1 1327.17   38.90
   1  -3  -1  633.24   18.60
  -1  -3   1  661.33   17.40
  -1   3   1  620.14   18.60
   1   3  -1  645.74   17.50
   0  -3   1    2.40    2.20
   0  -3   1    0.50    2.60
   0   3  -1    0.50    2.30
   1  -3   1  123.29    6.90
  -1  -3  -1  126.69    4.70
  -1   3  -1  128.19    6.90
   2  -3   1 1227.08   33.60
  -2   3  -1 1224.98   33.50
  -3  -3  -1  185.58    8.60
   3  -3   1  201.18   10.40
  -3   3  -1  206.18   10.10
   4  -3   1  192.08   11.00
   4   3   1  195.18    7.30
  -4   3  -1  176.78   10.30
   5  -3   1  114.19    9.90
  -5  -3  -1  113.89    8.00
   5   3   1  110.49    6.40
  -5   3  -1  116.69    9.30
   6  -3   1  253.27   14.70
  -6  -3  -1  241.88   11.80
  -6   3  -1  247.58   13.50
   6   3   1  236.08   10.10
   7  -3   1  184.68   15.40
  -7  -3  -1  162.68   10.80
   7   3   1  163.28    9.60
  -7   3  -1  174.88   12.80
  -8  -3  -1   41.90    6.70
  -8   3  -1   48.00    8.00
  -9  -3  -1   17.20    5.70
   9  -3   1   -0.90    8.30
  -9   3  -1   20.70    7.50
   9   3   1    9.00    6.00
  10  -3   1   27.30   11.20
 -10  -3  -1   54.09    8.20
  10   3   1   40.50    8.30
 -10   3  -1   49.50    9.40
  10  -4  -1   -1.90    9.10
 -10  -4   1   16.10    5.70
 -10   4   1   20.80    8.00
  10   4  -1   -2.20    6.80
   9  -4  -1   53.19   11.00
  -9  -4   1   68.29    8.80
  -9   4   1   72.89    9.80
   9   4  -1   66.79    8.20
  -8  -4   1  221.28   12.00
   8  -4  -1  248.38   18.10
  -8   4   1  229.08   15.40
   8   4  -1  258.17   13.40
   7  -4  -1    7.30    6.20
  -7  -4   1    6.40    3.90
   7   4  -1    9.90    5.00
  -7   4   1    8.70    5.40
   6  -4  -1    3.10    4.80
  -6  -4   1    4.20    3.40
  -6   4   1    0.40    4.40
   6   4  -1   -0.50    3.80
  -5  -4   1   58.59    5.70
   5  -4  -1   60.79    8.70
  -5   4   1   58.19    7.80
   5   4  -1   54.29    5.90
   4  -4  -1    0.10    4.00
  -4  -4   1    3.40    2.80
   4   4  -1    8.90    3.50
  -4   4   1    2.80    3.30
  -3  -4   1   20.20    3.20
   3  -4  -1   20.90    4.90
  -3  -4   1   14.90    2.70
   3   4  -1   17.70    3.20
  -3   4   1   14.80    3.70
   2  -4  -1  788.12   23.30
  -2  -4   1  760.42   20.80
  -2   4   1  784.42   23.30
   2   4  -1  765.42   20.80
   0  -4   1   12.70    3.20
   0   4  -1   10.10    3.00
   1  -4   1 2825.72   71.19
  -1  -4  -1 2732.63   69.19
  -1   4  -1 2867.01   71.29
   2  -4   1    1.00    3.30
  -2   4  -1    0.00    3.50
   3  -4   1   37.40    5.20
  -3  -4  -1   37.80    4.10
  -3   4  -1   38.10    4.80
   4  -4   1  102.09    9.30
  -4  -4  -1   89.79    7.90
  -4   4  -1   99.19    8.60
   5  -4   1 1393.56   41.20
  -5  -4  -1 1402.56   38.40
  -5   4  -1 1398.46   41.20
   6  -4   1  130.49   11.70
  -6  -4  -1  131.09    9.00
   6   4   1  133.89    7.20
  -6   4  -1  138.19   11.00
  -7  -4  -1    2.50    4.20
   7  -4   1    9.40    6.70
  -7   4  -1    2.20    5.10
  -8  -4  -1   41.50    6.50
   8  -4   1   31.30    8.20
  -8   4  -1   27.00    6.90
   9  -4   1  183.38   19.50
  -9  -4  -1  233.08   13.70
  -9   4  -1  253.37   17.10
   9   4   1  212.98   12.20
  10  -4   1   61.19   12.30
 -10  -4  -1   80.99   10.40
  10   4   1   68.59    8.30
 -10   4  -1   73.99   10.90
 -10  -5   1   16.90    5.30
 -10   5   1   22.60    7.70
  10   5  -1   11.10    6.50
  -9  -5   1   16.50    5.00
  -9   5   1   17.90    7.70
   9   5  -1   26.70    6.30
   8  -5  -1   57.59    9.70
  -8  -5   1   83.59    8.10
  -8   5   1   88.09   11.90
   8   5  -1   91.89   10.50
  -7  -5   1  194.28   10.10
   7  -5  -1  211.88   15.20
  -7   5   1  192.98   14.00
   7   5  -1  221.88   11.90
  -6  -5   1   15.30    3.80
   6  -5  -1    8.10    5.80
   6   5  -1   14.70    4.20
  -6   5   1    9.00    4.70
   5  -5  -1   30.00    6.00
  -5  -5   1   31.20    4.00
  -5   5   1   35.00    6.40
   5   5  -1   32.60    4.20
   4  -5  -1 1711.23   47.20
  -4  -5   1 1664.03   43.00
   4   5  -1 1629.34   42.60
  -4   5   1 1662.53   47.00
   3  -5  -1   -1.20    3.80
  -3  -5   1    1.90    2.90
   3   5  -1   -3.80    2.70
  -3   5   1    8.30    4.10
  -2  -5   1   86.19    5.20
   2  -5  -1   77.99    7.50
   2   5  -1   94.39    5.70
  -2   5   1   76.39    7.50
  -1  -5   1 5491.75  134.39
  -1  -5   1 5472.75  134.49
   1  -5  -1 5444.46  135.79
   0  -5   1    6.60    3.10
   0  -5   1    2.80    2.50
   0  -5  -1    1.40    2.50
   1  -5   1 1621.44   42.50
  -1  -5  -1 1538.95   40.30
  -1   5  -1 1586.24   42.40
   2  -5   1  864.41   25.80
  -2   5  -1  826.82   25.50
   3  -5   1 1677.43   46.00
  -3   5  -1 1627.94   45.70
   4  -5   1  626.64   22.00
  -4  -5  -1  606.14   19.20
  -4   5  -1  601.34   21.60
   5  -5   1  307.67   15.60
  -5  -5  -1  314.67   12.60
  -5   5  -1  342.17   15.60
   6  -5   1   34.60    7.00
  -6  -5  -1   39.60    5.40
  -6   5  -1   44.90    7.70
   7  -5   1  256.37   17.20
  -7  -5  -1  246.48   12.60
  -7   5  -1  250.67   15.60
   8  -5   1   27.90    9.00
  -8  -5  -1   40.60    6.20
  -8   5  -1   36.10    7.90
   9  -5   1  -10.80    8.40
  -9  -5  -1    4.00    4.90
  -9   5  -1    0.10    5.80
 -10  -5  -1   50.99    7.40
  10  -5   1   26.80   12.10
 -10   5  -1   46.40   10.20
  10  -6  -1  -16.70    9.40
 -10  -6   1    0.60    4.00
 -10   6   1    1.10    6.80
   9  -6  -1  159.78   18.60
  -9  -6   1  183.68   10.60
  -9   6   1  199.08   16.50
   8  -6  -1  256.17   18.20
  -8  -6   1  273.77   12.30
  -8   6   1  273.97   17.40
  -7  -6   1   42.30    5.20
   7  -6  -1   42.30    8.20
  -7   6   1   34.70    6.60
   6  -6  -1   24.30    6.70
  -6  -6   1   31.10    4.50
  -6   6   1   25.10    5.80
  -5  -6   1   12.20    3.60
   5  -6  -1    9.20    5.10
  -5   6   1    6.30    4.10
  -4  -6   1   74.89    5.10
  -4  -6   1   71.99    5.60
   4  -6  -1   77.09    8.90
  -4   6   1   76.99    8.30
  -3  -6   1 1352.66   35.60
   3  -6  -1 1371.76   39.50
   3   6  -1 1372.36   35.70
  -3   6   1 1356.56   39.50
   2  -6  -1  149.29    9.30
  -2  -6   1  132.79    7.30
  -2   6   1  156.48    9.60
  -1  -6   1  576.94   17.60
   1  -6  -1  582.64   19.10
  -1  -6   1  577.04   17.60
   0  -6  -1  717.63   21.70
   0  -6   1  711.13   21.40
   0  -6   1  713.63   21.40
   1  -6   1  583.54   18.70
  -1  -6  -1  539.25   16.60
  -1   6  -1  568.84   18.90
   2  -6   1   87.09    8.00
  -2   6  -1   72.29    7.40
   3  -6   1  799.12   26.00
  -3   6  -1  795.92   25.80
  -4  -6  -1  867.21   25.20
   4  -6   1  878.71   28.70
  -4   6  -1  863.51   28.30
  -5  -6  -1   34.00    5.00
   5  -6   1   30.20    6.20
  -5   6  -1   32.80    6.20
   6  -6   1    8.00    5.80
  -6  -6  -1   20.20    4.90
  -6   6  -1   20.70    5.90
   7  -6   1  192.58   15.40
  -7  -6  -1  182.98   11.10
  -7   6  -1  207.98   14.60
  -8  -6  -1   72.99    8.60
   8  -6   1   49.70   10.30
  -8   6  -1   74.59   10.80
   9  -6   1   41.70   10.90
  -9  -6  -1   53.99    7.30
  -9   6  -1   49.10    9.00
  10  -6   1   25.40   12.70
 -10  -6  -1   21.40    5.80
 -10   6  -1   23.60    9.40
  10  -7  -1   80.19   14.20
 -10  -7   1  112.99    8.80
 -10   7   1  119.29   16.40
  -9  -7   1   16.00    4.30
   9  -7  -1   -6.40    8.60
  -9   7   1    8.30    6.60
  -8  -7   1    4.00    3.70
   8  -7  -1   -3.20    6.80
  -8   7   1   -3.00    5.90
  -7  -7   1    3.70    3.60
   7  -7  -1    2.20    6.60
  -7   7   1   14.20    6.80
   6  -7  -1    0.20    5.40
  -6  -7   1   -1.90    3.10
  -6   7   1    7.20    5.70
  -5  -7   1    8.70    3.40
   5  -7  -1   10.10    5.50
  -5   7   1    6.10    4.90
   4  -7  -1   77.19    9.30
  -4   7   1   84.99    9.20
   4   7  -1   86.09    5.70
   3  -7  -1   89.89    9.00
  -3  -7   1   84.09    5.60
  -3   7   1   91.39    8.80
   2  -7  -1   48.30    6.30
  -2  -7   1   52.19    5.40
  -2  -7   1   53.99    5.40
  -1  -7   1   81.89    6.30
   1  -7  -1   77.59    7.40
  -1  -7   1   74.99    6.30
   0  -7  -1  261.57   11.30
   0  -7   1  253.27   11.00
   0  -7   1  264.77   11.00
  -1  -7  -1  300.77   11.10
   1  -7   1  305.97   13.00
  -1   7  -1  333.87   13.50
  -2  -7  -1  196.88    8.00
   2  -7   1  194.48   11.00
  -2   7  -1  193.48   10.80
   3  -7   1  289.17   13.90
  -3   7  -1  282.97   13.80
   4  -7   1  116.49   10.30
  -4   7  -1   99.09    9.50
   5  -7   1   11.20    5.80
  -5  -7  -1    9.00    3.80
  -5   7  -1   10.70    5.00
  -6  -7  -1  285.77   13.10
   6  -7   1  293.87   17.40
  -6   7  -1  329.37   17.30
  -7  -7  -1  256.07   12.60
   7  -7   1  276.97   18.10
  -7   7  -1  268.57   17.10
   8  -7   1    3.10    8.30
  -8  -7  -1    5.90    4.70
  -8   7  -1    7.00    5.90
  -9  -7  -1   17.10    5.30
   9  -7   1   -6.70    7.80
  -9   7  -1    8.40    7.00
  -9  -8   1   22.90    4.50
  -9   8   1   18.30    8.20
   8  -8  -1   72.29   11.30
  -8  -8   1   91.39    7.30
  -8   8   1   79.89   12.00
  -7  -8   1   -2.80    3.30
   7  -8  -1    0.60    7.10
  -7   8   1    0.60    5.00
  -6  -8   1   37.30    4.80
   6  -8  -1   33.20    7.80
  -6   8   1   34.50    7.90
  -5  -8   1  161.38    9.60
   5  -8  -1  155.58   12.90
  -5   8   1  161.48   12.80
   4  -8  -1  923.41   30.90
  -4   8   1  911.21   30.90
  -3  -8   1   13.20    3.40
   3  -8  -1    5.60    4.40
  -3   8   1   14.10    4.80
  -2  -8   1 2664.43   68.59
  -2  -8   1 2720.73   68.49
   2  -8  -1 2625.04   71.29
   1  -8  -1 1070.09   32.10
  -1  -8   1 1056.09   30.30
  -1  -8   1 1087.49   30.70
   0  -8   1  292.47   12.10
   0  -8   1  269.17   11.90
   0  -8  -1  292.67   12.30
  -1  -8  -1  209.48    9.30
   1  -8   1  212.58   11.10
  -1  -8  -1  219.68   10.30
   2  -8   1  644.04   22.40
  -2  -8  -1  634.64   18.90
  -2   8  -1  628.54   22.40
   3  -8   1 1768.82   50.59
  -3   8  -1 1771.82   50.69
   4  -8   1  646.94   24.20
  -4   8  -1  632.74   23.90
   5  -8   1    6.40    5.80
  -5  -8  -1    3.70    4.10
  -5   8  -1   -3.00    4.00
   6  -8   1    1.00    5.80
  -6  -8  -1   -4.90    3.70
  -6   8  -1    0.80    4.30
  -7  -8  -1   -4.60    4.10
   7  -8   1    2.20    7.20
  -7   8  -1    7.00    5.80
   8  -8   1  114.29   15.80
  -8  -8  -1  118.99    9.60
  -8   8  -1  134.89   14.70
  -9  -8  -1   14.50    4.90
   9  -8   1  -10.60    8.80
  -9   8  -1   19.10    9.10
   9  -9  -1   30.10   10.40
  -9   9   1   53.89   11.40
  -8  -9   1   13.10    3.70
  -8   9   1   27.90    8.70
   7  -9  -1    8.50    7.30
  -7  -9   1    5.70    3.70
  -7   9   1    3.80    6.30
   6  -9  -1   13.30    6.80
  -6  -9   1   26.70    4.60
  -6   9   1   18.90    6.00
   5  -9  -1  356.66   18.40
  -5  -9   1  325.47   13.00
  -5   9   1  335.37   17.90
   4  -9  -1   21.80    6.20
  -4  -9   1   24.20    4.10
  -4   9   1   37.90    7.70
  -3  -9   1  276.47   11.60
  -3  -9   1  297.97   11.30
   3  -9  -1  291.37   15.10
  -2  -9   1  129.59    7.70
   2  -9  -1  130.59   10.10
  -2  -9   1  127.79    8.00
  -1  -9   1    0.90    3.30
   1  -9  -1    0.90    3.40
  -1  -9   1   -1.40    2.90
   0  -9   1  323.67   13.60
   0  -9   1  335.97   13.80
   0  -9  -1  345.17   14.20
   1  -9   1   72.59    7.90
   1  -9   1   82.59    8.10
  -1  -9  -1   73.79    6.40
  -1  -9  -1   79.99    7.00
  -2  -9  -1    7.20    3.40
   2  -9   1    2.70    4.00
  -2   9  -1   -3.00    4.10
  -3  -9  -1  157.08    7.10
   3  -9   1  138.09   11.10
  -3   9  -1  128.29   11.00
   4  -9   1   83.19   10.50
  -4   9  -1   85.39   10.30
  -5  -9  -1 1014.40   30.10
   5  -9   1 1036.80   35.30
  -5   9  -1  983.90   34.80
  -6  -9  -1   86.19    8.90
   6  -9   1   71.59   10.10
  -6   9  -1   82.89   11.40
   7  -9   1   97.79   14.10
  -7  -9  -1   88.29    8.70
  -7   9  -1  108.69   12.90
   8  -9   1   10.00    9.00
  -8  -9  -1   11.00    4.80
  -8   9  -1   18.20    7.00
  -9  -9  -1    4.60    4.10
   9  -9   1  -22.50    9.00
  -9   9  -1   -0.40    7.90
   8 -10  -1    2.10    7.20
  -8  10   1   20.20    9.00
   7 -10  -1   42.90    9.80
  -7 -10   1   32.10    4.80
  -7  10   1   50.09   10.40
   6 -10  -1  335.87   19.50
  -6 -10   1  325.97   12.90
  -6  10   1  345.87   19.60
  -5 -10   1  204.68    9.80
   5 -10  -1  212.58   15.50
  -5  10   1  199.18   14.90
   4 -10  -1  502.05   22.10
  -4 -10   1  510.95   17.10
  -4 -10   1  493.65   16.20
  -3 -10   1  458.85   15.70
   3 -10  -1  437.16   19.70
  -3 -10   1  456.35   16.10
  -2 -10   1   15.60    4.10
  -2 -10   1    6.40    3.70
   2 -10  -1    7.90    4.60
   1 -10  -1  161.98   10.90
  -1 -10   1  166.88    9.60
  -1 -10   1  151.48    9.40
   0 -10  -1   29.00    5.30
   0 -10   1   30.00    5.40
   0 -10   1   28.50    4.90
   0 -10  -1   31.80    5.40
   1 -10   1   26.30    5.10
  -1 -10  -1   24.40    4.50
  -1 -10  -1   32.00    5.10
   1 -10   1   25.70    5.90
  -2 -10  -1 1038.00   29.60
   2 -10   1 1038.50   33.50
  -2 -10  -1 1035.70   31.20
   3 -10   1 1026.60   34.40
  -3 -10  -1 1069.39   29.00
  -3  10  -1 1054.59   34.70
   4 -10   1   17.60    6.20
  -4  10  -1   29.10    7.00
   5 -10   1 1273.37   42.40
  -5 -10  -1 1257.27   36.70
  -5  10  -1 1319.67   42.60
  -6 -10  -1  112.29    9.10
   6 -10   1  140.99   14.70
  -6  10  -1  148.59   14.10
   7 -10   1   35.50    9.10
  -7 -10  -1   23.40    5.50
  -7  10  -1   46.50    8.90
  -8 -10  -1   29.70    5.50
   8 -10   1   25.00    9.30
  -8  10  -1   45.60   10.70
   8 -11  -1   36.40   10.30
   7 -11  -1    2.80    6.20
  -6 -11   1   15.40    4.20
  -6 -11   1   27.10    4.40
   6 -11  -1   22.40    7.60
   5 -11  -1   13.40    6.50
  -5 -11   1   10.20    3.60
  -4 -11   1   43.00    5.90
  -4 -11   1   63.19    6.70
   4 -11  -1   45.20    7.80
   3 -11  -1  120.99   11.90
  -3 -11   1  124.39    8.10
  -3 -11   1  130.89    8.80
   2 -11  -1   16.40    5.80
  -2 -11   1   14.20    4.60
  -2 -11   1   18.50    4.50
  -1 -11   1  661.43   22.50
  -1 -11   1  625.74   21.80
   1 -11  -1  655.83   23.90
   0 -11  -1  131.99    9.50
   0 -11   1  145.49   10.20
   0 -11   1  126.49    9.80
   0 -11  -1  138.29   10.10
   1 -11   1   72.59    9.20
  -1 -11  -1   69.49    8.00
   1 -11   1   80.79    9.30
  -1 -11  -1   66.69    7.80
   2 -11   1   74.99    9.90
  -2 -11  -1  100.09    7.90
   2 -11   1   72.89   10.00
  -2 -11  -1   79.69    8.20
  -3 -11  -1  173.78   10.60
  -3 -11  -1  196.98    9.10
   3 -11   1  193.68   13.60
   4 -11   1   -1.60    5.20
  -4  11  -1   10.40    5.60
   5 -11   1   27.40    7.60
  -5  11  -1   31.90    7.40
   6 -11   1   38.50    8.90
  -6 -11  -1   22.10    5.00
  -6  11  -1   19.30    6.70
   7 -11   1   -3.10    6.30
  -7  11  -1    3.10    7.50
  -8 -11  -1   69.49    8.20
   7 -12  -1  164.68   17.10
  -6 -12   1   69.79    6.90
   6 -12  -1   84.09   11.60
  -6 -12   1   90.69    7.10
  -5 -12   1   56.49    6.70
   5 -12  -1   37.60    8.80
  -4 -12   1  215.58   10.30
   4 -12  -1  254.07   16.50
  -4 -12   1  237.68   11.50
  -3 -12   1   75.39    7.80
  -3 -12   1   75.99    7.10
   3 -12  -1   50.59    8.00
  -2 -12   1  335.07   14.80
  -2 -12   1  323.07   13.80
   2 -12  -1  319.97   17.10
  -1 -12   1  101.89    9.20
   1 -12  -1   99.09   10.10
   1 -12  -1   95.09    9.90
  -1 -12   1  101.89    8.90
   0 -12  -1  234.68   13.10
   0 -12  -1  216.38   12.20
   0 -12   1  213.78   12.90
   0 -12   1  221.58   12.70
  -1 -12  -1   96.59    8.80
   1 -12   1   98.09   10.30
  -1 -12  -1  104.99    9.20
   1 -12   1  105.99   10.20
   2 -12   1   18.60    6.00
  -2 -12  -1   15.40    5.00
  -2 -12  -1   28.30    5.00
   2 -12   1   16.60    6.80
  -3 -12  -1  522.95   17.00
  -3 -12  -1  482.15   19.00
   3 -12   1  506.55   22.60
   3 -12   1  506.65   22.50
  -4 -12  -1  146.69   10.20
   4 -12   1  157.98   13.90
  -5 -12  -1   25.90    5.20
   5 -12   1   28.30    7.90
   6 -12   1   -3.90    6.50
  -6 -12  -1   -4.30    3.70
  -6  12  -1    9.50    6.20
  -7 -12  -1   13.40    4.90
   7 -12   1   24.70    9.10
  -7  12  -1   27.40    7.40
   7 -13  -1    6.00    8.80
  -6 -13   1   -5.30    3.40
   6 -13  -1    5.20    7.40
  -6 -13   1   -0.50    3.30
   5 -13  -1   45.10    9.40
  -5 -13   1   40.70    5.40
   4 -13  -1   33.30    8.30
  -4 -13   1   27.90    4.90
  -4 -13   1   32.60    5.40
  -3 -13   1    8.20    3.90
  -3 -13   1    2.70    4.10
   3 -13  -1   -4.50    5.20
  -2 -13   1  128.29    9.40
  -2 -13   1   95.89    9.30
   2 -13  -1  102.79   11.60
   2 -13  -1  105.19   11.50
   1 -13  -1   93.39   10.50
   1 -13  -1   95.49   10.60
  -1 -13   1  101.19    9.50
  -1 -13   1   92.99    9.40
   0 -13   1   86.99    9.20
   0 -13  -1   90.29    9.70
   0 -13  -1   68.79    8.80
   0 -13   1   85.79    9.90
   1 -13   1    4.70    4.90
  -1 -13  -1   10.30    4.50
   1 -13   1    6.10    5.70
  -1 -13  -1    1.10    4.00
  -2 -13  -1    3.70    4.50
   2 -13   1    4.70    5.40
  -2 -13  -1   12.90    4.40
   2 -13   1    7.30    6.30
   3 -13   1   36.60    9.10
   3 -13   1   38.40    8.40
   4 -13   1   15.00    7.50
   4 -13   1    4.90    6.40
  -4 -13  -1    9.30    4.80
  -5 -13  -1   60.39    8.00
   5 -13   1   55.59    9.90
   6 -13   1   -5.40    7.30
  -6 -13  -1   -4.70    3.60
  -6 -13  -1    3.60    4.10
  -7 -13  -1   15.50    4.60
   7 -13   1    7.00    7.50
   6 -14  -1   28.80    9.40
  -6 -14   1   27.80    4.70
   5 -14  -1   35.80    8.80
  -5 -14   1   44.70    5.80
  -4 -14   1   10.80    4.40
  -4 -14   1   21.70    5.10
   4 -14  -1   15.60    8.00
   3 -14  -1    4.40    6.40
  -3 -14   1    8.10    3.70
   3 -14  -1    2.50    6.10
  -3 -14   1    1.80    4.20
   2 -14  -1   21.50    6.60
   2 -14  -1   34.10    7.80
  -2 -14   1   30.20    6.30
  -1 -14   1   76.89    8.90
   1 -14  -1   84.29   11.00
  -1 -14   1   63.69    8.60
   1 -14  -1   76.49   10.30
   0 -14  -1   17.00    6.00
   0 -14  -1    8.80    5.00
   0 -14   1   22.50    6.30
   0 -14   1   16.00    5.30
   1 -14   1   54.99    8.70
  -1 -14  -1   43.50    7.10
  -1 -14  -1   70.59    8.60
   1 -14   1   60.39    8.70
   2 -14   1   20.90    7.60
   2 -14   1   26.40    6.50
  -3 -14  -1   39.50    6.90
   3 -14   1   50.89   10.10
   3 -14   1   45.30    8.90
  -4 -14  -1   46.00    6.90
   4 -14   1   27.10    7.70
   4 -14   1   40.90    9.50
   5 -14   1   21.80    8.60
   5 -14   1   23.20    8.30
  -5 -14  -1   25.30    5.40
  -6 -14  -1    8.30    4.50
  -6 -14  -1   15.10    4.50
   6 -14   1   22.50    8.40
   6 -14   1   24.80    8.60
   5 -15  -1    5.20    7.20
  -5 -15   1    3.80    4.00
  -4 -15   1    1.90    4.50
  -4 -15   1   -6.40    3.60
   4 -15  -1   12.40    8.00
   4 -15  -1    7.50    7.20
   3 -15  -1   96.89   13.20
   3 -15  -1  133.79   13.90
  -3 -15   1  135.69    8.90
  -3 -15   1  121.39   10.50
  -2 -15   1    9.20    5.00
   2 -15  -1   10.30    7.10
   2 -15  -1    9.20    6.30
  -1 -15   1   22.30    5.60
   1 -15  -1   19.20    6.60
   1 -15  -1   25.80    7.30
  -1 -15   1   18.70    5.20
   0 -15  -1  108.39   11.00
   0 -15  -1  112.99   11.00
   0 -15   1  107.59   10.70
   0 -15   1  107.79   11.00
   1 -15   1    5.40    5.80
   1 -15   1   -2.20    4.70
  -1 -15  -1   10.80    5.10
  -1 -15  -1    4.60    4.20
  -2 -15  -1   10.80    5.20
   2 -15   1   23.00    7.60
   2 -15   1   12.30    5.90
  -3 -15  -1    3.90    4.50
   3 -15   1   11.00    7.30
   3 -15   1    7.30    6.50
  -4 -15  -1    3.40    4.60
   4 -15   1    5.80    6.90
   4 -15   1   17.70    7.40
   5 -15   1   66.59   11.30
  -5 -15  -1   59.59    8.10
   5 -15   1   47.30   10.20
   3 -16  -1   17.80    6.90
  -3 -16   1    8.00    3.80
   3 -16  -1    3.50    6.40
  -3 -16   1   -2.50    4.00
   2 -16  -1   79.09   11.30
  -2 -16   1  107.69    7.90
   1 -16  -1    6.50    5.50
   1 -16  -1   23.00    6.70
  -1 -16   1   18.80    5.60
   0 -16   1   -2.30    4.60
   0 -16   1    2.40    5.10
   0 -16  -1    8.80    5.80
   0 -16  -1   -2.80    4.20
  -1 -16  -1   32.20    6.60
   1 -16   1   38.90    8.00
   1 -16   1   44.30    8.00
   2 -16   1  -11.00    4.50
  -2 -16  -1   -0.60    4.40
   3 -16   1   12.60    7.20
  -3 -16  -1    8.10    5.20
   3 -16   1   10.20    7.00
  11   0  -2  -14.80    8.70
 -11   0   2    0.40    6.00
 -10   0   2   79.69   11.20
  10   0  -2   89.89   11.60
   9   0  -2  165.58   14.10
  -9   0   2  168.18   12.70
   9   0  -2  185.48   18.40
   8   0  -2    3.90    5.90
  -8   0   2    9.90    5.00
   8   0  -2    6.80    6.30
   7   0  -2  567.74   21.90
  -7   0   2  584.14   21.00
   6   0  -2 1467.55   42.40
  -6   0   2 1597.04   43.00
   5   0  -2  261.47   11.60
  -5   0   2  240.18   10.90
   4   0  -2  160.98    8.40
  -4   0   2  165.18    8.30
  -3   0   2  263.27    9.40
   3   0  -2  248.18    9.40
   2   0  -2   75.99    4.90
  -2   0   2   79.89    4.70
  -1   0   2 1956.50   48.70
   0   0  -2    0.40    0.90
   1   0   2    1.90    2.10
   1   0   2    3.60    2.00
  -1   0  -2    2.60    2.10
  -2   0  -2 5727.33  137.69
   2   0   2 5489.85  137.59
   3   0   2  235.38   10.50
  -3   0  -2  228.68   10.00
  -4   0  -2   30.00    4.80
   5   0   2  426.76   17.10
  -5   0  -2  346.87   14.90
  -6   0  -2   16.00    5.00
   6   0   2   14.70    6.20
  -7   0  -2  597.94   23.00
   7   0   2  657.43   27.30
  -8   0  -2 1207.58   38.70
   8   0   2 1219.38   41.60
   9   0   2   65.99   11.80
  -9   0  -2   60.19    8.70
  10   0   2   35.80   11.00
 -10   0  -2   17.70    7.00
  11  -1  -2  111.19   16.10
 -11  -1   2  102.99   12.10
 -11   1   2  103.89   13.70
  11   1  -2  106.09   14.10
  10  -1  -2   17.10    8.90
  10  -1  -2   33.10   11.90
 -10  -1   2   17.90    6.40
 -10   1   2   14.30    6.70
  10   1  -2   38.10   11.30
  10   1  -2   14.10    8.80
   9  -1  -2  126.69   15.90
  -9  -1   2  129.19   11.10
  -9   1   2  144.29   12.20
   9   1  -2  138.99   13.30
   8  -1  -2   39.30    8.10
  -8  -1   2   37.20    6.30
   8   1  -2   23.90    6.90
   8   1  -2   33.60    8.10
  -8   1   2   35.50    7.00
   7  -1  -2 1461.85   41.90
  -7  -1   2 1390.16   40.20
  -7   1   2 1427.46   41.50
   7   1  -2 1313.47   40.30
   7   1  -2 1413.06   41.30
   6  -1  -2    3.60    4.30
  -6  -1   2    3.30    3.50
  -6   1   2    3.10    3.60
   6   1  -2    5.50    4.30
   6   1  -2    4.00    4.60
  -5  -1   2  161.28    8.30
   5  -1  -2  150.38    9.50
  -5   1   2  148.99    9.00
   5   1  -2  148.39    9.30
  -4  -1   2  220.28    9.00
   4  -1  -2  231.48   10.50
   4   1  -2  225.38    9.40
   4   1  -2  239.48   10.20
  -4   1   2  223.48   10.10
   3  -1  -2   59.09    6.00
  -3  -1   2   59.19    4.50
   3   1  -2   57.49    5.50
  -3   1   2   70.69    5.80
   3   1  -2   58.79    4.90
   2  -1  -2  684.13   19.80
  -2  -1   2  736.53   19.80
  -2  -1   2  727.83   18.40
  -2   1   2  722.53   19.80
   2   1  -2  696.03   18.40
   2   1  -2  717.23   19.70
  -1  -1   2 1903.81   47.80
   1   1  -2 1945.01   47.90
   0  -1   2  107.19    3.90
   0   1  -2  100.79    3.90
   1  -1   2 2093.69   53.19
   1  -1   2 2127.39   53.29
  -1   1  -2 2174.58   53.39
  -2  -1  -2  590.34   17.90
   2  -1   2  584.24   17.90
  -2   1  -2  617.94   18.00
   2   1   2  583.94   17.80
   3  -1   2   60.99    7.00
  -3  -1  -2   62.09    6.40
   3   1   2   55.39    5.40
  -3   1  -2   55.39    6.40
   4  -1   2 2831.42   74.69
  -4  -1  -2 2927.01   74.29
  -4   1  -2 2928.81   74.99
   5  -1   2  219.08   12.80
  -5  -1  -2  192.88   10.60
   5   1   2  212.18   13.00
  -5   1  -2  180.98   10.70
   6  -1   2  184.58   13.30
  -6  -1  -2  171.48   10.80
  -6   1  -2  173.68   11.20
   6   1   2  176.58   15.00
  -7  -1  -2   37.30    6.60
   7   1   2   50.99    9.70
  -7   1  -2   38.40    6.60
  -8  -1  -2  571.94   23.20
   8  -1   2  677.33   29.60
   8   1   2  639.14   29.40
  -8   1  -2  551.24   23.70
  -9  -1  -2   10.00    5.70
   9  -1   2   10.60   10.00
  -9   1  -2   14.80    6.80
   9   1   2   35.30    9.50
  10  -1   2    7.30   11.90
 -10  -1  -2    6.90    6.20
  10   1   2    4.70    6.40
 -10   1  -2    2.80    6.30
  10   1   2   29.00   10.70
 -11  -2   2   48.50    7.80
  11  -2  -2   57.79   11.10
  11   2  -2   44.50   11.70
 -11   2   2   57.99    9.60
 -10  -2   2   14.80    6.00
  10  -2  -2   20.80   10.00
 -10   2   2   15.40    6.40
  10   2  -2   21.10    9.10
  10   2  -2   36.80   10.80
  -9  -2   2    4.40    4.90
   9  -2  -2    3.60    8.00
  -9   2   2    6.80    5.50
   9   2  -2   25.80    8.10
   9   2  -2   11.60    7.10
   8  -2  -2  518.95   22.60
  -8  -2   2  480.65   18.80
   8   2  -2  482.95   19.90
  -8   2   2  490.65   20.80
   8   2  -2  491.25   21.60
  -7  -2   2  385.96   15.50
  -7   2   2  367.46   17.10
   7   2  -2  454.45   19.30
   7   2  -2  392.56   16.60
   6  -2  -2   84.89    9.30
  -6  -2   2   95.79    7.30
   6   2  -2   91.29    8.00
  -6   2   2   92.19    8.80
   6   2  -2  111.19   11.10
  -5  -2   2   20.50    3.60
   5  -2  -2   16.10    4.80
   5   2  -2   23.80    4.60
  -5   2   2   21.50    4.50
   4  -2  -2    5.80    3.70
  -4  -2   2   10.10    2.90
  -4   2   2    9.40    3.60
  -3  -2   2  187.38    6.70
   3  -2  -2  182.38    9.20
   3   2  -2  176.08    7.90
   3   2  -2  177.28    7.30
  -3   2   2  189.98    9.00
   2  -2  -2 1800.82   47.00
  -2  -2   2 1821.02   46.10
   2   2  -2 1848.62   46.10
  -2   2   2 1829.32   47.10
  -1  -2   2 2150.58   52.19
   1  -2  -2 2058.09   52.69
   1   2  -2 2071.89   52.09
   0  -2   2  354.56   10.20
   0  -2   2  353.86   10.90
   0   2  -2  348.87   10.20
   0   2  -2  365.86   11.00
   1  -2   2 4391.16  107.89
  -1   2  -2 4377.06  107.89
  -2  -2  -2  466.55   14.70
   2  -2   2  488.05   15.70
  -2   2  -2  493.35   15.60
  -3  -2  -2   31.80    4.30
   3  -2   2   34.30    5.00
  -3   2  -2   33.30    4.80
   5  -2   2   18.60    5.50
  -5  -2  -2   21.50    4.50
  -5   2  -2   19.70    4.60
   5   2   2   18.30    5.20
   6  -2   2  183.18   13.70
  -6  -2  -2  169.58   10.60
   6   2   2  165.98   14.30
  -6   2  -2  158.18   11.20
  -7  -2  -2  282.07   14.30
  -7   2  -2  299.67   15.70
   7   2   2  282.17   17.60
  -8  -2  -2  201.98   13.10
   8   2   2  168.98   12.40
  -8   2  -2  198.78   14.50
  -9  -2  -2  157.68   12.80
   9  -2   2  146.29   19.80
   9   2   2  161.78   11.80
  -9   2  -2  163.98   14.70
   9   2   2  198.58   19.40
 -10  -2  -2   23.70    7.00
  10  -2   2   29.50   12.40
  10   2   2   15.50    7.40
 -10   2  -2   21.10    7.70
  10   2   2   26.50    9.70
 -10  -3   2   35.40    6.70
  10  -3  -2   25.60   10.60
  10   3  -2   20.40    8.60
 -10   3   2   36.90    8.50
   9  -3  -2   -1.90    7.50
  -9  -3   2    0.50    4.40
   9   3  -2    3.40    7.00
   9   3  -2   -5.60    6.50
  -9   3   2    4.00    6.20
  -8  -3   2   20.80    5.10
   8  -3  -2   21.40    7.60
   8   3  -2   46.40   10.60
  -8   3   2   28.40    7.20
  -7  -3   2   19.40    4.40
   7   3  -2   17.80    5.90
  -7   3   2   32.10    6.50
   7   3  -2   27.70    6.40
  -6  -3   2   42.00    5.60
   6  -3  -2   35.40    6.30
   6   3  -2   51.39    6.70
   6   3  -2   55.99    7.90
  -6   3   2   38.80    6.30
   5  -3  -2  475.45   18.00
  -5  -3   2  497.65   15.10
   5   3  -2  461.55   15.70
  -5   3   2  475.45   17.80
   5   3  -2  446.56   15.30
  -4  -3   2  653.63   18.10
   4  -3  -2  630.74   21.10
  -4   3   2  636.14   21.00
   3  -3  -2 5155.08  129.89
  -3  -3   2 5313.37  126.79
  -3  -3   2 5179.18  127.99
   3   3  -2 5117.09  127.89
  -3   3   2 5286.27  130.09
   2  -3  -2  455.15   15.00
  -2  -3   2  447.56   13.30
   2   3  -2  453.55   13.30
  -2   3   2  416.86   14.70
   0  -3   2 1515.95   38.20
   0  -3   2 1504.45   38.80
   0   3  -2 1488.75   38.20
   0   3  -2 1489.75   38.80
   1  -3   2 5349.16  129.59
  -1   3  -2 5171.38  129.49
   2  -3   2  850.41   24.80
  -2   3  -2  846.72   24.60
   3  -3   2 3559.04   91.49
  -3  -3  -2 3607.84   89.99
  -3   3  -2 3623.84   91.69
  -4  -3  -2 1524.45   40.20
   4  -3   2 1438.16   41.60
  -4   3  -2 1469.15   41.70
  -5  -3  -2  207.98   10.70
   5  -3   2  216.38   12.70
   5   3   2  214.88    8.30
  -5   3  -2  222.38   11.90
  -6  -3  -2  104.39    8.90
   6  -3   2  112.69   12.30
   6   3   2   98.29    6.70
  -6   3  -2  103.59    9.90
  -7  -3  -2    0.10    4.30
   7  -3   2   -0.90    6.50
   7   3   2    5.80    4.20
  -7   3  -2   -1.50    4.60
  -8  -3  -2   22.20    6.00
   8   3   2   26.20    5.60
  -8   3  -2   28.80    7.10
  -9  -3  -2  110.79   11.20
   9  -3   2   84.39   12.10
  -9   3  -2  112.79   13.30
   9   3   2   82.29    9.80
  10  -3   2   -4.60   11.30
 -10  -3  -2   23.30    6.70
 -10   3  -2   12.70    7.70
  10   3   2   12.20    7.20
 -10  -4   2    3.30    4.40
 -10   4   2    0.90    5.60
  10   4  -2    4.80    7.10
   9  -4  -2   -2.30    7.70
  -9  -4   2   11.70    4.80
   9   4  -2   10.50    6.60
  -9   4   2   20.50    7.00
   8  -4  -2   22.80    7.90
  -8  -4   2   14.40    4.40
  -8   4   2    8.70    6.00
   7  -4  -2   31.50    7.20
  -7  -4   2   44.00    5.20
  -7   4   2   47.10    8.00
   7   4  -2   60.49    8.70
   6  -4  -2    6.60    4.90
  -6  -4   2   15.70    3.60
  -6   4   2   15.00    5.10
   6   4  -2   20.40    4.70
  -5  -4   2  378.66   12.60
   5  -4  -2  388.96   16.50
  -5   4   2  394.56   16.20
   4  -4  -2  613.74   21.40
  -4  -4   2  643.74   17.60
   4   4  -2  641.64   18.90
  -4   4   2  623.34   21.30
  -3  -4   2   51.19    4.00
   3  -4  -2   63.19    7.50
  -3  -4   2   60.19    5.30
  -3   4   2   66.29    7.10
   3   4  -2   64.89    5.50
  -2  -4   2  901.11   24.20
   2   4  -2  889.11   24.10
  -2   4   2  887.11   26.10
  -1  -4   2  358.06   11.20
  -1  -4   2  380.56   12.10
   1  -4  -2  371.76   13.20
   1   4  -2  382.06   12.30
   0  -4   2  526.75   16.40
   0  -4   2  535.05   15.90
   0   4  -2  553.14   16.10
   1  -4   2    2.60    3.00
  -1   4  -2    2.10    3.00
   2  -4   2  377.96   14.10
  -2   4  -2  375.66   13.90
  -3  -4  -2   -2.40    2.90
   3  -4   2   -0.10    3.70
  -3   4  -2    7.20    4.10
   4  -4   2  870.51   27.30
  -4  -4  -2  836.52   25.40
  -4   4  -2  841.72   27.00
  -5  -4  -2   13.30    4.30
   5  -4   2    8.90    4.90
  -5   4  -2   13.80    4.60
  -6  -4  -2   10.20    4.50
   6  -4   2    3.90    5.50
  -6   4  -2   14.80    4.80
   7  -4   2  407.56   21.20
  -7  -4  -2  359.46   16.40
  -7   4  -2  382.06   19.00
   7   4   2  431.36   14.30
  -8  -4  -2   17.40    5.60
   8  -4   2   18.00    8.00
  -8   4  -2   25.20    7.50
   9  -4   2   96.29   13.20
  -9  -4  -2  125.99   11.50
   9   4   2  111.59    9.90
  -9   4  -2  135.69   14.50
 -10  -4  -2   77.89   11.10
 -10   4  -2   77.69   11.10
  10   4   2   68.79    7.90
 -10  -5   2   35.60    5.90
  10  -5  -2   11.80   10.40
 -10   5   2   25.30    8.20
  10   5  -2   35.90    7.70
   9  -5  -2  -12.00    7.80
  -9  -5   2    4.40    4.10
  -9   5   2    9.50    6.20
   9   5  -2   -1.50    5.90
  -8  -5   2   29.90    4.90
   8  -5  -2   28.20    8.10
   8   5  -2   35.10    7.90
  -8   5   2   27.60    6.80
  -7  -5   2   33.30    4.50
   7  -5  -2   28.20    7.30
   7   5  -2   39.30    7.40
  -7   5   2   20.70    5.70
  -6  -5   2  317.77   11.60
   6  -5  -2  311.37   16.30
  -6   5   2  321.47   15.90
   6   5  -2  310.47   12.50
   5  -5  -2    0.40    4.20
  -5  -5   2   -1.80    2.50
   5   5  -2    0.80    3.60
  -5   5   2    2.50    4.40
  -4  -5   2   42.00    4.90
   4  -5  -2   34.80    5.80
  -4   5   2   29.10    4.70
   4   5  -2   34.80    4.20
   3  -5  -2    8.50    3.90
  -3  -5   2   12.70    3.80
  -3   5   2    9.20    4.40
   3   5  -2    4.20    3.30
  -2  -5   2   53.79    5.10
  -2  -5   2   56.49    4.40
   2  -5  -2   54.89    7.00
   2   5  -2   56.09    5.50
  -1  -5   2  400.96   13.20
  -1  -5   2  387.56   12.40
   1  -5  -2  390.76   14.20
   1   5  -2  405.66   13.50
   0  -5   2    0.60    2.30
   0  -5   2    4.30    3.30
   0   5  -2    1.00    2.90
   1  -5   2  340.67   12.70
  -1   5  -2  339.87   12.80
   2  -5   2 1477.15   40.30
  -2   5  -2 1418.76   40.00
   3  -5   2  271.97   13.00
  -3   5  -2  268.17   12.60
   4  -5   2    2.10    4.40
  -4  -5  -2   -3.60    3.10
  -4   5  -2    0.20    3.50
   5  -5   2   57.59    7.40
  -5  -5  -2   52.99    7.50
  -5   5  -2   65.09    8.60
  -6  -5  -2   41.30    5.80
   6  -5   2   38.40    7.30
  -6   5  -2   39.50    6.70
   7  -5   2   -6.20    6.20
  -7  -5  -2    5.90    4.70
  -7   5  -2    6.40    5.90
   8  -5   2   75.89   11.40
  -8  -5  -2   90.19    9.70
  -8   5  -2   83.59   11.10
  -9  -5  -2    7.00    5.50
   9  -5   2   -5.20    8.70
  -9   5  -2   24.10    7.70
  10  -5   2  -21.00    8.90
 -10  -5  -2    0.00    4.90
 -10   5  -2    7.10    6.70
 -10  -6   2    5.70    3.80
  10  -6  -2  -14.40    8.80
 -10   6   2    2.70    7.70
  -9  -6   2   38.90    5.40
   9  -6  -2   25.30    9.90
   9   6  -2   34.10    7.60
  -9   6   2   47.40    9.40
   8  -6  -2  240.38   17.20
  -8  -6   2  233.98   10.50
  -8   6   2  227.48   16.00
   8   6  -2  200.28   11.60
   7  -6  -2  101.89   12.90
  -7  -6   2   98.79    7.00
  -7   6   2   87.39   10.90
   7   6  -2   87.39    8.10
   6  -6  -2   92.99   11.30
  -6  -6   2   97.09    6.40
  -6   6   2   94.59   10.40
  -5  -6   2   54.59    5.10
   5  -6  -2   54.89    7.50
  -5   6   2   50.49    7.60
   5   6  -2   38.20    5.40
  -4  -6   2    7.70    2.50
   4  -6  -2    4.90    4.60
  -4  -6   2    7.50    3.30
   4   6  -2    7.20    3.20
  -4   6   2    6.10    4.10
   3  -6  -2 1488.05   42.50
  -3  -6   2 1505.25   39.30
   3   6  -2 1479.35   39.20
   2  -6  -2   13.20    4.40
  -2  -6   2   13.10    2.90
   2   6  -2   11.20    3.80
  -1  -6   2  799.92   24.30
  -1  -6   2  880.91   24.10
   1  -6  -2  880.41   25.90
   0  -6   2   -0.60    2.80
   0  -6   2   -0.80    3.30
   0   6  -2    0.70    3.20
   1  -6   2 1456.75   40.00
  -1   6  -2 1452.65   40.10
   2  -6   2   76.19    7.80
  -2   6  -2   77.09    7.60
   3  -6   2  828.32   26.60
  -3   6  -2  801.02   26.20
   4  -6   2   20.10    5.50
  -4  -6  -2   25.90    4.30
  -4   6  -2   22.90    5.50
   5  -6   2   -5.50    4.20
  -5  -6  -2   -3.20    3.50
  -5   6  -2   -1.20    4.30
   6  -6   2  100.09   12.00
  -6  -6  -2  106.19    9.30
  -6   6  -2  116.89   11.50
  -7  -6  -2   65.09    8.60
   7  -6   2   57.89    9.00
  -7   6  -2   58.29    8.80
  -8  -6  -2   53.69    7.10
  -8   6  -2   55.39    9.40
   9  -6   2   99.19   13.90
  -9  -6  -2  110.39   10.60
  -9   6  -2  113.69   14.30
 -10  -6  -2   24.00    6.30
  10  -6   2   16.90   12.60
 -10   6  -2   18.00    7.70
 -10  -7   2  209.58   10.30
 -10   7   2  256.87   20.40
  -9  -7   2   28.90    4.40
  -9   7   2   19.90    7.70
   8  -7  -2    0.60    7.10
  -8  -7   2   -1.20    3.00
  -8   7   2   -2.20    5.60
  -7  -7   2   28.00    4.10
   7  -7  -2   15.30    6.70
  -7   7   2   25.50    7.50
   6  -7  -2   23.90    6.90
  -6  -7   2   21.00    3.70
  -6   7   2   19.50    5.60
   5  -7  -2  310.57   16.10
  -5  -7   2  297.17   10.60
   5   7  -2  306.57   11.10
  -5   7   2  310.27   16.00
  -4  -7   2   57.19    5.50
  -4  -7   2   56.69    4.80
   4  -7  -2   73.39    9.10
  -4   7   2   72.19    8.80
   4   7  -2   61.79    5.70
   3  -7  -2  247.68   12.90
  -3  -7   2  242.18    9.80
  -3  -7   2  240.18    9.10
   3   7  -2  248.58   10.10
  -2  -7   2  134.49    7.50
   2  -7  -2  128.79    9.30
  -2  -7   2  131.49    7.00
  -1  -7   2  226.48   10.30
   1  -7  -2  239.08   11.40
  -1  -7   2  242.08    9.90
   0  -7  -2 4114.59  104.79
   0  -7   2 4060.39  104.39
   0  -7   2 4236.58  104.39
   1  -7   2  164.28    9.70
   1  -7   2  162.08    9.40
  -1   7  -2  182.28   10.10
  -2  -7  -2  131.09    6.30
   2  -7   2  131.49    9.40
  -2   7  -2  126.49    9.20
   3  -7   2  107.19    9.40
  -3   7  -2  101.79    9.00
   4  -7   2  101.79   10.20
  -4   7  -2  114.49   10.00
  -5  -7  -2  107.99    8.70
   5  -7   2  121.39   11.80
  -5   7  -2  110.39   10.50
   6  -7   2   11.60    6.60
  -6  -7  -2   19.20    5.40
  -6   7  -2   21.40    5.60
   7  -7   2    5.60    7.10
  -7  -7  -2    2.70    4.60
  -7   7  -2    9.30    5.60
   8  -7   2   23.60    9.10
  -8  -7  -2   28.20    6.10
  -8   7  -2   26.80    6.90
   9  -7   2  -10.10    8.90
  -9  -7  -2    9.40    5.20
  -9   7  -2   15.20    8.50
   9  -8  -2    7.30    8.70
  -9   8   2   23.40    8.30
   8  -8  -2   69.99   11.10
  -8   8   2  101.59   14.00
   7  -8  -2   14.70    7.20
  -7   8   2   24.30    7.90
  -6  -8   2   21.20    3.70
   6  -8  -2   18.10    6.60
  -6   8   2   29.60    7.80
  -5  -8   2  975.40   27.20
   5  -8  -2 1002.60   33.50
  -5  -8   2  964.00   27.10
   5   8  -2  984.00   27.20
  -5   8   2  977.10   33.40
   4  -8  -2  309.67   15.70
  -4  -8   2  287.57   11.00
  -4   8   2  286.37   15.30
  -3  -8   2  601.24   18.50
   3  -8  -2  603.84   22.50
  -3  -8   2  646.74   19.20
   2  -8  -2    7.10    4.50
  -2  -8   2    2.70    3.20
  -2  -8   2    3.30    2.90
   1  -8  -2  104.39    8.40
  -1  -8   2   87.09    7.20
  -1  -8   2   99.69    7.10
   0  -8   2   71.39    6.60
   0  -8   2   56.69    6.70
   0  -8  -2   62.19    6.80
   1  -8   2  369.46   15.10
  -1  -8  -2  358.76   12.90
   1  -8   2  380.06   15.10
  -1   8  -2  391.36   15.50
   2  -8   2   33.30    5.90
  -2  -8  -2   38.40    4.80
  -2   8  -2   27.70    5.10
   3  -8   2  394.96   17.30
  -3   8  -2  396.56   17.10
   4  -8   2   10.50    5.40
  -4   8  -2   11.20    4.40
   5  -8   2   32.20    6.90
  -5  -8  -2   37.20    5.60
  -5   8  -2   28.40    6.00
   6  -8   2   -1.00    5.60
  -6  -8  -2   -7.50    4.00
  -6   8  -2    8.10    6.10
   7  -8   2   63.89   10.40
  -7  -8  -2   65.89    7.30
  -7   8  -2   67.79    9.80
   8  -8   2    5.00    9.00
  -8  -8  -2    6.20    5.10
  -8   8  -2   21.30    7.70
  -9  -8  -2    0.90    4.70
  -9   8  -2    0.20    5.80
   9  -9  -2   25.60    9.90
   8  -9  -2   -2.70    7.30
  -8   9   2   14.60    8.50
   7  -9  -2    4.90    6.60
  -7   9   2    6.30    7.10
   6  -9  -2  357.66   19.50
  -6  -9   2  367.76   12.50
  -6   9   2  345.67   19.10
   5  -9  -2  163.68   13.60
  -5  -9   2  146.69    8.20
  -5   9   2  175.28   13.50
   4  -9  -2   11.30    5.60
  -4  -9   2   -1.70    3.40
  -4  -9   2    5.30    3.10
  -3  -9   2  430.36   14.60
  -3  -9   2  425.56   14.90
   3  -9  -2  418.06   18.50
   2  -9  -2   48.00    6.60
  -2  -9   2   44.60    5.80
  -2  -9   2   50.39    6.30
  -1  -9   2   28.40    4.40
   1  -9  -2   23.60    4.80
  -1  -9   2   25.00    5.00
   0  -9  -2   18.80    4.00
   0  -9   2   20.20    4.80
   0  -9   2   29.90    5.10
  -1  -9  -2   43.30    5.90
   1  -9   2   33.80    6.00
   1  -9   2   44.90    6.30
  -1  -9  -2   37.30    4.80
  -2  -9  -2  110.99    7.00
   2  -9   2  117.79    9.70
  -2   9  -2   94.69    9.60
   3  -9   2  379.96   17.60
  -3   9  -2  393.76   17.60
   4  -9   2  200.78   13.90
  -4   9  -2  216.48   13.60
   5  -9   2   55.39    9.00
  -5  -9  -2   51.39    6.50
  -5   9  -2   44.70    7.50
   6  -9   2   47.40    8.90
  -6  -9  -2   54.79    6.60
  -6   9  -2   40.90    6.90
   7  -9   2   89.59   11.90
  -7  -9  -2   94.19    9.40
  -7   9  -2  113.29   13.20
   8  -9   2  -11.40    8.10
  -8   9  -2    5.40    7.20
   9  -9   2  -10.00    8.50
  -9  -9  -2    2.90    4.50
  -9   9  -2    0.10    6.60
   8 -10  -2    0.10    7.50
   7 -10  -2   -0.10    6.90
  -6 -10   2  219.38    9.50
  -6 -10   2  251.07    9.60
   6 -10  -2  233.68   16.50
  -5 -10   2    0.50    3.10
  -5 -10   2    4.20    3.00
   5 -10  -2    2.30    5.80
  -4 -10   2   15.00    4.30
  -4 -10   2   17.80    3.90
   4 -10  -2   18.70    6.30
  -3 -10   2  436.16   15.40
   3 -10  -2  440.96   19.70
  -3 -10   2  436.06   15.70
  -2 -10   2  340.27   13.80
  -2 -10   2  344.57   13.90
   2 -10  -2  355.56   16.50
  -1 -10   2  134.39    9.30
   1 -10  -2  143.59   10.50
  -1 -10   2  152.08    9.20
   0 -10  -2   16.90    4.30
   0 -10   2   14.70    5.10
   0 -10   2    6.90    3.60
   1 -10   2   71.99    8.60
   1 -10   2   89.39    8.70
  -1 -10  -2   75.99    7.70
  -1 -10  -2   84.99    7.10
   2 -10   2  457.75   19.20
  -2 -10  -2  452.75   15.50
   2 -10   2  464.85   19.20
  -2  10  -2  465.65   19.60
   3 -10   2  474.85   20.70
  -3  10  -2  484.15   20.70
   4 -10   2  694.13   26.90
  -4  10  -2  676.83   26.50
  -5 -10  -2   97.69    9.40
   5 -10   2   94.29   12.90
  -5  10  -2  100.39   12.10
   6 -10   2   79.19   10.70
  -6 -10  -2   65.99    8.30
  -6  10  -2  102.19   12.50
   7 -10   2   34.40    9.40
  -7 -10  -2   41.80    6.40
  -7  10  -2   46.20    8.60
  -8 -10  -2   31.50    6.20
   8 -10   2   34.30   10.20
  -8  10  -2   40.70    8.50
   8 -11  -2   45.10   10.40
   7 -11  -2   15.90    7.80
   6 -11  -2   17.90    6.80
  -6 -11   2    9.40    3.60
  -5 -11   2   34.80    4.50
   5 -11  -2   31.90    7.60
  -5 -11   2   28.70    4.30
  -4 -11   2   90.79    7.60
   4 -11  -2  113.09   12.40
  -4 -11   2  107.69    7.60
  -3 -11   2  196.78   10.20
  -3 -11   2  202.68   10.40
   3 -11  -2  203.18   14.20
   2 -11  -2   50.09    7.90
  -2 -11   2   49.50    7.10
  -2 -11   2   57.89    7.60
   1 -11  -2   37.90    6.30
  -1 -11   2   37.00    5.80
  -1 -11   2   34.30    6.00
   0 -11  -2   27.20    6.00
   0 -11   2   29.10    6.10
   0 -11  -2   30.50    5.80
   0 -11   2   29.80    5.80
   1 -11   2    7.50    4.60
  -1 -11  -2   10.90    4.30
   1 -11   2   11.00    5.80
  -1 -11  -2   10.30    4.20
  -2 -11  -2   62.09    7.20
   2 -11   2   48.80    7.60
   2 -11   2   56.59    8.50
  -2 -11  -2   55.19    7.50
   3 -11   2   19.40    7.10
   3 -11   2   12.50    5.70
  -3  11  -2    9.30    5.50
   4 -11   2  153.78   13.60
  -4  11  -2  142.89   13.30
   5 -11   2   -1.60    5.60
  -5  11  -2   -6.70    5.30
   6 -11   2    1.80    7.20
  -6 -11  -2    0.70    4.30
  -6  11  -2    4.60    6.60
  -7 -11  -2   16.20    5.40
   7 -11   2   20.70    8.60
  -7  11  -2   19.90    7.10
   8 -11   2  135.39   18.00
  -8 -11  -2  161.18   10.90
   7 -12  -2   27.50    8.90
   6 -12  -2   34.70    9.10
  -6 -12   2   27.70    4.10
   5 -12  -2   32.50    7.70
  -5 -12   2   32.10    4.60
  -4 -12   2  141.69    8.80
   4 -12  -2  146.89   14.00
  -4 -12   2  141.69    9.00
  -3 -12   2   79.59    8.00
   3 -12  -2  107.09   12.10
  -3 -12   2   94.59    7.90
   2 -12  -2   17.00    6.10
  -2 -12   2   15.00    4.80
  -2 -12   2    8.50    4.40
  -1 -12   2   65.69    8.30
  -1 -12   2   82.69    9.00
   1 -12  -2   94.79   10.10
   0 -12  -2    5.50    4.60
   0 -12   2   -1.70    4.60
   0 -12  -2    3.30    4.10
   0 -12   2    0.10    3.70
  -1 -12  -2  251.37   12.40
  -1 -12  -2  263.47   13.60
   1 -12   2  247.68   14.40
   1 -12   2  264.67   14.50
   2 -12   2    4.40    5.80
  -2 -12  -2   11.40    4.20
   2 -12   2    2.90    5.10
  -2 -12  -2    1.00    3.80
   3 -12   2  978.50   34.90
  -3 -12  -2 1019.40   31.90
  -3 -12  -2 1021.80   28.50
   3 -12   2 1000.00   35.00
   4 -12   2    8.90    7.10
   4 -12   2    5.00    5.90
  -4  12  -2    4.10    5.50
   5 -12   2   37.10    8.80
  -5  12  -2   29.50    7.30
  -6 -12  -2   34.10    6.00
   6 -12   2   37.70    9.50
  -6  12  -2   49.20   10.50
  -7 -12  -2   11.70    5.30
   7 -12   2    9.10    8.80
  -7  12  -2   23.10    8.20
   7 -13  -2   -3.40    6.80
   6 -13  -2   85.59   12.10
  -6 -13   2   66.69    6.50
  -5 -13   2   76.09    7.30
   5 -13  -2   77.29   11.10
  -4 -13   2   24.40    4.80
   4 -13  -2   20.40    7.40
  -4 -13   2   29.00    5.30
   3 -13  -2   29.30    7.50
  -3 -13   2   50.39    6.30
  -3 -13   2   36.30    5.70
  -2 -13   2   12.50    5.00
  -2 -13   2   12.20    4.50
   2 -13  -2   11.20    6.10
   1 -13  -2  115.09   10.60
   1 -13  -2   94.79   10.60
  -1 -13   2  105.19   10.10
  -1 -13   2   99.69    9.30
   0 -13   2  410.16   18.40
   0 -13  -2  427.86   18.90
   0 -13   2  422.06   18.30
   0 -13  -2  402.76   17.40
  -1 -13  -2  359.16   16.60
   1 -13   2  372.36   17.90
  -1 -13  -2  349.27   15.30
   1 -13   2  365.26   18.00
   2 -13   2   15.60    6.60
  -2 -13  -2   19.10    4.50
   2 -13   2    9.00    5.60
  -2 -13  -2   11.00    4.80
  -3 -13  -2   -2.70    4.00
   3 -13   2    2.50    6.90
   3 -13   2    0.60    5.40
  -4 -13  -2   17.70    5.30
   4 -13   2   27.80    8.50
   4 -13   2   10.20    6.70
  -5 -13  -2    4.00    4.30
   5 -13   2    2.50    7.50
   5 -13   2    8.40    7.40
  -6 -13  -2   41.90    6.40
   6 -13   2   46.50   10.30
   6 -13   2   45.60   10.60
   6 -14  -2  211.28   17.90
   5 -14  -2    7.80    7.30
  -5 -14   2    9.20    4.10
  -4 -14   2  114.39    8.70
   4 -14  -2  139.59   14.70
  -4 -14   2  146.19   10.00
  -3 -14   2    9.80    4.70
  -3 -14   2   13.90    4.60
   3 -14  -2    4.80    6.40
   2 -14  -2   20.70    6.70
  -2 -14   2   18.70    5.10
   2 -14  -2   23.90    7.40
  -2 -14   2   28.20    5.20
   1 -14  -2   11.10    5.30
   1 -14  -2    3.30    5.70
  -1 -14   2   19.40    5.60
  -1 -14   2    5.10    4.60
   0 -14   2  162.78   12.70
   0 -14   2  169.38   12.10
   0 -14  -2  173.98   11.60
   0 -14  -2  174.88   12.90
   1 -14   2   -0.90    5.70
   1 -14   2    6.90    5.20
  -1 -14  -2    5.70    4.40
  -1 -14  -2    1.80    4.20
  -2 -14  -2   -4.10    3.80
   2 -14   2    4.00    5.90
   2 -14   2    0.50    5.30
   3 -14   2   83.29   12.00
  -3 -14  -2   80.29    9.30
   3 -14   2   62.59    9.50
   4 -14   2  108.89   14.00
   4 -14   2  130.89   14.40
  -4 -14  -2  111.79   10.10
   5 -14   2  152.18   16.20
  -5 -14  -2  153.58   10.80
   5 -14   2  180.28   16.30
   6 -14   2   -1.90    6.70
   6 -14   2    6.70    7.30
  -6 -14  -2    8.90    4.30
   5 -15  -2    3.30    7.30
  -5 -15   2   -1.40    3.40
  -4 -15   2    8.30    3.90
   4 -15  -2   13.10    7.60
  -3 -15   2    3.40    4.50
   3 -15  -2   -4.90    5.70
  -3 -15   2    6.10    4.10
   3 -15  -2    6.80    7.10
   2 -15  -2    5.80    6.20
  -2 -15   2    4.20    4.60
   2 -15  -2   10.90    6.60
   1 -15  -2    2.70    5.40
   1 -15  -2   10.30    6.10
  -1 -15   2   15.50    5.50
   0 -15   2    4.20    5.80
   0 -15  -2   13.90    5.60
   0 -15  -2    5.30    4.80
   0 -15   2    6.10    4.40
  -1 -15  -2    0.20    3.90
   1 -15   2    0.20    4.80
   1 -15   2    5.90    6.20
  -1 -15  -2   17.00    5.10
  -2 -15  -2  138.09   11.20
   2 -15   2  136.19   13.30
   2 -15   2  135.19   13.00
   3 -15   2    6.20    7.40
  -3 -15  -2    1.80    4.70
   3 -15   2    2.90    6.00
  -4 -15  -2    3.70    4.60
   4 -15   2    3.50    6.70
   4 -15   2   15.80    8.40
   3 -16  -2    8.80    6.40
  -3 -16   2    5.60    4.20
   3 -16  -2   -4.00    6.20
  -3 -16   2    3.80    4.50
   2 -16  -2   41.90    8.00
   1 -16  -2   33.50    7.80
  -1 -16   2   42.70    7.00
   0 -16   2   79.89   10.40
   0 -16  -2   49.30    8.60
   0 -16  -2   55.09    8.00
   0 -16   2   68.89    9.40
   1 -16   2    0.20    5.30
  -1 -16  -2   -0.40    4.10
   1 -16   2    8.40    5.90
  -2 -16  -2    8.20    5.10
   2 -16   2   10.20    6.10
   3 -16   2   10.30    6.60
   3 -16   2   18.50    7.40
  11   0  -3    8.20   10.20
 -11   0   3   -0.90    5.30
  10   0  -3   40.30   12.00
 -10   0   3    0.10    5.30
  10   0  -3   -4.00    8.00
   9   0  -3    2.00    7.60
   9   0  -3    1.60    6.90
  -9   0   3    1.20    5.10
   8   0  -3   -1.00    6.20
   8   0  -3    1.80    6.00
  -8   0   3   -1.50    4.30
   7   0  -3   13.70    5.70
  -7   0   3    4.10    4.00
   7   0  -3   -5.60    5.80
  -6   0   3    7.10    3.80
   6   0  -3    2.30    4.00
  -5   0   3    2.50    3.10
   5   0  -3   10.00    3.90
  -4   0   3   -2.10    2.70
   4   0  -3    1.90    3.10
   3   0  -3    0.30    2.50
   3   0  -3    1.30    3.40
  -3   0   3    1.20    2.50
   2   0  -3   -0.40    3.10
   2   0  -3   -1.70    2.30
   1   0  -3    7.60    2.60
  -1   0   3    4.00    2.50
   0   0   3   34.90    3.40
   0   0  -3   34.00    3.00
   1   0   3    4.80    2.50
  -1   0  -3    2.90    2.40
  -1   0  -3    4.30    2.60
   1   0   3    0.00    2.50
   2   0   3   -1.20    3.80
   2   0   3   -0.10    3.10
  -2   0  -3    6.80    3.70
   3   0   3    0.00    4.00
  -3   0  -3   -0.40    3.20
  -5   0  -3    1.60    3.60
   5   0   3    7.90    5.20
   6   0   3    3.50    7.20
  -6   0  -3    0.60    4.10
   7   0   3    6.00    7.80
  -7   0  -3    0.20    4.70
  -8   0  -3   -1.30    5.10
   9   0   3   17.50    8.60
  -9   0  -3   -0.30    5.30
  10   0   3   19.40   10.30
 -10   0  -3    4.90    6.00
  11  -1  -3  103.39   14.10
 -11  -1   3  111.09   11.60
 -11   1   3   94.79   13.10
  11   1  -3  101.79   13.80
 -10  -1   3   65.59    8.60
  10  -1  -3   68.29   11.40
  10  -1  -3   85.39   12.30
  10   1  -3   57.39   11.00
 -10   1   3   63.79    9.40
   9  -1  -3  168.48   16.40
  -9  -1   3  159.68   11.40
   9  -1  -3  155.68   14.70
   9   1  -3  138.29   13.70
  -9   1   3  164.28   12.60
   9   1  -3  191.48   18.50
   8  -1  -3   20.20    7.00
  -8  -1   3   17.50    5.10
  -8   1   3   15.10    5.80
   8   1  -3   26.60    7.50
   8   1  -3   17.90    6.90
  -7  -1   3  463.15   17.40
   7  -1  -3  512.15   19.80
   7   1  -3  475.25   18.60
  -7   1   3  448.46   18.30
   7   1  -3  446.66   19.00
   6  -1  -3  134.89    9.90
  -6  -1   3  136.19    8.40
  -6   1   3  146.99    9.50
   6   1  -3  137.39   10.00
   6   1  -3  141.69    9.70
   5  -1  -3  162.38    9.60
  -5  -1   3  164.18    8.20
  -5   1   3  163.48    9.10
   5   1  -3  160.38    9.50
   4  -1  -3  153.98    8.60
  -4  -1   3  150.88    7.30
  -4   1   3  154.58    8.30
   4   1  -3  157.08    8.70
   4   1  -3  161.58    7.60
  -3  -1   3  276.07    8.90
   3  -1  -3  274.27   10.50
   3   1  -3  267.07    8.90
   3   1  -3  278.77   10.50
  -3   1   3  276.87   10.30
   2  -1  -3  651.43   18.70
  -2  -1   3  690.93   19.10
   2   1  -3  648.04   17.10
   2   1  -3  667.53   19.00
   1  -1  -3  702.23   19.40
  -1  -1   3  711.73   19.20
   1   1  -3  699.43   19.20
   0  -1  -3   16.50    2.10
   0  -1   3   14.20    2.10
   0  -1   3   16.90    2.90
   0   1  -3   13.10    2.50
   0   1  -3   14.10    2.30
   0   1   3   13.80    2.50
   1  -1   3  541.05   16.20
  -1  -1  -3  560.04   14.60
   1  -1   3  568.94   16.00
   1   1   3  556.24   14.70
  -1   1  -3  545.25   16.10
  -1   1  -3  559.04   15.90
  -2  -1  -3  216.48    9.90
   2  -1   3  216.58   10.50
  -2   1  -3  228.78    9.70
   2   1   3  220.68   10.20
   2   1   3  227.38    7.60
  -3  -1  -3 1194.68   32.00
   3  -1   3 1150.58   32.30
   3   1   3 1037.40   31.60
  -3   1  -3 1204.68   32.40
  -4  -1  -3 1085.29   30.70
   4  -1   3 1009.30   31.30
  -5  -1  -3  315.27   13.70
   5  -1   3  300.27   14.70
   5   1   3  308.77   15.20
  -5   1  -3  338.17   14.30
   6  -1   3  211.38   15.00
  -6  -1  -3  197.78   11.70
   6   1   3  192.08   15.20
  -6   1  -3  189.78   11.90
  -7  -1  -3   -3.60    4.40
   7  -1   3   10.30    7.40
   7   1   3   11.60    7.30
  -7   1  -3    2.40    4.70
  -8  -1  -3  402.46   18.90
  -8   1  -3  385.06   19.20
   9  -1   3  163.08   20.60
  -9  -1  -3  125.89   12.50
  -9   1  -3  137.69   13.30
   9   1   3  148.59   18.60
 -10  -1  -3  195.98   15.50
  10  -1   3  220.88   23.50
 -10   1  -3  189.48   16.20
  10   1   3  217.28   14.10
  10   1   3  217.78   22.90
 -11  -2   3    8.00    5.60
  11  -2  -3    9.00    9.10
  11   2  -3   -4.50   10.20
 -11   2   3    5.00    6.90
  10  -2  -3   23.80    8.90
 -10  -2   3   18.00    5.60
  10  -2  -3   18.70   10.10
  10   2  -3   39.60   10.80
  10   2  -3    7.90    9.00
 -10   2   3   18.80    6.50
  -9  -2   3   82.09    9.10
   9  -2  -3   65.49   10.40
  -9   2   3   91.99   11.50
   9   2  -3   85.29   11.90
   9   2  -3  110.09   14.90
   8  -2  -3  535.05   23.30
  -8  -2   3  573.54   20.40
  -8   2   3  580.34   22.80
   8   2  -3  565.34   22.10
   8   2  -3  614.44   23.70
  -6  -2   3  262.77   11.00
   6  -2  -3  253.77   13.10
   6   2  -3  274.37   12.50
  -6   2   3  274.17   13.10
   6   2  -3  257.97   12.80
  -5  -2   3 2008.90   51.29
   5  -2  -3 1975.50   53.69
   5   2  -3 2047.40   51.39
   5   2  -3 1925.21   52.59
  -5   2   3 1981.50   53.69
   4  -2  -3   20.10    4.20
  -4  -2   3   26.50    3.10
  -4   2   3   24.70    4.20
  -3  -2   3 6716.33  161.68
  -3  -2   3 6616.14  159.68
   3  -2  -3 6576.34  162.28
  -3   2   3 6655.03  162.38
   3   2  -3 6392.46  159.58
   3   2  -3 6562.44  161.48
   2  -2  -3 5952.30  151.58
  -2  -2   3 6350.46  151.18
   2   2  -3 6226.38  151.08
  -1  -2   3  146.89    6.60
   1   2  -3  157.48    6.70
   1   2  -3  136.39    4.50
   1  -2   3  751.52   21.20
   1  -2   3  743.13   21.00
  -1   2  -3  747.53   20.90
   2  -2   3  982.30   27.60
  -2  -2  -3  990.80   27.00
  -2   2  -3  972.00   27.60
  -3  -2  -3 4684.93  117.79
   3  -2   3 4669.13  118.69
  -3   2  -3 4871.61  119.09
   4  -2   3  849.91   26.80
  -4   2  -3  833.82   26.30
   5  -2   3  692.33   24.20
  -5  -2  -3  730.73   23.20
   5   2   3  691.33   23.50
  -5   2  -3  740.33   24.30
   6  -2   3  225.98   15.30
  -6  -2  -3  206.58   12.00
   6   2   3  206.48   14.70
  -6   2  -3  205.78   12.60
   7  -2   3  231.18   16.70
  -7  -2  -3  229.28   13.40
  -7   2  -3  238.28   14.40
   7   2   3  244.58   16.90
   8  -2   3  857.51   33.30
  -8  -2  -3  733.93   27.40
  -8   2  -3  749.92   28.80
   8   2   3  730.03   33.60
  -9  -2  -3   48.20    8.30
   9  -2   3   51.59   12.00
   9   2   3   73.39   11.20
  -9   2  -3   53.09    9.30
   9   2   3   72.99    9.40
  10  -2   3   30.00   12.80
 -10  -2  -3   20.30    7.10
 -10   2  -3   13.90    6.70
  10   2   3   17.50    7.10
 -10  -3   3   20.90    5.60
  10  -3  -3    2.10    8.90
 -10   3   3   23.20    7.30
  10   3  -3   15.90    8.70
   9  -3  -3   10.00    8.60
  -9  -3   3   12.80    4.80
   9   3  -3   14.80    7.40
  -9   3   3   12.60    6.20
   9   3  -3   17.60    7.40
  -8  -3   3   96.39    8.50
   8  -3  -3  100.39   13.20
  -8   3   3  104.19   11.30
   7  -3  -3    6.30    5.40
  -7  -3   3    1.30    3.40
  -7   3   3    1.00    4.30
   7   3  -3   -1.50    5.10
   7   3  -3    8.60    5.50
   6  -3  -3  127.59   10.90
  -6  -3   3  141.89    7.70
   6   3  -3  170.68   10.90
   6   3  -3  153.58   10.20
  -6   3   3  130.29   10.00
   5  -3  -3   57.09    8.00
  -5  -3   3   60.59    4.90
   5   3  -3   59.49    6.80
  -5   3   3   62.09    7.60
   5   3  -3   60.69    6.80
   4  -3  -3  104.69    8.50
  -4  -3   3  103.09    5.00
  -4   3   3  104.19    7.90
  -3  -3   3  206.88    8.80
   3  -3  -3  199.98   10.00
   3   3  -3  211.08    9.00
  -3   3   3  200.08   10.00
  -2  -3   3  783.52   22.20
   2  -3  -3  810.02   23.30
   2   3  -3  797.72   22.20
  -1  -3   3 2424.16   61.29
  -1  -3   3 2458.15   59.79
   1   3  -3 2449.85   59.79
   1   3  -3 2404.56   61.19
   0  -3   3  114.39    5.70
   0  -3   3  114.39    7.00
   0   3  -3  115.09    5.70
   0   3  -3  120.09    6.80
   1  -3   3  157.18    7.80
   1  -3   3  152.48    8.10
  -1   3  -3  149.49    7.50
   2  -3   3 1101.39   31.00
  -2   3  -3 1107.29   31.00
   3  -3   3  277.87   12.50
  -3  -3  -3  274.97   11.50
  -3   3  -3  291.07   12.40
   4  -3   3  242.28   12.80
  -4  -3  -3  270.17   12.70
  -4   3  -3  255.27   12.40
   5  -3   3   32.80    6.10
  -5  -3  -3   42.80    5.50
  -5   3  -3   38.30    5.50
  -6  -3  -3  171.18   10.70
   6  -3   3  172.78   13.40
  -6   3  -3  178.38   11.90
   7  -3   3   13.40    7.20
  -7  -3  -3    3.60    4.80
  -7   3  -3    9.00    5.90
   8  -3   3   52.39    9.60
  -8  -3  -3   40.50    7.20
  -8   3  -3   31.20    7.30
   8   3   3   42.30    6.20
  -9  -3  -3    4.60    5.40
   9   3   3    0.30    5.40
  -9   3  -3    1.00    6.10
 -10  -3  -3   16.80    6.50
  10  -3   3    0.70   11.30
 -10   3  -3   11.30    7.60
  10   3   3    2.50    6.20
  10   3   3   14.80    5.60
 -10  -4   3   52.89    7.60
  10  -4  -3   36.80   10.90
  10   4  -3   50.09    9.20
 -10   4   3   54.99    9.30
   9  -4  -3  -14.00    6.80
  -9  -4   3    3.20    3.90
  -9   4   3   -0.40    5.60
   9   4  -3    2.80    6.60
   8  -4  -3   24.90    7.80
  -8  -4   3   17.40    4.30
  -8   4   3   18.40    5.70
   8   4  -3   34.90    7.80
   7  -4  -3   11.60    6.00
  -7  -4   3    5.40    3.30
  -7   4   3    9.00    5.00
   7   4  -3   14.60    5.80
   6  -4  -3   52.49    7.30
  -6  -4   3   43.40    5.00
  -6   4   3   41.30    6.20
   6   4  -3   38.40    5.80
  -5  -4   3    5.70    2.40
   5  -4  -3    7.60    4.60
  -5   4   3    9.30    4.00
   5   4  -3   10.80    4.20
   4  -4  -3 1762.52   48.90
  -4  -4   3 1756.62   46.50
   4   4  -3 1835.02   46.70
  -4   4   3 1749.12   48.90
  -3  -4   3   54.49    5.70
   3  -4  -3   53.59    7.20
  -3   4   3   54.29    7.00
   3   4  -3   67.39    6.20
   2  -4  -3  176.38    9.20
  -2  -4   3  174.08    7.90
   2   4  -3  177.88    7.90
  -1  -4   3   36.80    5.30
  -1  -4   3   36.20    3.90
   1   4  -3   41.20    4.10
   1   4  -3   38.40    5.30
   0  -4   3 1060.79   29.80
   0  -4   3 1104.19   29.10
   0   4  -3 1080.09   29.10
   0   4  -3 1102.29   30.00
   1  -4   3   10.30    4.00
   1  -4   3   12.30    3.40
  -1   4  -3    9.20    3.30
   2  -4   3   86.79    7.80
  -2   4  -3   85.79    7.20
  -3  -4  -3    4.00    3.60
   3  -4   3    5.20    4.00
  -3   4  -3    7.20    4.80
   4  -4   3  652.53   22.80
  -4  -4  -3  668.43   22.20
  -4   4  -3  652.43   22.50
  -5  -4  -3  558.64   19.70
   5  -4   3  579.14   21.90
  -5   4  -3  593.64   21.70
  -6  -4  -3   30.20    5.70
   6  -4   3   26.80    7.40
  -6   4  -3   24.50    5.90
   7  -4   3  413.16   21.80
  -7  -4  -3  357.46   16.60
  -7   4  -3  355.96   18.40
   8  -4   3   -6.70    7.50
  -8  -4  -3   -4.00    4.60
  -8   4  -3   -4.60    5.40
  -9  -4  -3   33.40    7.00
   9  -4   3   15.70    9.80
  -9   4  -3   41.10    8.90
  10  -4   3   65.99   14.30
 -10  -4  -3   84.99   11.40
 -10   4  -3   86.49   12.60
 -10  -5   3   -2.50    3.70
  10   5  -3    7.80    7.00
 -10   5   3    0.30    6.20
   9  -5  -3   44.50   10.10
  -9  -5   3   57.19    7.00
   9   5  -3   61.09    8.20
  -9   5   3   54.09    9.00
   8  -5  -3   28.30    8.20
  -8  -5   3   42.20    5.10
   8   5  -3   47.20    8.70
  -8   5   3   33.30    8.10
  -7  -5   3  466.95   15.10
   7  -5  -3  453.85   21.10
  -7   5   3  455.85   20.50
   7   5  -3  457.85   18.40
  -6  -5   3   55.39    5.00
   6  -5  -3   41.50    7.10
  -6   5   3   52.39    7.60
   6   5  -3   57.59    7.60
   5  -5  -3  156.58   11.30
  -5  -5   3  171.28    6.60
  -5   5   3  159.78   11.00
   5   5  -3  151.58    8.70
   4  -5  -3  341.67   15.30
  -4  -5   3  365.86   12.70
  -4   5   3  365.86   15.40
   4   5  -3  366.96   12.80
   3  -5  -3 2030.80   55.69
  -3  -5   3 2087.09   53.49
   3   5  -3 2085.79   53.19
  -2  -5   3  664.43   19.60
  -2  -5   3  647.44   17.70
   2  -5  -3  646.84   21.20
   2   5  -3  670.93   19.60
  -1  -5   3   33.30    4.50
   1  -5  -3   31.30    4.80
  -1  -5   3   36.50    3.70
   1   5  -3   30.00    4.70
   0  -5   3    1.40    2.50
   0  -5   3    0.10    3.50
   0   5  -3    6.00    3.10
   1  -5   3  121.79    7.60
   1  -5   3  117.09    8.10
  -1   5  -3  112.99    7.50
   2  -5   3 3027.90   77.19
  -2   5  -3 2928.01   76.89
   3  -5   3  645.94   21.70
  -3   5  -3  598.24   21.00
   4  -5   3  106.39    9.90
  -4  -5  -3  112.99    8.40
  -4   5  -3  120.39    9.40
  -5  -5  -3   -3.10    4.10
   5  -5   3   -4.30    4.40
  -5   5  -3   -1.20    4.20
   6  -5   3   35.70    7.80
  -6  -5  -3   32.90    6.00
  -6   5  -3   41.00    7.40
   7  -5   3  211.48   17.10
  -7  -5  -3  199.18   12.50
  -7   5  -3  207.98   14.60
  -8  -5  -3    7.30    5.20
   8  -5   3   -0.30    8.00
  -8   5  -3    7.20    6.50
   9  -5   3   -7.70    8.90
  -9  -5  -3   -0.50    5.00
  -9   5  -3    4.80    6.70
  10  -5   3    4.30   11.50
 -10  -5  -3   14.40    6.20
 -10   5  -3   11.40    7.30
  10  -6  -3   30.10   10.90
 -10  -6   3   50.59    6.50
 -10   6   3   65.19   11.50
  10   6  -3   47.00    8.10
  -9  -6   3   33.70    4.50
   9  -6  -3   30.80    9.70
  -9   6   3   36.60    8.90
   9   6  -3   39.70    8.10
  -8  -6   3   12.30    3.40
   8  -6  -3   13.10    6.70
  -8   6   3   19.80    6.50
   8   6  -3    4.40    6.10
   7  -6  -3   -1.20    6.10
  -7  -6   3    1.30    2.70
   7   6  -3   -6.50    4.60
  -7   6   3    6.00    5.70
   6  -6  -3  144.79   12.20
  -6   6   3  144.49   11.90
   6   6  -3  101.49    8.70
   5  -6  -3   11.90    5.30
   5   6  -3    6.30    3.90
  -5   6   3   13.50    4.90
   4  -6  -3  147.09   10.70
  -4  -6   3  131.99    7.50
   4   6  -3  138.19    7.50
  -4   6   3  150.98   10.50
  -3  -6   3  748.53   21.30
   3  -6  -3  719.63   23.80
  -3  -6   3  730.13   19.20
   3   6  -3  652.73   20.90
   2  -6  -3  211.38   11.00
  -2  -6   3  226.48    8.10
  -2  -6   3  186.28   10.10
   2   6  -3  213.78    9.50
  -1  -6   3  858.71   23.80
   1  -6  -3  838.42   25.70
  -1  -6   3  835.02   24.60
   0  -6   3  862.51   26.10
   0  -6   3  909.81   25.50
   0   6  -3  877.01   25.60
   1  -6   3  256.57   11.80
   1  -6   3  259.47   11.50
  -1   6  -3  263.07   11.40
   2  -6   3    4.20    3.90
  -2   6  -3    8.20    3.90
   3  -6   3   31.80    5.80
  -3   6  -3   37.10    6.00
  -4  -6  -3  212.38   10.50
   4  -6   3  224.48   12.90
  -4   6  -3  206.68   12.20
   5  -6   3  110.99   11.20
  -5  -6  -3   98.79    8.50
  -5   6  -3  109.69   10.30
   6  -6   3  265.57   16.80
  -6  -6  -3  269.77   13.30
  -6   6  -3  318.67   16.70
  -7  -6  -3   85.79    9.90
   7  -6   3  101.29   14.50
  -7   6  -3   83.89   10.90
   8  -6   3   22.30    8.90
  -8  -6  -3   26.20    6.50
  -9  -6  -3   52.59    7.90
   9  -6   3   36.80   11.60
  -9   6  -3   60.99   10.60
  10  -6   3   -8.00   10.60
 -10  -6  -3    9.90    5.60
 -10   6  -3    4.50    7.50
  10  -7  -3   -2.90   10.00
 -10   7   3   29.00    9.60
   9  -7  -3   -7.60    7.70
  -9   7   3    4.90    7.20
   9   7  -3   -1.50    4.20
   8  -7  -3   -2.70    7.00
  -8   7   3   10.00    7.20
   8   7  -3    0.80    4.20
   7  -7  -3    8.90    6.90
  -7   7   3   18.40    7.00
   6  -7  -3  421.96   19.70
  -6   7   3  428.26   19.60
   6   7  -3  345.97   14.00
  -5  -7   3   39.10    4.90
   5  -7  -3   24.20    5.90
  -5   7   3   29.30    5.70
   5   7  -3   35.30    4.90
   4  -7  -3    4.10    4.40
  -4  -7   3   -3.40    2.00
  -4  -7   3    2.20    3.30
   4   7  -3   -1.00    3.50
  -3  -7   3   39.80    4.20
  -3  -7   3   39.30    5.50
   3  -7  -3   35.30    5.80
   3   7  -3   40.10    5.10
  -2  -7   3  587.44   18.90
  -2  -7   3  602.14   17.70
   2  -7  -3  587.44   20.80
   2   7  -3  616.94   19.20
   1  -7  -3  277.57   12.40
  -1  -7   3  253.67   10.50
  -1  -7   3  272.27   11.60
   0  -7   3    1.70    3.90
   0  -7   3    4.80    3.10
   0   7  -3    3.80    3.60
   1  -7   3  115.59    8.10
   1  -7   3  108.59    8.40
  -1   7  -3   99.99    7.90
   2  -7   3   12.20    5.20
   2  -7   3   16.20    4.70
  -2  -7  -3   12.80    2.80
  -2   7  -3   17.90    4.90
   3  -7   3   94.89    9.40
  -3   7  -3   96.69    9.00
   4  -7   3    3.30    4.60
  -4   7  -3    0.40    3.70
   5  -7   3   50.09    8.10
  -5  -7  -3   51.29    6.40
  -5   7  -3   38.50    6.70
   6  -7   3  144.19   13.90
  -6  -7  -3  152.28   11.50
  -6   7  -3  155.08   13.20
  -7  -7  -3   12.70    5.50
   7  -7   3   12.10    8.40
  -7   7  -3   20.10    6.40
  -8  -7  -3  -11.10    4.70
  -8   7  -3   -2.20    5.60
  -9  -7  -3   21.60    6.20
   9  -7   3   10.00   11.10
  -9   7  -3   20.20    7.80
   9  -8  -3   -2.80    8.10
  -9   8   3    0.20    6.30
   8  -8  -3    4.00    7.30
  -8   8   3   12.90    6.40
   7  -8  -3   39.70    8.50
  -7   8   3   44.40    8.20
   6  -8  -3  158.48   13.80
   6   8  -3  147.89    8.30
  -6   8   3  137.29   13.00
  -5  -8   3 1051.29   29.30
   5  -8  -3 1045.70   34.80
   5   8  -3 1011.00   29.10
  -4  -8   3   32.80    4.20
   4  -8  -3   36.80    6.50
  -4  -8   3   30.20    4.70
   4   8  -3   39.90    5.10
   3  -8  -3  932.51   30.90
  -3  -8   3  990.30   28.10
  -3  -8   3  956.30   26.40
   3   8  -3  977.90   28.10
   2  -8  -3  807.82   26.50
  -2  -8   3  854.11   24.50
  -2  -8   3  741.53   23.00
  -1  -8   3  166.18    8.80
   1  -8  -3  173.18   10.30
  -1  -8   3  172.28    9.60
   0  -8  -3   84.79    7.70
   0  -8   3   76.89    7.70
   0  -8   3   86.99    6.90
   1  -8   3  624.84   20.60
   1  -8   3  555.04   20.40
  -1   8  -3  599.74   20.70
  -2  -8  -3    4.40    2.70
   2  -8   3    2.10    4.40
   2  -8   3    2.50    4.00
  -2   8  -3   -0.30    3.80
   3  -8   3   23.60    5.70
  -3   8  -3   18.60    4.60
   4  -8   3    7.50    5.10
  -4   8  -3   -4.30    4.00
  -5  -8  -3  607.94   21.00
   5  -8   3  599.14   24.60
  -5   8  -3  596.14   24.20
   6  -8   3  531.05   24.00
  -6  -8  -3  526.65   19.80
  -6   8  -3  531.65   23.50
  -7  -8  -3   27.10    6.30
   7  -8   3   28.50    8.60
  -7   8  -3   33.00    8.50
  -8  -8  -3   29.80    6.50
   8  -8   3   24.10    9.70
  -8   8  -3   25.60    7.50
  -9  -8  -3    0.50    4.70
  -9   8  -3   -4.50    7.30
   9  -9  -3    3.90    8.80
   8  -9  -3   -6.00    7.70
   7  -9  -3  224.58   17.10
   6  -9  -3  163.18   14.60
  -5  -9   3   88.69    7.30
  -5  -9   3  100.09    5.70
   5  -9  -3   95.89   11.90
   5   9  -3  100.19    7.60
  -4  -9   3  566.64   17.10
  -4  -9   3  559.94   18.70
   4  -9  -3  589.24   23.20
   3  -9  -3  321.97   15.90
  -3  -9   3  330.97   11.90
  -3  -9   3  314.87   12.80
  -2  -9   3   76.29    6.60
   2  -9  -3   75.39    8.70
  -2  -9   3   71.19    7.00
   1  -9  -3   14.60    5.10
  -1  -9   3   12.00    3.90
  -1  -9   3   14.50    4.50
   0  -9   3    2.20    3.10
   0  -9   3    7.30    4.30
   0  -9  -3    0.70    3.30
   1  -9   3   70.49    7.70
   1  -9   3   72.39    8.00
  -1   9  -3   68.89    8.20
   2  -9   3   26.40    5.90
  -2  -9  -3   26.80    4.00
   2  -9   3   24.70    6.10
  -2   9  -3   17.20    5.50
   3  -9   3   72.39    9.70
  -3   9  -3   88.79    9.40
   4  -9   3    0.40    5.30
  -4   9  -3    1.20    5.00
   5  -9   3   85.39   12.00
  -5  -9  -3   79.99    8.60
  -5   9  -3  100.29   11.70
   6  -9   3   44.40    8.40
  -6  -9  -3   44.20    6.40
  -6   9  -3   41.60    6.90
   7  -9   3  172.98   16.70
  -7  -9  -3  179.78   11.80
  -7   9  -3  175.98   15.60
   8  -9   3   19.70   10.00
  -8  -9  -3   19.00    6.10
  -8   9  -3   17.60    6.70
  -9  -9  -3    0.60    5.00
   9  -9   3  -16.40    9.40
  -9   9  -3    4.10    6.40
   8 -10  -3    0.00    8.30
   7 -10  -3  170.58   16.00
   6 -10  -3  178.88   15.40
  -5 -10   3  294.87   12.20
   5 -10  -3  306.47   17.90
  -5 -10   3  314.17   10.80
   4 -10  -3  996.20   34.20
  -4 -10   3  991.60   27.80
  -4 -10   3  983.40   29.10
   3 -10  -3  137.69   11.80
  -3 -10   3  146.39    8.20
  -3 -10   3  133.59    9.00
   2 -10  -3  227.98   13.50
  -2 -10   3  238.68   11.50
  -2 -10   3  226.88   10.90
  -1 -10   3  575.04   19.70
   1 -10  -3  577.14   21.50
  -1 -10   3  558.74   20.20
   0 -10   3   92.59    9.00
   0 -10   3   99.59    8.10
   0 -10  -3   97.79    8.80
  -1 -10  -3   88.89    7.30
   1 -10   3   90.49    9.20
   1 -10   3  100.39    9.00
  -1 -10  -3   97.99    8.40
  -2 -10  -3 1030.20   29.60
   2 -10   3 1102.69   34.50
   2 -10   3 1039.30   34.20
  -2  10  -3 1099.29   34.50
   3 -10   3   11.50    6.10
   3 -10   3   22.10    6.60
  -3  10  -3   18.10    6.20
   4 -10   3 1189.28   38.30
  -4  10  -3 1076.29   37.20
  -5 -10  -3  870.41   28.40
   5 -10   3  909.01   33.10
  -5  10  -3  873.41   32.40
  -6 -10  -3  121.69   10.10
   6 -10   3  151.58   15.10
  -6  10  -3  140.39   13.90
  -7 -10  -3   26.90    6.20
   7 -10   3   17.60    8.30
  -7  10  -3   49.50    9.90
  -8 -10  -3   40.30    7.10
   8 -10   3   18.60   10.00
  -8  10  -3   62.89   11.40
   8 -11  -3  185.78   18.40
   7 -11  -3   37.80    9.20
   6 -11  -3    3.90    6.70
  -5 -11   3    4.30    2.90
   5 -11  -3    3.20    6.10
   4 -11  -3   24.00    7.30
  -4 -11   3   25.40    5.00
  -4 -11   3   29.30    4.50
  -3 -11   3    1.90    3.40
   3 -11  -3    0.20    4.40
  -3 -11   3    2.20    4.30
  -2 -11   3   40.50    5.80
   2 -11  -3   31.10    6.80
  -2 -11   3   36.30    5.60
  -1 -11   3   20.80    5.70
  -1 -11   3   12.40    4.20
   1 -11  -3   10.40    5.50
   0 -11   3   92.19    9.70
   0 -11  -3  100.09    9.60
   0 -11   3   91.99    8.70
   1 -11   3  148.39   11.00
   1 -11   3  144.69   11.10
  -1 -11  -3  132.09   10.20
  -1 -11  -3  134.89    8.90
   2 -11   3  198.38   13.20
   2 -11   3  182.88   13.20
  -2 -11  -3  193.28   11.40
  -2 -11  -3  199.78    9.90
   3 -11   3  220.48   14.70
   3 -11   3  220.68   14.60
  -3  11  -3  213.78   14.70
   4 -11   3  325.87   18.40
   4 -11   3  303.77   17.90
  -4  11  -3  322.77   18.30
   5 -11   3    1.80    5.90
  -5  11  -3    5.50    5.20
  -6 -11  -3   57.19    7.00
   6 -11   3   49.80    9.70
  -6  11  -3   71.39   10.60
   7 -11   3   -2.80    7.50
  -7 -11  -3   -1.10    4.90
  -7  11  -3   10.00    7.60
  -8  11  -3    4.40    7.20
   7 -12  -3    2.30    7.30
   6 -12  -3   33.80    9.10
   5 -12  -3    6.60    6.80
  -5 -12   3    3.50    3.10
  -4 -12   3   46.50    6.10
  -4 -12   3   49.50    6.60
   4 -12  -3   54.39    8.80
  -3 -12   3  279.47   13.10
   3 -12  -3  298.67   17.30
  -3 -12   3  293.27   13.00
  -2 -12   3   44.70    6.00
   2 -12  -3   50.29    8.30
  -2 -12   3   58.69    7.70
   1 -12  -3   18.60    6.00
  -1 -12   3   18.30    5.60
  -1 -12   3   23.10    5.40
   0 -12   3   12.30    5.90
   0 -12  -3   11.80    5.00
   0 -12  -3   15.50    5.50
   0 -12   3   15.00    4.70
   1 -12   3   15.20    6.50
  -1 -12  -3   15.00    4.60
  -1 -12  -3   13.70    5.30
   1 -12   3    9.50    4.90
   2 -12   3    8.70    5.80
  -2 -12  -3   15.80    4.50
   2 -12   3    4.70    5.80
  -2 -12  -3   13.90    4.60
   3 -12   3  616.44   25.20
   3 -12   3  600.74   25.20
  -3 -12  -3  580.24   21.90
   4 -12   3   91.09   12.50
   4 -12   3   96.69   12.70
  -4  12  -3   84.19   12.20
   5 -12   3   74.89   10.50
   5 -12   3   76.39   11.50
  -5  12  -3   68.99   10.90
   6 -12   3    0.30    7.60
  -6 -12  -3   -1.50    4.60
   6 -12   3    6.70    7.10
  -6  12  -3   10.90    6.20
   7 -12   3   15.50    7.90
   7 -12   3   -1.10    7.10
  -7  12  -3    7.00    7.90
   7 -13  -3    1.10    7.40
   6 -13  -3   70.69   11.10
   5 -13  -3    1.30    6.80
  -5 -13   3    1.00    3.00
   4 -13  -3    4.30    6.40
  -4 -13   3   -2.10    4.00
  -4 -13   3   11.30    4.10
  -3 -13   3   -0.20    3.80
   3 -13  -3   -0.40    5.80
  -3 -13   3    5.40    4.10
  -2 -13   3    6.10    4.10
  -2 -13   3    0.40    3.70
   2 -13  -3    7.30    6.00
   1 -13  -3   15.90    6.00
  -1 -13   3   14.60    5.80
  -1 -13   3   10.30    4.60
   0 -13   3    9.50    4.70
   0 -13   3    3.90    5.20
   0 -13  -3    8.90    4.80
   0 -13  -3    5.50    4.70
  -1 -13  -3   20.90    5.20
  -1 -13  -3   35.70    5.90
   1 -13   3   20.40    5.70
   1 -13   3   25.50    7.50
   2 -13   3   27.80    6.60
   2 -13   3   29.60    8.00
  -2 -13  -3   26.60    5.90
   3 -13   3  216.88   15.80
  -3 -13  -3  235.68   13.30
   3 -13   3  230.28   15.80
   4 -13   3   12.00    6.90
   4 -13   3   -4.40    6.10
  -4 -13  -3   -1.20    4.40
   5 -13   3   26.50    8.80
   5 -13   3   17.20    7.40
  -5  13  -3   27.80    8.10
   6 -13   3   24.10    9.00
   6 -13   3   53.89   10.90
  -6 -13  -3   32.60    6.20
  -6  13  -3   35.80    8.50
   6 -14  -3  105.09   14.70
  -5 -14   3   17.50    3.90
   5 -14  -3   20.70    7.30
   4 -14  -3    1.50    6.30
  -4 -14   3    1.40    3.60
  -3 -14   3   67.39    7.80
   3 -14  -3   51.49    9.30
  -3 -14   3   65.19    8.00
  -2 -14   3   -3.80    3.90
   2 -14  -3    2.50    5.60
  -2 -14   3    9.90    4.50
  -1 -14   3   82.39    9.90
  -1 -14   3   82.59    8.80
   1 -14  -3   77.79    9.90
   1 -14  -3   81.19   10.90
   0 -14   3   75.29    9.10
   0 -14  -3   79.89    8.80
   0 -14   3   83.79   10.80
   0 -14  -3   80.39   10.00
   1 -14   3   11.00    6.70
  -1 -14  -3   10.00    5.10
  -1 -14  -3   16.80    5.00
   1 -14   3    6.80    5.20
  -2 -14  -3  243.78   11.50
  -2 -14  -3  191.28   12.60
   2 -14   3  210.18   14.80
   2 -14   3  205.98   15.30
   3 -14   3   39.10    8.20
  -3 -14  -3   47.30    7.50
   3 -14   3   58.09   10.30
   4 -14   3    9.80    7.80
  -4 -14  -3   10.00    5.20
   4 -14   3   19.30    8.60
   5 -14   3   24.10    8.70
  -5 -14  -3   26.10    6.00
   5 -14   3   27.20    8.30
  -5 -15   3    2.00    3.50
   5 -15  -3    8.50    6.70
   4 -15  -3    9.40    7.40
  -4 -15   3    4.10    3.70
   3 -15  -3    5.80    6.80
  -3 -15   3    3.30    4.40
  -3 -15   3    2.20    4.10
  -2 -15   3   89.39    8.70
  -2 -15   3   69.39    8.90
   2 -15  -3   86.09   11.40
  -1 -15   3   -4.40    4.00
   1 -15  -3   -2.30    4.70
   1 -15  -3    3.90    4.80
  -1 -15   3   12.30    5.00
   0 -15  -3    3.60    4.80
   0 -15   3    3.30    4.00
   0 -15  -3   -0.30    4.90
   0 -15   3    6.00    5.50
  -1 -15  -3    2.20    4.20
   1 -15   3   11.60    6.80
  -1 -15  -3   13.00    5.00
   2 -15   3   42.00    9.00
  -2 -15  -3   29.60    6.00
   2 -15   3   29.50    7.50
  -3 -15  -3    4.50    4.70
   3 -15   3   -3.70    5.80
   3 -15   3   12.50    7.00
   4 -15   3    0.10    6.10
  -4 -15  -3    6.30    5.10
   4 -15   3   17.70    7.60
   3 -16  -3   11.20    7.20
  -3 -16   3   10.40    4.70
   3 -16  -3   23.50    7.60
  -3 -16   3    6.90    4.60
   2 -16  -3   33.60    8.10
   2 -16  -3   20.00    7.50
  -1 -16   3   -5.80    3.80
   1 -16  -3   10.60    5.80
   1 -16  -3    1.00    5.70
   0 -16   3   10.60    5.50
   0 -16  -3   21.00    5.90
   0 -16  -3    9.50    5.30
  -1 -16  -3    1.70    4.60
   1 -16   3   -0.10    4.70
   1 -16   3   21.60    6.40
   2 -16   3   31.10    8.00
   3 -16   3   10.80    6.70
  -3 -16  -3    3.90    4.90
   3 -16   3   19.60    8.20
  11   0  -4  -13.00    9.50
 -11   0   4   -5.30    5.50
  10   0  -4   -2.00    8.00
  10   0  -4   21.70   10.80
 -10   0   4    0.00    5.30
   9   0  -4    6.40    7.80
   9   0  -4   -2.70    6.80
  -9   0   4   -1.20    4.30
   8   0  -4   63.89    8.30
  -8   0   4   66.89    7.90
   8   0  -4   67.79    9.90
  -7   0   4 1019.30   30.60
   7   0  -4  993.80   30.90
   7   0  -4  978.20   32.50
  -6   0   4   19.80    4.20
   6   0  -4   26.10    4.80
   6   0  -4   23.50    5.90
   5   0  -4    5.70    3.40
   5   0  -4    1.90    4.40
  -5   0   4    6.50    3.20
   4   0  -4 1439.66   38.10
  -4   0   4 1433.86   38.00
   4   0  -4 1436.06   39.70
  -3   0   4  604.74   17.50
   3   0  -4  615.44   17.70
   3   0  -4  625.54   19.20
   0   0  -4  216.88    7.60
   0   0   4  201.38    7.70
  -2   0  -4  903.01   25.50
   2   0   4  901.31   24.40
   2   0   4  879.21   25.70
   3   0   4  517.05   15.80
  -3   0  -4  515.45   17.20
   3   0   4  486.95   17.80
   5   0   4   25.70    6.40
  -5   0  -4   23.30    5.00
   6   0   4  156.88   14.90
  -6   0  -4  148.89   10.90
   7   0   4  791.22   30.60
  -7   0  -4  851.91   29.10
  -8   0  -4   26.70    6.90
   9   0   4  411.26   24.40
  -9   0  -4  401.96   20.50
  10   0   4  203.58   23.90
 -10   0  -4  158.28   15.00
 -11  -1   4   95.29   11.30
  11  -1  -4   77.49   13.10
 -11   1   4   87.99   12.70
  11   1  -4   67.89   13.20
  10  -1  -4  191.48   19.20
  10  -1  -4  168.78   16.40
 -10  -1   4  156.28   12.10
 -10   1   4  133.29   13.00
  10   1  -4  148.49   16.20
   9  -1  -4   28.70    8.50
   9  -1  -4   36.50    9.00
  -9  -1   4   34.40    6.40
   9   1  -4   33.60    8.60
  -9   1   4   38.50    7.10
   9   1  -4   40.90    9.00
   8  -1  -4  196.68   14.60
  -8  -1   4  194.18   11.30
   8  -1  -4  173.08   14.80
   8   1  -4  183.48   13.50
  -8   1   4  191.78   12.40
   8   1  -4  199.58   13.70
   7  -1  -4  766.02   25.60
  -7  -1   4  730.33   23.90
   7   1  -4  776.82   26.40
  -7   1   4  738.53   25.20
   7   1  -4  762.32   24.80
  -6  -1   4   82.99    6.90
   6  -1  -4   89.49    8.50
   6   1  -4   84.29    8.00
   6   1  -4   81.89    8.60
  -6   1   4   85.69    7.80
   5  -1  -4  255.67   11.40
  -5  -1   4  221.28    9.70
   5   1  -4  253.87   11.80
  -5   1   4  249.38   11.00
  -4  -1   4 2018.60   50.99
   4  -1  -4 2064.49   52.49
   4   1  -4 2008.50   52.89
   4   1  -4 1923.81   50.79
  -4   1   4 2000.30   52.39
   3  -1  -4 1299.57   34.70
   3   1  -4 1292.97   33.20
   3   1  -4 1309.07   35.20
  -2  -1   4  229.78    9.50
   2  -1  -4  226.38    9.80
   2  -1  -4  217.38    8.80
   2   1  -4  230.98    9.60
   2   1  -4  225.18    7.10
  -1  -1   4  350.46   11.60
   1  -1  -4  372.46   11.70
   1   1  -4  357.76   11.70
  -1   1   4  346.87   11.60
   0  -1   4  759.12   20.30
   0  -1  -4  764.32   20.20
   0  -1   4  768.12   20.90
   0   1  -4  723.23   20.40
   0   1   4  755.02   20.30
   0   1  -4  758.22   20.80
   1  -1   4  341.87   11.70
  -1  -1  -4  352.16   10.30
   1  -1   4  337.97   12.40
   1   1   4  336.37   10.30
  -1   1  -4  352.86   12.50
  -1   1  -4  348.47   11.50
   2  -1   4  228.88   12.40
  -2  -1  -4  186.98    9.50
   2  -1   4  187.68    8.80
   2   1   4  194.48    9.60
  -2   1  -4  194.38    9.50
   2   1   4  189.68    7.30
  -3  -1  -4  355.36   13.90
   3  -1   4  358.96   14.40
   3   1   4  371.26   14.40
  -3   1  -4  359.66   14.00
   3   1   4  373.56   11.80
  -4  -1  -4  191.88   10.80
  -4   1  -4  136.49    9.70
   5  -1   4   10.30    5.30
  -5  -1  -4    4.90    4.10
  -5   1  -4   10.80    4.50
   5   1   4    1.30    4.90
  -6  -1  -4    2.00    4.40
   6  -1   4    1.10    5.90
  -6   1  -4   -1.70    4.10
   6   1   4    3.60    6.10
  -7  -1  -4  546.95   21.80
   7  -1   4  491.35   24.70
  -7   1  -4  574.84   22.60
   7   1   4  573.14   24.30
   8  -1   4  311.07   25.00
   8   1   4  235.58   25.70
   9  -1   4    8.00   10.40
  -9  -1  -4    1.40    5.70
  -9   1  -4    6.10    5.70
   9   1   4   11.20    9.70
 -10  -1  -4   18.30    7.00
  10  -1   4   44.70   12.00
  10   1   4   20.00    6.70
  10   1   4   49.00   12.30
 -10   1  -4   18.90    7.20
  11  -2  -4   -0.10    8.90
 -11  -2   4    8.60    5.60
  11  -2  -4    9.20   11.20
  11   2  -4   -8.10   10.30
 -11   2   4   -1.80    6.90
  10  -2  -4   16.00    9.70
 -10  -2   4    2.00    5.00
  10  -2  -4    7.90    8.20
  10   2  -4   26.00   10.20
  10   2  -4    1.80    8.80
 -10   2   4   -5.40    6.10
   9  -2  -4  213.08   18.20
  -9  -2   4  252.37   12.80
  -9   2   4  242.18   15.00
   9   2  -4  243.28   16.70
   9   2  -4  224.78   16.20
   8  -2  -4  535.25   22.70
  -8  -2   4  540.65   19.40
  -8   2   4  554.94   22.00
   8   2  -4  571.34   22.10
   8   2  -4  544.95   21.90
   7  -2  -4   74.59   10.30
   6  -2  -4  104.09    9.50
  -6  -2   4  105.09    7.00
   6   2  -4  133.09    9.40
  -6   2   4  105.09    8.70
   6   2  -4  116.59    9.60
   5  -2  -4    2.70    4.00
  -5  -2   4    3.40    2.70
   5   2  -4    6.20    3.20
   5   2  -4    6.10    4.50
  -5   2   4    0.50    3.20
   4  -2  -4    0.30    3.50
  -4  -2   4    0.90    2.10
  -4   2   4    1.30    3.20
  -3  -2   4   64.39    6.10
   3  -2  -4   62.89    6.60
   3   2  -4   68.29    6.50
  -2  -2   4  909.11   25.20
   2  -2  -4  889.01   25.30
   2   2  -4  927.01   25.30
  -1  -2   4 1241.58   30.40
  -1  -2   4 1229.28   32.20
   1   2  -4 1167.98   30.30
   1   2  -4 1220.48   32.20
   0  -2  -4  589.34   16.10
   0  -2   4  586.44   17.10
   0  -2   4  557.14   16.10
   0   2  -4  577.64   16.30
   0   2  -4  569.44   17.00
   1  -2   4   55.09    7.00
  -1  -2  -4   55.29    3.60
   1  -2   4   42.70    5.10
   1   2   4   46.60    3.80
  -1   2  -4   42.70    4.90
  -1   2  -4   46.50    5.70
   2  -2   4 1583.64   42.40
   2  -2   4 1609.54   42.60
  -2  -2  -4 1605.64   42.10
  -2   2  -4 1579.34   42.50
   3  -2   4    2.00    4.00
  -3  -2  -4    1.60    3.70
   3   2   4   -1.00    2.40
  -3   2  -4   -0.60    4.60
  -4  -2  -4  102.29    9.10
   4  -2   4   97.09   10.50
  -4   2  -4   89.99    8.40
   4   2   4   84.99    5.60
  -5  -2  -4    2.30    4.00
   5  -2   4    1.00    4.80
   5   2   4    8.30    5.00
  -5   2  -4    9.80    4.30
   6  -2   4   15.50    6.10
  -6  -2  -4   24.60    5.50
   6   2   4   23.40    6.50
  -6   2  -4   16.50    5.10
  -7  -2  -4  195.38   13.00
   7  -2   4  226.18   18.00
  -7   2  -4  192.78   13.70
   7   2   4  240.78   19.50
  -8  -2  -4  666.53   25.70
   8  -2   4  724.83   31.50
  -8   2  -4  674.53   27.00
   8   2   4  679.93   30.90
   9  -2   4   -1.30   10.00
  -9  -2  -4    7.00    6.30
  -9   2  -4    6.20    6.00
 -10  -2  -4    8.50    6.50
  10  -2   4   23.60   12.80
  10   2   4   13.00    6.70
  10   2   4   13.00    5.70
 -10   2  -4    4.40    6.70
 -10  -3   4   29.10    5.70
  10  -3  -4   18.50    9.50
  10   3  -4   37.60    9.60
 -10   3   4   33.90    8.30
  -9  -3   4  307.67   13.70
   9  -3  -4  284.87   18.90
  -9   3   4  341.57   18.00
   9   3  -4  290.97   16.60
   9   3  -4  307.57   17.20
   8  -3  -4    1.30    6.30
  -8  -3   4    0.10    3.60
  -8   3   4   -0.10    4.80
  -7  -3   4   15.10    3.90
   7  -3  -4   15.50    6.00
  -7   3   4   10.70    4.90
   7   3  -4   18.00    5.60
   7   3  -4   20.70    6.30
  -6  -3   4   39.30    4.90
   6  -3  -4   35.10    6.10
  -6   3   4   44.10    6.40
  -5  -3   4    2.90    2.20
   5  -3  -4   -0.60    4.00
   5   3  -4    5.70    4.20
  -5   3   4    9.60    4.50
   5   3  -4    5.20    3.10
   4  -3  -4  115.59    8.60
  -4   3   4  102.49    8.10
   4   3  -4  116.19    8.50
   3  -3  -4 2372.06   63.29
  -3  -3   4 2454.35   62.39
   3   3  -4 2494.75   62.49
  -2  -3   4    7.20    3.40
   2  -3  -4    5.10    3.50
   2   3  -4   10.80    3.60
  -1  -3   4  276.77   10.30
  -1  -3   4  250.97    8.00
   1   3  -4  265.67    8.10
   1   3  -4  260.67    9.90
   0  -3   4 4533.15  112.69
   0   3  -4 4553.24  112.69
   1  -3   4   63.99    6.50
   1  -3   4   63.69    6.10
  -1  -3  -4   67.09    3.70
  -1   3  -4   64.79    5.90
   2  -3   4  930.91   26.60
   2  -3   4  886.01   26.30
  -2   3  -4  898.21   26.40
  -3  -3  -4 3454.05   88.09
  -3   3  -4 3488.45   89.19
   4  -3   4   39.10    6.30
  -4   3  -4   35.10    5.80
  -5  -3  -4   -4.20    3.90
   5  -3   4   -2.50    4.60
  -5   3  -4    2.80    4.30
   6  -3   4  127.19   12.90
  -6  -3  -4  140.99   10.60
  -6   3  -4  147.49   11.30
   7  -3   4  308.37   20.00
  -7  -3  -4  288.07   15.40
  -7   3  -4  258.17   15.70
  -8  -3  -4   34.20    7.30
   8  -3   4   29.50    9.20
   8   3   4   33.00    5.60
  -8   3  -4   30.80    7.20
   8   3   4   25.00    5.70
  -9  -3  -4  508.85   21.80
   9  -3   4  442.86   27.00
   9   3   4  456.65   17.60
   9   3   4  454.65   17.10
  -9   3  -4  474.95   23.50
  10  -3   4   56.69   14.90
 -10  -3  -4   55.89    9.10
  10   3   4   43.00    7.60
  10   3   4   47.90    6.70
 -10   3  -4   50.89    9.60
 -10  -4   4  233.58   11.50
  10  -4  -4  178.08   20.60
 -10   4   4  247.88   18.00
  10   4  -4  230.38   15.50
  -9  -4   4    3.20    3.80
   9  -4  -4   -8.70    6.80
   9   4  -4    5.70    7.10
  -9   4   4   11.80    6.70
   8  -4  -4   28.90    7.50
  -8  -4   4   31.30    4.70
   8   4  -4   42.00    8.00
  -8   4   4   35.00    7.60
   7  -4  -4   25.10    7.20
  -7  -4   4   22.80    3.80
  -7   4   4   22.00    6.20
   7   4  -4   24.20    6.60
   6  -4  -4  102.39   10.30
  -6  -4   4  104.09    5.80
   6   4  -4  101.29    8.90
  -6   4   4  111.49   10.10
   5  -4  -4   84.19    9.00
   5   4  -4   85.39    7.70
  -5   4   4   80.09    8.50
  -4  -4   4  377.66   13.40
   4  -4  -4  376.46   15.40
   4   4  -4  377.66   14.80
  -4   4   4  370.16   15.10
  -3  -4   4    8.10    3.90
   3  -4  -4    3.90    4.00
   2  -4  -4   24.30    4.30
  -2  -4   4   27.90    4.30
   2   4  -4   27.40    4.10
  -1  -4   4    4.60    3.60
  -1  -4   4    0.90    2.20
   1   4  -4    6.00    2.30
   1   4  -4    4.40    3.50
   0  -4   4  323.97   12.40
   0  -4   4  341.07   11.30
   0   4  -4  338.67   12.60
   0   4  -4  331.07   11.30
   1  -4   4  190.58    9.50
   1  -4   4  168.18    8.80
  -1   4  -4  193.88    8.80
   2  -4   4   91.89    7.80
   2  -4   4   82.69    7.80
  -2   4  -4   83.09    7.40
  -3  -4  -4  337.77   14.70
   3  -4   4  366.36   15.20
   4  -4   4  400.76   17.00
  -4  -4  -4  407.06   16.30
  -4   4  -4  388.86   16.20
   5  -4   4    6.70    5.70
  -5  -4  -4    4.40    4.30
  -5   4  -4    9.10    4.50
   6  -4   4  174.88   13.80
  -6  -4  -4  167.08   11.30
  -6   4  -4  186.98   12.60
  -7  -4  -4   37.40    6.60
   7  -4   4   32.60    8.50
  -7   4  -4   28.20    6.30
  -8  -4  -4   -1.10    4.90
   8  -4   4  -10.00    8.10
  -8   4  -4    8.60    6.60
  -9  -4  -4    4.00    5.50
   9  -4   4  -11.10    8.60
  -9   4  -4   -1.60    6.20
 -10  -4  -4   10.00    6.20
  10  -4   4  -10.30   11.20
 -10   4  -4   -0.80    6.50
 -10  -5   4   16.10    4.30
  10   5  -4   21.10    7.90
 -10   5   4   20.20    7.60
  -9  -5   4   13.80    3.90
   9  -5  -4    9.50    8.10
  -9   5   4   10.60    6.60
   9   5  -4   19.70    7.20
   8  -5  -4    2.60    6.20
  -8  -5   4    7.80    3.30
   8   5  -4   12.10    8.20
  -8   5   4    7.80    5.80
   7  -5  -4  132.69   12.60
  -7  -5   4  126.49    6.60
  -7   5   4  122.59   11.90
   7   5  -4  122.39   12.30
   6  -5  -4    4.30    5.10
   6   5  -4   10.40    5.20
  -6   5   4    3.10    4.60
   5  -5  -4   40.30    6.30
   5   5  -4   52.39    7.30
  -5   5   4   48.50    6.50
  -4  -5   4    9.10    3.90
   4  -5  -4    9.00    4.50
   4   5  -4   12.10    4.10
  -3  -5   4   69.29    8.30
   3  -5  -4  100.39    8.60
   3   5  -4   89.39    6.80
  -2  -5   4  853.81   21.80
  -2  -5   4  842.32   24.30
   2  -5  -4  800.12   25.40
   2   5  -4  834.12   24.20
  -1  -5   4 1860.51   48.60
  -1  -5   4 1855.91   47.00
   1   5  -4 1829.02   47.00
   1   5  -4 1819.02   48.60
   0  -5   4    0.90    2.50
   0  -5   4    1.60    3.90
   0   5  -4    0.60    3.90
   0   5  -4   -2.50    2.60
   1  -5   4 1221.38   33.10
   1  -5   4 1151.98   33.30
  -1   5  -4 1156.28   32.80
   2  -5   4  955.90   29.60
   2  -5   4 1038.00   29.80
  -2   5  -4  994.70   29.50
   3  -5   4   36.90    5.80
  -3   5  -4   37.80    5.80
  -4  -5  -4  236.18   11.60
   4  -5   4  237.88   13.20
  -4   5  -4  230.08   12.40
   5  -5   4  125.89   11.90
  -5  -5  -4  125.39   10.60
  -5   5  -4  128.59   10.80
  -6  -5  -4    4.90    5.30
   6  -5   4    6.80    6.70
  -6   5  -4    0.40    4.60
   7  -5   4   18.50    8.50
  -7  -5  -4   23.10    6.10
  -7   5  -4   17.90    6.10
   8  -5   4   36.20    9.80
  -8  -5  -4   35.30    7.20
  -8   5  -4   49.00    9.50
  -9  -5  -4    7.10    5.90
   9  -5   4    4.10   10.10
  -9   5  -4   10.90    7.40
 -10  -5  -4   -0.80    5.50
  10  -5   4   26.60   14.00
 -10   5  -4    0.80    7.60
  10  -6  -4  -13.70    8.80
 -10   6   4    8.40    7.20
  10   6  -4   10.40    7.40
   9  -6  -4   11.10    8.30
   9   6  -4   19.30    8.00
  -9   6   4   19.60    7.50
   8  -6  -4    3.30    6.70
  -8   6   4    0.90    5.20
   8   6  -4    1.90    5.90
   7  -6  -4   35.00    7.70
  -7   6   4   42.60    7.50
   7   6  -4   37.50    6.40
   6  -6  -4   20.40    6.20
   6   6  -4   18.20    5.40
  -6   6   4   27.10    6.80
   5  -6  -4   35.10    6.60
  -5  -6   4   35.50    4.90
   5   6  -4   29.20    5.00
  -5   6   4   39.60    7.10
   4  -6  -4 1374.06   40.40
  -4  -6   4 1372.76   37.30
   4   6  -4 1347.17   37.10
  -3  -6   4  338.47   12.70
   3  -6  -4  318.17   14.40
   3   6  -4  333.97   12.50
  -2  -6   4   89.29    5.20
   2  -6  -4   87.79    8.00
  -2  -6   4   81.89    8.30
   2   6  -4   94.19    7.30
  -1  -6   4  113.89    6.50
  -1  -6   4  108.99    7.80
   1   6  -4  110.59    6.70
   1   6  -4  115.29    8.40
   0  -6   4  276.17   12.30
   0  -6   4  288.07   11.10
   0   6  -4  287.57   11.40
   1  -6   4   53.09    7.10
   1  -6   4   53.19    6.60
  -1   6  -4   46.00    6.30
   2  -6   4  450.35   16.70
   2  -6   4  419.16   16.40
  -2   6  -4  407.26   15.90
   3  -6   4   54.39    6.60
  -3   6  -4   62.99    7.90
  -4  -6  -4   29.50    5.00
   4  -6   4   27.50    5.90
  -4   6  -4   27.10    5.40
   5  -6   4   53.29    8.10
  -5  -6  -4   56.69    8.00
  -5   6  -4   58.29    8.00
  -6  -6  -4    7.10    4.90
   6  -6   4    3.60    6.40
  -6   6  -4    6.20    5.20
   7  -6   4   19.50    9.10
  -7  -6  -4   10.90    6.00
  -7   6  -4    2.40    5.70
   8  -6   4   -8.00    7.80
  -8  -6  -4   -5.10    5.20
  -8   6  -4   -2.40    5.90
   9  -6   4  109.69   14.20
  -9  -6  -4  158.08   12.60
  -9   6  -4  151.18   16.50
  10  -7  -4   68.29   13.30
  10   7  -4   75.59    8.90
   9  -7  -4   -4.90    7.70
  -9   7   4    3.30    6.40
   9   7  -4    0.90    5.00
   8  -7  -4   34.40    9.00
   8   7  -4   35.90    6.00
  -8   7   4   25.20    8.00
   7  -7  -4   71.49    9.90
   7   7  -4   54.09    6.90
  -7   7   4   69.59   10.30
   6  -7  -4   54.89    8.50
  -6   7   4   74.49   10.30
  -5  -7   4   45.60    6.20
   5  -7  -4   40.30    7.00
   5   7  -4   43.90    5.40
   4  -7  -4    1.50    4.20
  -4  -7   4   -0.50    3.30
   4   7  -4    1.80    3.90
   3  -7  -4  136.19   10.10
  -3  -7   4  133.19    5.90
  -3  -7   4  132.19    8.10
   3   7  -4  127.19    8.10
  -2  -7   4  411.16   13.10
  -2  -7   4  410.96   15.00
   2  -7  -4  390.16   16.20
   2   7  -4  416.16   15.00
  -1  -7   4    2.20    3.80
  -1  -7   4   -0.60    2.60
   1  -7  -4    0.10    3.20
   0  -7   4  985.90   30.00
   0  -7   4 1038.50   29.30
   0   7  -4 1019.20   29.40
   1  -7   4  403.06   15.20
   1  -7   4  365.76   15.30
  -1   7  -4  398.66   15.10
   2  -7   4   12.80    5.20
   2  -7   4   14.00    4.60
  -2   7  -4   11.10    4.40
   3  -7   4  228.78   12.50
   3  -7   4  215.78   12.80
  -3   7  -4  216.08   12.30
   4  -7   4  139.19   11.50
  -4   7  -4  141.89   10.80
  -5  -7  -4   15.80    6.20
   5  -7   4    2.90    5.20
  -5   7  -4    5.80    5.30
  -6  -7  -4   -1.10    4.60
   6  -7   4   -5.70    5.70
  -6   7  -4   -6.30    4.90
  -7  -7  -4   50.59    7.50
   7  -7   4   44.80    8.70
  -7   7  -4   51.89    9.20
  -8  -7  -4    7.10    5.80
   8  -7   4   11.40    8.40
  -8   7  -4   20.00    7.50
  -9  -7  -4    0.80    5.20
   9  -7   4  -20.60    8.80
  -9   7  -4    5.90    7.10
   9  -8  -4  130.49   16.30
   8  -8  -4   18.60    7.90
   8   8  -4   24.90    5.10
   7  -8  -4   27.00    7.60
   7   8  -4   22.10    5.20
   6  -8  -4  257.17   16.30
   6   8  -4  233.68   11.00
   5  -8  -4  334.77   17.30
  -5  -8   4  302.47   12.70
   5   8  -4  316.87   12.70
  -4  -8   4   -0.30    3.60
   4  -8  -4    3.30    4.70
   4   8  -4    4.40    4.00
  -3  -8   4  687.93   19.40
  -3  -8   4  694.53   21.70
   3  -8  -4  645.74   24.00
   3   8  -4  687.13   21.70
   2  -8  -4    2.70    4.40
  -2  -8   4    3.80    2.90
  -2  -8   4    5.90    3.80
  -1  -8   4  274.17   12.30
  -1  -8   4  266.77   11.10
   1  -8  -4  266.37   13.10
   0  -8   4  181.58   10.70
   0  -8   4  195.18    9.80
   0   8  -4  203.38   10.30
   1  -8   4   83.39    8.50
   1  -8   4   92.69    8.00
  -1   8  -4  102.99    8.20
   2  -8   4    0.90    4.80
   2  -8   4    0.40    3.90
  -2   8  -4    3.70    3.60
   3  -8   4  278.27   14.50
   3  -8   4  262.17   14.00
  -3   8  -4  253.77   13.70
   4  -8   4  232.38   14.20
  -4   8  -4  220.88   13.60
  -5  -8  -4  935.21   29.50
   5  -8   4  887.71   32.50
  -5   8  -4  967.50   32.90
   6  -8   4   17.80    7.80
  -6  -8  -4   12.10    5.90
  -6   8  -4    8.40    6.30
   7  -8   4   11.10    8.30
  -7  -8  -4   16.40    6.10
  -7   8  -4   16.50    7.30
  -8  -8  -4   28.70    6.90
   8  -8   4   34.80   11.60
  -8   8  -4   45.30    9.40
  -9  -8  -4    6.60    6.00
   9  -8   4  -14.00    9.60
  -9   8  -4    1.00    7.70
   9  -9  -4   -3.30    7.50
   8  -9  -4   22.10    8.80
   7  -9  -4   15.20    7.30
   7   9  -4   25.00    5.00
   6  -9  -4  109.29   12.90
   6   9  -4  100.09    8.00
  -5  -9   4  767.52   24.00
   5  -9  -4  804.82   29.60
   5   9  -4  793.62   24.20
  -4  -9   4  160.48    9.90
   4  -9  -4  176.38   12.90
  -4  -9   4  173.68    7.30
   4   9  -4  168.08    9.70
  -3  -9   4   29.80    3.80
   3  -9  -4   30.00    6.50
  -3  -9   4   28.00    5.10
   2  -9  -4    1.20    4.20
  -2  -9   4   -1.20    3.90
  -2  -9   4    5.10    3.20
   1  -9  -4    4.10    4.10
  -1  -9   4    6.20    4.20
  -1  -9   4    0.90    3.00
   0  -9   4  129.39    9.70
   0  -9  -4  124.89    9.50
   0  -9   4  145.59    8.90
   1  -9   4    0.80    4.20
   1  -9   4    0.80    3.40
  -1   9  -4   -0.10    3.80
  -2  -9  -4  489.35   15.40
   2  -9   4  508.85   19.90
   2  -9   4  522.55   20.20
  -2   9  -4  503.15   19.60
   3  -9   4   45.60    7.20
   3  -9   4   42.60    7.70
  -3   9  -4   37.10    6.70
   4  -9   4  176.58   13.50
   4  -9   4  162.78   13.00
  -4   9  -4  172.48   12.80
   5  -9   4  540.45   23.70
  -5  -9  -4  523.85   19.80
  -5   9  -4  518.15   23.00
  -6  -9  -4  312.47   15.10
   6  -9   4  318.47   19.30
  -6   9  -4  337.17   18.90
   7  -9   4    5.60    8.40
  -7  -9  -4    7.60    5.50
  -7   9  -4   14.80    5.90
   8  -9   4   17.30   10.50
  -8  -9  -4   15.10    6.50
  -8   9  -4   34.60    9.00
   8 -10  -4   22.00    8.50
   7 -10  -4   15.40    7.40
   6 -10  -4   23.20    7.60
  -6 -10   4   31.00    4.90
  -5 -10   4   80.79    7.90
   5 -10  -4  102.19   12.70
  -4 -10   4 1996.60   53.79
  -4 -10   4 2021.20   51.29
   4 -10  -4 1953.10   58.39
   3 -10  -4   22.20    6.40
  -3 -10   4   20.10    5.30
  -3 -10   4   22.80    4.00
  -2 -10   4  770.62   24.60
  -2 -10   4  751.12   23.30
   2 -10  -4  731.23   26.60
  -1 -10   4   -1.00    3.30
   1 -10  -4    0.50    3.70
  -1 -10   4    7.30    4.60
   0 -10   4   17.10    4.70
   0 -10  -4   14.70    5.20
   0 -10   4   11.70    5.00
   1 -10   4   12.20    4.60
   1 -10   4    2.50    4.90
  -1  10  -4    3.50    4.20
   2 -10   4  138.29   11.40
  -2 -10  -4  147.29    8.10
   2 -10   4  152.28   11.60
  -2  10  -4  139.39   11.30
   3 -10   4  136.39   12.20
   3 -10   4  123.59   11.70
  -3  10  -4  122.09   11.40
   4 -10   4  565.94   23.80
   4 -10   4  519.25   23.00
  -4  10  -4  535.55   23.10
  -5 -10  -4    6.60    4.70
   5 -10   4   -1.20    6.40
   5 -10   4   -5.60    6.30
  -5  10  -4    7.50    6.30
   6 -10   4   19.70    8.20
  -6 -10  -4   15.00    5.40
   6 -10   4    6.30    7.00
  -6  10  -4   19.40    6.70
   7 -10   4    0.00    7.20
   7 -10   4   -2.10    8.00
  -7 -10  -4   -6.30    4.90
  -7  10  -4    0.00    6.00
   8 -10   4   28.10    9.70
  -8  10  -4   38.40   10.40
   8 -11  -4   48.30   10.30
   7 -11  -4   55.89    9.80
  -6 -11   4   48.30    6.50
   6 -11  -4   36.90    8.20
  -5 -11   4  -10.00    3.90
   5 -11  -4   -2.00    5.60
  -4 -11   4    0.50    4.30
   4 -11  -4    7.80    6.10
  -4 -11   4    4.60    3.10
  -3 -11   4  133.89    9.70
  -3 -11   4  145.89    8.60
   3 -11  -4  157.08   12.70
  -2 -11   4   10.70    4.10
  -2 -11   4   17.80    5.30
   2 -11  -4   19.80    6.10
  -1 -11   4  433.06   16.50
  -1 -11   4  397.46   17.20
   1 -11  -4  419.76   18.70
   0 -11   4   20.00    5.90
   0 -11   4   12.80    4.40
   0 -11  -4   12.80    4.70
   1 -11   4   11.30    4.90
  -1 -11  -4   10.30    4.50
  -1 -11  -4   18.50    4.70
   1 -11   4   13.70    6.40
  -2 -11  -4   16.90    4.30
   2 -11   4   13.10    6.60
   2 -11   4    8.30    5.20
  -2  11  -4   18.50    6.30
   3 -11   4    0.90    5.00
   3 -11   4   -2.10    5.70
  -3  11  -4    4.90    5.10
   4 -11   4  437.46   21.60
   4 -11   4  488.95   22.60
  -4  11  -4  479.15   22.10
   5 -11   4  185.78   15.40
   5 -11   4  170.18   14.80
  -5  11  -4  166.38   14.60
  -6 -11  -4   -2.30    4.60
   6 -11   4  -11.30    6.60
   6 -11   4    9.00    7.50
  -6  11  -4    0.10    6.20
   7 -11   4    7.70    7.50
  -7  11  -4    1.70    7.20
   8 -11   4    1.20    7.60
  -8  11  -4   11.40    8.80
   7 -12  -4   12.60    7.80
   6 -12  -4   16.40    7.50
  -5 -12   4   -5.50    4.30
   5 -12  -4   -5.10    6.00
  -4 -12   4  267.27   12.80
  -4 -12   4  281.97   11.40
   4 -12  -4  266.57   17.20
  -3 -12   4 1523.35   42.00
  -3 -12   4 1517.75   43.30
   3 -12  -4 1482.05   47.40
  -2 -12   4   34.30    6.10
   2 -12  -4   27.00    7.20
  -2 -12   4   23.40    4.90
   1 -12  -4  222.18   14.00
  -1 -12   4  199.58   12.80
  -1 -12   4  216.48   11.90
   0 -12  -4   27.20    5.90
   0 -12   4   41.30    7.60
   0 -12   4   44.30    6.80
   1 -12   4    6.50    5.80
  -1 -12  -4    1.80    4.20
   1 -12   4    6.00    4.30
  -1 -12  -4    0.00    3.80
  -2 -12  -4    6.00    4.70
   2 -12   4    8.20    5.60
  -2 -12  -4   11.30    4.30
   2 -12   4   10.60    6.80
   3 -12   4  804.22   29.80
   3 -12   4  757.02   29.30
  -3  12  -4  748.73   29.10
   4 -12   4   -1.40    5.80
   4 -12   4   -0.50    6.20
  -4  12  -4    0.90    6.10
   5 -12   4  117.19   13.90
   5 -12   4  119.29   14.20
  -5  12  -4  136.39   14.40
  -6 -12  -4   52.19    7.30
   6 -12   4   64.39   11.20
   6 -12   4   51.99   10.60
  -6  12  -4   69.69   11.30
   7 -12   4  -10.30    7.50
  -7 -12  -4   -1.80    5.30
   7 -12   4   15.10    7.80
  -7  12  -4   14.50    8.80
   7 -13  -4    2.60    6.80
   6 -13  -4   29.10    8.20
  -5 -13   4   72.99    8.10
  -4 -13   4    1.00    4.60
  -4 -13   4   12.10    3.80
   4 -13  -4   10.10    6.60
  -3 -13   4    5.40    4.60
  -3 -13   4   -0.50    3.60
   3 -13  -4   -3.40    5.40
  -2 -13   4    9.50    4.60
  -2 -13   4    2.70    3.90
   2 -13  -4    9.00    5.40
  -1 -13   4   46.40    6.40
   1 -13  -4   46.50    8.00
  -1 -13   4   50.29    7.50
   0 -13   4  204.28   12.30
   0 -13  -4  180.48   11.40
   0 -13  -4  187.88   13.00
   0 -13   4  182.68   13.60
  -1 -13  -4    8.00    4.40
  -1 -13  -4    1.40    4.10
   1 -13   4    4.90    4.60
   1 -13   4    0.70    6.10
  -2 -13  -4   77.29    7.70
   2 -13   4   58.89    9.10
  -2 -13  -4   61.19    8.50
   2 -13   4   62.89   10.40
  -3 -13  -4  129.59   10.50
   3 -13   4  131.99   13.30
   3 -13   4  120.29   13.00
   4 -13   4   36.00    9.10
   4 -13   4   33.10    8.20
  -4  13  -4   26.40    7.30
   5 -13   4   51.59    9.70
  -5  13  -4   65.79   11.20
  -6 -13  -4    5.90    4.80
   6 -13   4  -10.30    7.30
   6 -13   4   21.40    8.20
  -6  13  -4   10.60    6.60
   6 -14  -4   21.80    8.70
  -5 -14   4  173.38    8.40
  -5 -14   4  136.29    9.90
   5 -14  -4  168.48   16.30
  -4 -14   4   59.39    7.40
  -4 -14   4   63.19    7.10
   4 -14  -4   65.59   10.40
   3 -14  -4   -2.40    6.10
  -3 -14   4   16.80    4.80
  -3 -14   4    4.40    4.50
   2 -14  -4  108.89   12.40
  -2 -14   4  143.39   10.50
  -2 -14   4  124.39   10.00
  -1 -14   4   -1.40    4.20
  -1 -14   4    6.20    4.40
   1 -14  -4    3.20    5.40
   0 -14   4    0.40    3.80
   0 -14  -4    4.60    4.50
   0 -14   4   12.00    6.30
   0 -14  -4   -3.40    4.40
   1 -14   4   20.50    5.80
  -1 -14  -4   32.10    6.00
   1 -14   4   32.70    8.40
   2 -14   4   11.90    6.10
  -2 -14  -4   14.80    5.00
   2 -14   4   16.50    7.60
   3 -14   4    3.00    5.80
   3 -14   4    3.60    6.40
  -3 -14  -4   -1.70    4.60
   4 -14   4   92.79   13.50
   4 -14   4  105.39   13.40
  -4 -14  -4  108.09   10.40
  -5 -14  -4    0.30    4.40
   5 -14   4   -4.50    7.00
   5 -14   4    7.80    7.30
  -5 -15   4  103.69    9.20
   5 -15  -4  145.19   15.30
  -4 -15   4   30.80    6.40
  -4 -15   4   36.30    5.20
   4 -15  -4   22.20    8.30
  -3 -15   4   -0.50    3.90
  -3 -15   4    1.70    4.50
   3 -15  -4   -2.30    6.10
   2 -15  -4   67.39    9.70
  -2 -15   4   72.99    8.90
  -2 -15   4   94.89    8.90
   1 -15  -4   41.90    8.30
   1 -15  -4   53.19    8.20
  -1 -15   4   38.20    6.70
   0 -15  -4   -3.20    4.50
   0 -15   4    6.10    4.50
   0 -15  -4    3.70    4.40
   0 -15   4    6.40    5.80
   1 -15   4   14.30    5.40
  -1 -15  -4   12.80    5.30
   1 -15   4   20.60    7.10
   2 -15   4  115.39   12.60
   2 -15   4  122.89   13.70
  -2 -15  -4  108.99   10.50
   3 -15   4   20.90    8.30
  -3 -15  -4   -1.10    4.40
   3 -15   4    2.20    6.20
   4 -15   4  115.59   14.00
  -4 -15  -4  101.99   10.30
   4 -15   4   71.69   11.00
  -3 -16   4    1.80    4.00
   3 -16  -4    8.30    6.90
  -3 -16   4    4.00    4.50
   2 -16  -4   45.10    9.70
  -2 -16   4   47.00    7.00
   2 -16  -4   67.59    9.90
   1 -16  -4   19.50    6.20
  -1 -16   4   19.50    5.70
   1 -16  -4   29.70    6.60
   0 -16   4    4.00    4.50
   0 -16  -4   12.40    6.80
   0 -16   4   24.90    6.90
   0 -16  -4   26.10    6.00
   1 -16   4   22.50    6.60
  -1 -16  -4    7.10    5.40
   1 -16   4    4.40    5.00
   2 -16   4  109.89   13.10
  -3 -16  -4   10.90    5.20
   3 -16   4   25.60    8.00
   3 -16   4    8.80    6.60
 -11   0   5    0.50    5.20
  11   0  -5  -19.20   10.30
  10   0  -5   19.60    9.70
 -10   0   5    0.70    5.10
  10   0  -5   -2.10    9.20
   9   0  -5    4.50    7.90
  -9   0   5   -1.20    4.50
   9   0  -5    8.60    7.10
   8   0  -5   -1.10    5.50
  -8   0   5   -1.40    4.30
   8   0  -5   -0.90    6.20
   7   0  -5    0.40    6.70
   7   0  -5   21.70    5.50
  -7   0   5    0.80    3.80
  -6   0   5    2.40    3.40
   6   0  -5    4.90    3.90
   6   0  -5    2.70    5.20
  -5   0   5   -2.00    2.70
   5   0  -5    3.80    4.40
   5   0  -5   -3.00    3.00
   4   0  -5    0.70    4.20
   4   0  -5   -3.30    2.70
   3   0  -5    0.70    2.60
   3   0  -5    0.40    3.80
  -2   0   5    1.60    3.50
   2   0  -5    4.70    3.90
   1   0  -5   13.50    3.60
   0   0   5    6.50    3.50
   0   0  -5   11.30    3.50
  -1   0  -5   -4.10    3.50
   1   0   5    3.90    3.50
  -1   0  -5    0.40    3.30
   1   0   5   -1.30    3.30
   2   0   5    3.20    3.70
  -2   0  -5    4.20    3.80
   2   0   5    0.80    3.20
   3   0   5   -0.30    4.20
  -3   0  -5    2.60    4.30
   3   0   5   -3.50    3.40
  -4   0  -5    4.20    4.00
   4   0   5    1.60    3.70
   4   0   5    6.10    5.20
  -5   0  -5    0.10    4.30
   5   0   5    1.90    5.30
   6   0   5    6.60    6.00
  -6   0  -5    0.40    4.30
   7   0   5   15.10    9.20
  -7   0  -5    5.80    5.40
   8   0   5   23.30   10.00
  -8   0  -5   -2.00    5.40
   9   0   5    4.10    9.10
  -9   0  -5    5.40    6.00
   9   0   5    2.30    5.90
  10   0   5   -0.30    5.90
 -10   0  -5    8.70    6.10
  10   0   5   24.60   11.30
  10  -1  -5  138.59   18.00
  10  -1  -5  160.18   16.60
 -10  -1   5  137.29   11.40
 -10   1   5  137.69   12.90
  10   1  -5  144.59   16.60
  -9  -1   5   33.40    6.30
   9  -1  -5   37.90    8.90
   9  -1  -5   24.90    8.20
   9   1  -5   26.50    8.50
  -9   1   5   42.00    7.20
   9   1  -5   25.70    8.20
   8  -1  -5  262.17   15.50
  -8  -1   5  260.07   12.70
   8  -1  -5  279.57   16.70
   8   1  -5  259.37   14.50
  -8   1   5  252.67   14.00
   8   1  -5  265.07   15.80
   7  -1  -5   74.19   10.30
  -7  -1   5   86.49    7.60
  -7   1   5   93.69    9.10
   7   1  -5  103.79   11.50
   6  -1  -5    7.00    4.20
   6  -1  -5    0.80    5.10
  -6  -1   5    5.10    3.30
   6   1  -5    5.00    5.50
  -6   1   5   10.30    4.20
   6   1  -5   10.30    3.90
   5  -1  -5  354.76   13.80
  -5  -1   5  343.87   12.20
   5  -1  -5  354.76   15.30
   5   1  -5  356.16   14.50
   5   1  -5  337.97   12.20
  -5   1   5  363.06   13.60
   4  -1  -5 2141.79   58.39
   4  -1  -5 2187.58   56.79
   4   1  -5 2259.27   57.89
   4   1  -5 2156.28   55.19
   3  -1  -5  135.59    7.50
   3  -1  -5  146.09    8.70
  -3  -1   5  147.99    8.30
   3   1  -5  141.89    6.00
   3   1  -5  139.09    8.30
   2  -1  -5    3.80    3.90
  -2  -1   5    5.50    3.70
   2   1  -5    0.90    3.80
  -1  -1   5   38.70    5.60
   1  -1  -5   32.90    4.20
   1   1  -5   38.60    4.80
  -1   1   5   36.20    4.30
   0  -1   5 2043.40   52.69
   0  -1  -5 2116.89   52.69
   0  -1   5 2111.39   53.29
   0   1  -5 2063.99   52.89
   0   1  -5 2083.39   53.19
   0   1   5 2117.29   52.79
  -1  -1  -5 1173.98   29.80
   1  -1   5 1134.19   30.80
   1  -1   5 1124.99   31.30
  -1   1  -5 1146.59   30.80
   1   1   5 1136.69   29.70
  -1   1  -5 1134.49   31.10
   2  -1   5 2164.28   54.79
  -2  -1  -5 2101.39   55.19
   2  -1   5 2085.29   55.39
  -2  -1  -5 2151.68   53.39
  -2   1  -5 2125.99   55.39
   2   1   5 2113.69   53.29
   3  -1   5   10.00    4.90
   3  -1   5    2.20    4.10
  -3  -1  -5   10.50    4.40
  -3   1  -5    9.70    4.00
   3   1   5   16.30    4.90
   3   1   5   12.10    3.50
  -4  -1  -5   47.10    6.10
   4  -1   5   49.20    6.60
   4  -1   5   55.09    7.10
   4   1   5   51.39    6.90
  -4   1  -5   58.19    8.00
   4   1   5   51.49    5.70
  -5  -1  -5  144.49   10.50
   5  -1   5  141.69   13.20
   5   1   5  151.48    8.40
   5   1   5  149.69   12.60
  -5   1  -5  148.89   10.40
   6  -1   5   74.59    9.60
  -6  -1  -5   78.89    9.50
   6   1   5   67.19    7.20
   6   1   5   74.29    9.00
  -6   1  -5   74.59    9.40
  -7  -1  -5  276.47   15.70
   7   1   5  351.66   23.00
   7   1   5  280.77   13.30
  -7   1  -5  270.47   16.00
  -8  -1  -5  212.28   14.70
  -8   1  -5  227.38   15.80
   8   1   5  207.98   12.40
   9  -1   5   19.30    7.30
   9  -1   5   31.70   10.10
  -9  -1  -5   23.80    7.20
   9   1   5   28.80    6.70
   9   1   5   37.80   10.80
  -9   1  -5   24.00    7.90
  10  -1   5   24.70   11.50
  10  -1   5   13.10    7.40
 -10  -1  -5   11.30    6.70
 -10   1  -5   16.10    7.40
  10   1   5   17.80   10.90
  10   1   5   11.30    6.00
  11  -2  -5   44.00   11.60
  11  -2  -5   23.00   11.00
 -11  -2   5   23.80    6.00
  11   2  -5   26.30   11.30
 -11   2   5   29.80    8.20
 -10  -2   5  102.69   10.00
  10  -2  -5   85.59   11.70
  10  -2  -5  104.19   13.20
 -10   2   5   94.79   12.00
  10   2  -5  100.39   12.80
  -9  -2   5    2.60    4.50
   9  -2  -5   -5.00    7.00
   9  -2  -5    9.00    8.40
  -9   2   5    6.10    5.40
   9   2  -5   -5.10    7.50
   9   2  -5   12.70    7.60
  -8  -2   5  485.05   17.70
   8  -2  -5  501.85   21.20
  -8   2   5  509.45   20.80
   8   2  -5  496.55   21.40
   7  -2  -5  138.89   11.30
  -7  -2   5  118.19    7.90
  -7   2   5  125.59   10.50
   7   2  -5  124.79   11.90
   6  -2  -5  129.99   10.00
  -6  -2   5  129.99    7.20
  -6   2   5  125.39    9.50
   6   2  -5  145.39   11.00
   6   2  -5  158.38    9.10
   5  -2  -5    0.80    3.90
  -5  -2   5    1.80    2.30
   5   2  -5    1.70    4.20
  -5   2   5    0.80    3.30
   5   2  -5    0.50    2.80
  -3  -2   5 1675.93   46.60
   3  -2  -5 1817.02   46.80
   3   2  -5 1810.72   46.80
  -2  -2   5   17.20    4.10
   2   2  -5   18.60    4.40
  -1  -2   5    0.00    3.80
   1  -2  -5    3.70    3.30
   1   2  -5    4.10    2.50
   1   2  -5   -0.50    3.50
   0  -2  -5 4456.45  109.09
   0  -2   5 4425.66  110.09
   0   2  -5 4426.46  109.99
   1  -2   5  191.58    9.40
  -1  -2  -5  208.18    7.20
   1  -2   5  193.38    9.40
   1   2   5  200.78    7.50
  -1   2  -5  199.88    9.10
  -1   2  -5  202.08    9.20
  -2  -2  -5   10.70    2.50
   2  -2   5    3.70    3.70
  -2  -2  -5    6.90    3.50
   2  -2   5    6.90    4.20
  -2   2  -5    8.80    3.80
   2   2   5   10.20    2.50
   3  -2   5    2.20    4.20
  -3  -2  -5    3.10    3.80
   3  -2   5    2.60    4.20
   3   2   5   -2.40    2.50
  -3   2  -5    2.10    3.80
  -4  -2  -5  203.98   12.40
   4  -2   5  189.88   12.60
  -4   2  -5  198.38   11.20
   4   2   5  163.08    7.70
   5  -2   5  193.48   13.10
  -5  -2  -5  203.88   11.80
   5   2   5  206.18   13.10
   5   2   5  204.48    8.90
  -5   2  -5  227.58   12.40
  -6  -2  -5    4.60    4.70
   6  -2   5    8.80    6.30
   6   2   5   13.50    4.30
   6   2   5   17.70    6.60
  -6   2  -5   13.00    5.40
   7  -2   5  621.84   28.60
  -7  -2  -5  549.35   22.40
   7   2   5  576.54   27.80
  -7   2  -5  554.14   23.30
   7   2   5  505.05   18.50
  -8  -2  -5  948.91   32.80
   8  -2   5  937.11   36.40
   8   2   5  869.21   28.20
  -8   2  -5  953.20   33.90
   8   2   5  982.40   36.60
  -9  -2  -5    5.20    6.20
   9  -2   5    9.50   11.30
  -9   2  -5    7.40    6.30
   9   2   5    8.70    5.30
 -10  -2  -5    0.10    5.80
  10  -2   5   -3.60    6.10
  10  -2   5    7.70   12.00
  10   2   5    7.70    6.10
  10   2   5    7.60    5.40
 -10   2  -5   -4.20    5.60
  10  -3  -5   69.09   11.90
  10  -3  -5   38.70   10.40
 -10  -3   5   46.10    6.20
 -10   3   5   59.89    9.40
  10   3  -5   29.30    9.40
   9  -3  -5  -11.60    6.80
  -9  -3   5    6.00    3.90
  -9   3   5    4.60    5.80
   9   3  -5   13.10    7.00
   9   3  -5    6.30    7.30
   7  -3  -5  178.08   13.00
  -7  -3   5  156.68    8.20
   7   3  -5  150.98   11.80
   7   3  -5  154.58   10.70
  -7   3   5  150.68   11.60
  -6  -3   5  193.18    7.90
   6  -3  -5  182.48   12.00
  -6   3   5  187.78   11.50
   6   3  -5  199.78   10.00
   6   3  -5  200.98   11.50
   5  -3  -5   46.20    6.30
  -5  -3   5   47.00    3.90
   5   3  -5   44.70    6.30
  -5   3   5   52.89    6.50
   5   3  -5   49.20    5.60
  -4  -3   5    7.00    4.10
   4  -3  -5   10.10    4.30
   4   3  -5   16.50    5.00
   3  -3  -5  562.74   18.70
  -3  -3   5  574.84   18.30
   3   3  -5  571.44   18.30
  -2  -3   5 1345.87   34.50
   2   3  -5 1176.88   34.10
  -1  -3   5  718.93   19.20
  -1  -3   5  749.62   21.50
   1   3  -5  728.73   21.30
   1   3  -5  697.13   19.20
   0  -3   5  252.27   10.50
   0  -3  -5  256.17    9.10
   0  -3   5  261.47    9.50
   0   3  -5  230.18   10.20
   0   3  -5  246.08    9.20
   1  -3   5   98.49    7.70
   1  -3   5   85.89    7.00
  -1  -3  -5   98.79    4.70
  -1   3  -5   96.29    7.40
  -1   3  -5   91.69    6.70
   2  -3   5   74.39    7.50
   2  -3   5   71.09    7.30
  -2   3  -5   75.79    7.20
   3  -3   5   -4.70    4.00
  -3   3  -5    6.20    4.00
   4  -3   5  428.66   17.90
  -4   3  -5  394.46   16.50
  -5  -3  -5   -1.00    4.20
   5  -3   5    5.10    5.50
  -5   3  -5    2.00    4.20
   6  -3   5   18.50    6.60
  -6  -3  -5   19.70    5.60
  -6   3  -5   17.20    5.80
   6   3   5   15.00    3.90
  -7  -3  -5  161.68   12.80
  -7   3  -5  161.58   13.00
   8  -3   5  139.49   14.90
  -8  -3  -5  112.29   12.00
   8   3   5  100.39    8.60
   8   3   5  100.89    7.90
  -8   3  -5  133.89   13.20
   9  -3   5  157.88   22.90
  -9  -3  -5  162.68   13.80
  -9   3  -5  176.58   15.60
   9   3   5  152.88    9.90
   9   3   5  163.78   10.40
  10  -3   5   23.90   13.50
 -10  -3  -5    4.20    6.10
  10  -3   5   -7.40    6.30
 -10   3  -5   -2.60    6.50
 -10  -4   5  145.39    9.10
  10  -4  -5  124.29   14.50
  10   4  -5  152.78   14.30
 -10   4   5  160.88   15.00
  -9  -4   5   49.40    6.60
   9  -4  -5   33.00    8.70
   9   4  -5   46.80    8.70
  -9   4   5   54.09    8.70
   8  -4  -5   13.20    6.60
  -8  -4   5   11.30    3.40
  -8   4   5    1.60    5.10
   8   4  -5   21.70    7.50
   7  -4  -5    7.30    5.50
  -7  -4   5   10.50    2.90
  -7   4   5   12.00    5.20
   7   4  -5   25.90    7.40
   6  -4  -5   57.49    7.80
   6   4  -5   65.79    8.50
  -6   4   5   58.09    8.40
   5  -4  -5 1160.18   34.80
   5   4  -5 1127.99   32.80
  -4  -4   5  526.45   17.40
   4  -4  -5  513.05   18.70
   4   4  -5  505.05   18.10
   3  -4  -5  258.27   11.90
  -3  -4   5  257.27   11.00
  -2  -4   5   11.70    3.90
   2  -4  -5   12.80    4.10
   2   4  -5   14.80    4.10
  -1  -4   5 2007.30   50.59
  -1  -4   5 2062.89   52.79
   1   4  -5 2001.10   52.59
   1   4  -5 1990.50   50.59
   0  -4   5    7.40    2.80
   0  -4   5   10.00    4.30
   0   4  -5    9.50    3.00
   0   4  -5    7.40    4.10
  -1  -4  -5  390.16   11.40
   1  -4   5  386.26   13.70
   1  -4   5  376.56   14.30
  -1   4  -5  376.96   13.60
   2  -4   5   -0.20    3.80
   2  -4   5   -2.50    4.40
  -2   4  -5    0.50    3.50
   3  -4   5   83.99    8.20
  -3  -4  -5   85.79    9.60
  -3   4  -5  105.49   11.70
  -4  -4  -5  228.28   12.00
   4  -4   5  210.88   12.70
  -4   4  -5  223.18   12.30
  -5  -4  -5   -2.70    4.50
   5  -4   5   -1.10    5.40
  -5   4  -5    4.00    4.30
  -6  -4  -5  343.17   16.70
   6  -4   5  398.16   20.30
  -6   4  -5  356.76   17.60
   7  -4   5    8.00    7.60
  -7  -4  -5   24.50    6.50
  -7   4  -5   18.20    5.90
  -8  -4  -5   25.90    7.00
   8  -4   5   13.40    9.00
  -8   4  -5   13.10    6.80
  -9  -4  -5    0.80    6.00
   9  -4   5   21.20   12.20
  -9   4  -5    4.90    6.40
  10  -4   5   43.80   16.30
  10  -4   5    0.00    6.60
 -10  -4  -5    0.40    5.90
 -10   4  -5    7.90    7.10
  10  -5  -5  -16.20    8.40
  10   5  -5    3.40    7.50
   9  -5  -5   46.60    9.80
  -9   5   5   60.89   10.10
   9   5  -5   63.69    9.10
   8  -5  -5   29.40    8.00
  -8   5   5   34.20    8.00
   8   5  -5   33.00    9.10
   7  -5  -5   52.09    8.00
   7   5  -5   77.39   11.10
  -7   5   5   65.69    8.50
   6  -5  -5    3.80    5.20
   6   5  -5   10.50    5.90
  -6   5   5    1.00    4.50
   5  -5  -5  481.55   19.20
  -5  -5   5  487.45   16.90
   5   5  -5  473.35   17.40
   4  -5  -5   67.09    8.20
  -4  -5   5   70.99    6.90
   4   5  -5   71.19    7.10
  -3  -5   5  101.39    8.20
   3  -5  -5   92.79    8.50
   3   5  -5  102.29    7.50
   2  -5  -5 1293.27   37.30
  -2  -5   5 1341.97   36.40
  -2  -5   5 1324.87   33.30
   2   5  -5 1296.87   36.20
  -1  -5   5  739.93   20.70
  -1  -5   5  758.02   22.80
   1   5  -5  730.93   20.70
   1   5  -5  744.03   22.70
   0  -5   5   60.89    6.70
   0  -5   5   53.79    5.50
   0   5  -5   47.10    6.00
   0   5  -5   43.10    5.50
  -1  -5  -5 1705.03   43.20
   1  -5   5 1735.63   45.70
   1  -5   5 1692.13   46.30
  -1   5  -5 1653.33   45.40
  -2   5  -5   21.30    4.00
   3  -5   5  292.27   13.60
  -3   5  -5  272.97   13.10
  -4  -5  -5  711.83   23.20
   4  -5   5  689.43   24.50
  -4   5  -5  701.13   24.40
  -5  -5  -5  153.48   11.20
   5  -5   5  152.88   13.20
  -5   5  -5  172.68   11.80
   6  -5   5   -4.40    5.50
  -6  -5  -5   -3.00    4.60
  -6   5  -5    1.60    5.00
   7  -5   5   12.90    8.40
  -7  -5  -5    5.70    6.00
  -7   5  -5    7.00    5.40
  -8  -5  -5    2.00    5.50
  -8   5  -5   -1.40    5.60
   9  -5   5   -1.70    9.80
  -9  -5  -5    5.10    5.90
  -9   5  -5   15.30    8.00
  10  -5   5   47.90   15.30
  10  -5   5   21.60    8.10
 -10  -5  -5   31.00    7.90
 -10   5  -5   32.40    9.30
  10  -6  -5  -20.70    8.00
  10   6  -5    7.10    8.00
   9  -6  -5   -9.70    6.80
   9   6  -5   -0.60    8.20
   8  -6  -5   48.10    9.30
   8   6  -5   53.29    8.00
   7  -6  -5   54.69    8.60
   7   6  -5   54.99    7.70
   6  -6  -5   93.09   11.00
   6   6  -5   89.89    8.80
  -5  -6   5    2.50    3.80
   5  -6  -5    3.80    4.90
   5   6  -5    2.90    4.30
  -4  -6   5   56.09    6.70
   4  -6  -5   59.79    8.50
   4   6  -5   59.59    6.60
   3  -6  -5  474.45   18.10
  -3  -6   5  472.25   16.60
   3   6  -5  473.95   16.30
  -2  -6   5   19.80    4.90
   2  -6  -5   17.00    4.60
  -2  -6   5   19.70    3.00
   2   6  -5   21.30    4.60
  -1  -6   5  120.09    6.80
  -1  -6   5  104.59    8.90
   1   6  -5  122.69    8.50
   1   6  -5  128.69    6.80
   0  -6   5  386.56   15.20
   0  -6   5  402.26   14.00
   0   6  -5  391.06   13.90
   1  -6   5  307.47   13.70
   1  -6   5  309.37   12.90
  -1   6  -5  301.57   12.60
   2  -6   5  175.78   10.70
   2  -6   5  188.78   10.80
  -2   6  -5  189.18   10.40
   3  -6   5   -1.00    4.10
   3  -6   5    4.60    4.70
  -3   6  -5   -0.20    3.50
  -4  -6  -5    9.20    4.30
   4  -6   5    8.00    5.20
   4  -6   5    7.10    5.50
  -4   6  -5    4.30    3.70
   5  -6   5   28.10    7.20
  -5  -6  -5   17.60    5.10
  -5   6  -5   16.90    5.20
   6  -6   5  100.19   14.20
  -6  -6  -5   81.09   11.20
  -6   6  -5  105.89   11.50
   7  -6   5    3.30    7.20
  -7  -6  -5    1.80    5.70
  -7   6  -5    6.20    5.80
  -8  -6  -5  184.08   13.40
   8  -6   5  144.59   18.10
  -8   6  -5  204.48   16.20
   9  -6   5   90.29   13.70
   9  -6   5  118.79   13.70
  -9  -6  -5  120.19   12.50
  -9   6  -5  116.39   15.60
  10  -7  -5  152.78   18.90
  10   7  -5  139.89   11.20
   9  -7  -5   17.30    8.20
   9   7  -5   29.20    6.40
   8  -7  -5    1.20    6.70
   8   7  -5    2.20    5.20
   7  -7  -5    3.10    6.10
   6  -7  -5  700.93   26.40
   6   7  -5  619.34   21.90
  -5  -7   5    0.90    3.90
   5  -7  -5    4.00    5.00
  -4  -7   5   30.30    5.10
   4  -7  -5   25.10    6.00
   4   7  -5   28.80    5.20
   3  -7  -5  302.07   14.40
  -3  -7   5  304.57   12.60
   3   7  -5  299.37   12.50
  -2  -7   5    1.40    3.80
   2  -7  -5    5.10    3.80
  -2  -7   5    3.60    2.60
   2   7  -5   10.00    4.30
  -1  -7   5  235.88   11.60
  -1  -7   5  222.88    9.70
   1   7  -5  245.58   11.80
   1   7  -5  245.58   10.20
   0  -7   5   68.29    6.40
   0  -7   5   70.29    7.70
   0   7  -5   71.89    6.80
   1  -7   5    8.40    3.80
   1  -7   5    6.10    4.70
  -1   7  -5   11.40    3.90
   2  -7   5  443.56   17.60
   2  -7   5  442.06   17.30
  -2   7  -5  426.96   16.90
   3  -7   5  198.88   12.40
   3  -7   5  203.68   12.50
  -3   7  -5  211.68   12.10
   4  -7   5   50.59    7.60
   4  -7   5   59.69    8.20
  -4   7  -5   45.40    6.70
   5  -7   5   -2.40    5.60
   5  -7   5   -1.60    5.40
  -5  -7  -5   -0.10    5.00
  -5   7  -5   -1.10    4.50
   6  -7   5  411.46   21.10
  -6  -7  -5  421.36   18.50
  -6   7  -5  444.76   21.00
  -7  -7  -5   85.79    9.60
   7  -7   5   76.69   12.40
  -7   7  -5   88.29   12.50
   8  -7   5  -18.90    7.90
  -8  -7  -5  -10.50    5.20
  -8   7  -5    1.60    7.00
  -9  -7  -5   -5.40    5.40
   9  -7   5    5.40    7.30
   9  -7   5  -21.30    8.90
  -9   7  -5   -0.60    6.90
   9  -8  -5   33.30    9.10
   9   8  -5   41.50    5.90
   8  -8  -5   14.70    7.30
   8   8  -5   17.00    5.20
   7  -8  -5   24.80    7.60
   7   8  -5   15.80    5.60
  -6  -8   5   29.60    5.10
   6  -8  -5   17.80    6.60
   6   8  -5   17.50    5.20
   5  -8  -5  184.38   13.50
  -5  -8   5  182.58   10.20
   5   8  -5  189.38   10.10
  -4  -8   5  434.76   16.00
   4  -8  -5  428.86   18.80
   4   8  -5  427.36   15.90
  -3  -8   5    8.90    2.60
  -3  -8   5    4.30    4.20
   3  -8  -5   -1.00    4.00
   3   8  -5    5.00    4.30
  -2  -8   5   63.89    7.10
  -2  -8   5   58.09    5.50
   2  -8  -5   53.59    7.50
   2   8  -5   62.79    7.40
   1  -8  -5  541.85   20.40
  -1  -8   5  596.04   18.40
  -1  -8   5  551.64   19.50
   0  -8   5   62.29    6.50
   0  -8   5   58.89    7.70
   0   8  -5   65.29    6.90
   1  -8   5  360.26   14.80
   1  -8   5  337.07   15.20
  -1   8  -5  330.97   14.30
   2  -8   5   98.59    9.40
  -2  -8  -5   94.79    5.30
   2  -8   5   87.79    9.10
  -2   8  -5   98.19    8.80
   3  -8   5    4.40    5.10
   3  -8   5   -1.60    4.40
  -3   8  -5    3.00    4.30
   4  -8   5   53.69    8.20
   4  -8   5   54.69    8.50
  -4   8  -5   58.59    8.10
   5  -8   5  173.18   14.50
   5  -8   5  174.08   13.40
  -5  -8  -5  160.78   12.50
  -5   8  -5  180.78   13.60
   6  -8   5  115.79   12.70
  -6  -8  -5   96.89   11.50
  -6   8  -5  114.69   12.70
   7  -8   5   -8.40    7.30
  -7  -8  -5   -3.30    4.90
   7  -8   5    6.90    7.20
  -7   8  -5    2.80    6.10
  -8  -8  -5   80.79    9.60
   8  -8   5   68.79   10.90
   8  -8   5   81.69   14.00
  -8   8  -5   96.29   13.00
  -9  -8  -5    2.90    6.20
   9  -8   5    7.90    8.70
   9  -8   5   11.50   10.70
  -9   8  -5   16.50    8.20
   9  -9  -5   13.60    8.20
   8  -9  -5    6.00    7.20
   8   9  -5    1.20    4.50
   7  -9  -5  110.59   13.80
   7   9  -5   89.29    8.20
   6  -9  -5  243.58   16.70
  -6  -9   5  240.88   11.60
   6   9  -5  238.98   11.60
  -5  -9   5  400.66   15.80
   5  -9  -5  415.96   20.00
   5   9  -5  404.46   15.70
  -4  -9   5  179.98   10.90
   4  -9  -5  182.68   13.30
   4   9  -5  188.28   10.70
  -3  -9   5  192.98   10.60
  -3  -9   5  190.88    8.30
   3  -9  -5  197.08   12.80
   3   9  -5  187.58   10.90
  -2  -9   5  336.27   14.40
   2  -9  -5  361.26   16.40
  -2  -9   5  343.07   12.80
  -1  -9   5   17.90    4.90
  -1  -9   5    9.40    3.80
   1  -9  -5   13.20    4.90
   0  -9   5   10.00    4.90
   0  -9   5   17.50    4.20
   0   9  -5    8.30    4.10
   1  -9   5   59.99    7.80
   1  -9   5   64.49    7.90
  -1   9  -5   56.29    7.10
   2  -9   5   17.60    5.40
   2  -9   5   23.10    6.20
  -2   9  -5   19.00    5.10
   3  -9   5  220.08   13.70
   3  -9   5  238.98   14.30
  -3   9  -5  220.48   13.50
   4  -9   5  211.68   14.60
   4  -9   5  191.28   13.70
  -4   9  -5  200.58   13.70
   5  -9   5   46.80    9.00
   5  -9   5   62.79    9.80
  -5  -9  -5   56.29    7.50
  -5   9  -5   65.09    9.60
   6  -9   5   25.30    8.00
  -6  -9  -5   25.50    6.40
   6  -9   5   31.50    8.20
  -6   9  -5   42.00    9.00
   7  -9   5   14.50    8.30
  -7  -9  -5   10.00    5.90
   7  -9   5    3.20    8.20
  -7   9  -5   17.30    7.20
   8  -9   5   -0.40    7.60
  -8   9  -5    6.90    7.00
   8 -10  -5    1.60    7.20
   7 -10  -5   43.10    9.30
   7  10  -5   53.39    7.50
   6 -10  -5   57.19    9.50
  -6 -10   5   68.89    7.40
   6  10  -5   65.49    7.90
  -5 -10   5  898.01   28.00
   5 -10  -5  919.91   33.40
   5  10  -5  924.81   28.20
   4 -10  -5  691.73   27.00
  -4 -10   5  708.53   23.40
  -3 -10   5  285.47   11.10
   3 -10  -5  295.27   16.00
  -3 -10   5  268.27   13.10
   2 -10  -5 1570.24   47.30
  -2 -10   5 1566.64   45.00
  -2 -10   5 1624.94   43.40
  -1 -10   5   77.69    7.30
  -1 -10   5   84.29    8.70
   1 -10  -5   79.39    9.40
   0 -10  -5   29.60    5.90
   0 -10   5   45.20    6.20
   0 -10   5   39.60    6.60
   1 -10   5   99.29   10.10
   1 -10   5   98.79    9.20
  -1  10  -5   96.99    9.60
   2 -10   5   90.39   10.10
   2 -10   5   77.69    9.80
  -2 -10  -5   69.39    6.10
  -2  10  -5   85.79    9.50
   3 -10   5  257.97   15.50
   3 -10   5  247.88   15.20
  -3  10  -5  236.08   14.40
   4 -10   5  286.67   16.80
   4 -10   5  273.87   16.90
  -4  10  -5  277.77   16.20
   5 -10   5   62.59    9.60
  -5 -10  -5   79.49    9.20
   5 -10   5   66.99   10.50
  -5  10  -5   74.89   10.50
   6 -10   5  291.97   18.60
   6 -10   5  293.37   19.90
  -6 -10  -5  295.27   15.30
  -6  10  -5  316.07   19.10
   7 -10   5   40.70    9.50
  -7 -10  -5   18.70    6.70
   7 -10   5   21.90    8.90
  -7  10  -5   26.90    7.30
   8 -10   5    0.20    7.70
  -8  10  -5   12.20    8.00
   8 -11  -5   51.69   10.60
   7 -11  -5   -5.50    6.40
  -6 -11   5   25.30    5.60
   6 -11  -5   27.40    7.80
   5 -11  -5   29.70    8.00
  -5 -11   5   21.60    5.80
   4 -11  -5  410.96   20.80
  -4 -11   5  457.65   17.20
  -4 -11   5  431.26   14.10
  -3 -11   5   14.30    5.40
  -3 -11   5   18.10    4.00
   3 -11  -5   12.20    6.30
  -2 -11   5  268.77   12.00
  -2 -11   5  252.87   13.30
   2 -11  -5  257.67   15.30
   1 -11  -5  143.69   11.70
  -1 -11   5  131.79    9.20
  -1 -11   5  141.69   10.80
   0 -11   5   20.70    5.10
   0 -11  -5    8.10    4.90
   0 -11   5   10.10    5.70
   1 -11   5  130.69   11.60
   1 -11   5  139.49   10.80
  -1  11  -5  134.69   11.40
  -2 -11  -5   11.20    3.90
   2 -11   5   13.50    7.00
   2 -11   5    5.10    4.90
  -2  11  -5    1.70    4.90
   3 -11   5   -2.30    5.70
   3 -11   5    3.50    5.60
  -3  11  -5    0.60    4.90
   4 -11   5   53.89    9.70
   4 -11   5   53.79    8.90
  -4  11  -5   62.59    9.80
   5 -11   5  109.59   13.90
   5 -11   5  126.89   13.60
  -5  11  -5  139.39   13.70
   6 -11   5   55.29   10.20
  -6 -11  -5   38.70    6.90
   6 -11   5   30.90    9.50
  -6  11  -5   33.20    7.30
   7 -11   5    5.40    7.40
  -7  11  -5    3.30    7.40
   7 -12  -5    6.10    7.50
  -6 -12   5   -2.20    4.50
   6 -12  -5    4.40    6.90
   5 -12  -5   -5.40    5.50
  -4 -12   5  131.49    7.60
   4 -12  -5  122.09   13.50
  -4 -12   5  142.99   10.10
  -3 -12   5  990.80   29.20
  -3 -12   5  967.10   31.00
   3 -12  -5 1004.10   35.20
   2 -12  -5   -1.50    4.70
  -2 -12   5   -0.20    4.20
  -2 -12   5   -0.70    3.60
   1 -12  -5   12.80    6.20
  -1 -12   5    8.00    4.40
  -1 -12   5   19.40    5.70
   0 -12   5   62.29    8.20
   0 -12  -5   60.59    8.40
   0 -12   5   56.59    8.30
  -1 -12  -5   -1.00    4.30
   1 -12   5    7.30    4.80
   1 -12   5    4.60    5.80
  -1 -12  -5   12.40    4.70
   2 -12   5    1.10    5.20
   2 -12   5    1.60    5.80
  -2 -12  -5    2.80    3.70
  -2  12  -5   -1.20    5.40
   3 -12   5  373.66   19.30
   3 -12   5  326.17   18.70
  -3  12  -5  340.87   18.60
   4 -12   5   30.10    7.80
   4 -12   5   35.80    9.60
  -4  12  -5   23.10    7.80
   5 -12   5    1.10    6.70
   5 -12   5   12.30    7.30
  -5  12  -5    8.10    7.50
  -6 -12  -5   -2.50    4.80
   6 -12   5  -10.10    6.90
   6 -12   5    8.30    7.50
  -6  12  -5    3.40    7.80
   7 -12   5    6.60    7.80
  -7  12  -5    2.90    7.80
   7 -13  -5   17.40    7.70
   6 -13  -5    4.70    7.00
  -5 -13   5   49.00    7.10
   5 -13  -5   63.99   10.20
  -4 -13   5   15.30    5.50
  -4 -13   5   22.90    4.20
   4 -13  -5   11.40    6.60
   3 -13  -5   58.79    9.50
  -3 -13   5   64.29    7.20
  -3 -13   5   57.39    7.70
   2 -13  -5   17.00    6.60
  -2 -13   5   16.90    5.20
  -2 -13   5   17.20    4.90
   1 -13  -5    2.00    4.80
  -1 -13   5   12.60    5.50
  -1 -13   5    6.30    4.10
   0 -13  -5   30.10    7.30
   0 -13   5   38.90    6.70
   0 -13   5   36.70    8.00
  -1 -13  -5  197.68   11.20
   1 -13   5  224.38   13.80
   1 -13   5  168.98   14.00
  -1 -13  -5  190.68   13.20
   2 -13   5   68.09   10.80
  -2 -13  -5   58.09    8.30
   2 -13   5   58.59    8.70
   3 -13   5    4.50    6.00
   3 -13   5    9.20    6.80
  -3  13  -5   13.20    6.50
   4 -13   5   53.29    9.40
   4 -13   5   78.69   11.60
  -4  13  -5   60.99   10.30
   5 -13   5  -13.90    6.00
   5 -13   5    9.60    7.60
  -5  13  -5   -0.40    6.30
   6 -13   5   22.40    8.00
  -6 -13  -5   17.20    5.70
   6 -13   5   -3.50    7.80
  -6  13  -5   11.70    6.70
   6 -14  -5  104.29   14.40
  -5 -14   5  107.89    9.50
   5 -14  -5  133.69   15.50
   4 -14  -5  143.39   15.00
  -4 -14   5  101.49    9.80
  -4 -14   5  129.19    8.20
  -3 -14   5  111.19    9.70
  -3 -14   5   96.09    8.40
   3 -14  -5   90.79   12.70
   2 -14  -5   95.39   12.50
  -2 -14   5   87.39    8.90
  -2 -14   5  113.99    9.80
   1 -14  -5    5.60    6.00
  -1 -14   5    8.30    5.40
  -1 -14   5    1.90    4.10
   0 -14   5   17.50    5.30
   0 -14  -5   24.20    5.90
   0 -14  -5   18.00    6.40
   0 -14   5   23.40    7.30
  -1 -14  -5   12.00    4.80
   1 -14   5    9.20    5.30
   1 -14   5    4.90    6.40
  -1 -14  -5    2.10    4.50
   2 -14   5    7.30    7.10
   2 -14   5    1.60    5.60
  -2 -14  -5   -3.10    4.10
   3 -14   5   22.90    8.10
   3 -14   5   17.50    6.90
  -3 -14  -5   12.60    5.50
   4 -14   5   10.80    7.50
  -4 -14  -5   10.90    4.90
   4 -14   5    7.90    7.60
   5 -14   5   43.90   10.10
  -5  14  -5   60.29   10.50
   5 -15  -5   51.29    9.80
  -5 -15   5   49.99    7.40
  -4 -15   5    2.40    3.70
  -4 -15   5   -4.20    4.80
   4 -15  -5    2.40    7.10
  -3 -15   5   34.40    6.80
  -3 -15   5   26.50    5.20
   3 -15  -5   16.30    7.60
   2 -15  -5    0.70    5.60
  -2 -15   5   -1.30    4.10
   1 -15  -5   17.70    6.40
  -1 -15   5   28.20    6.30
   1 -15  -5   18.00    6.90
   0 -15   5   32.10    7.10
   0 -15   5   28.10    6.30
   0 -15  -5   20.40    6.70
   0 -15  -5   35.00    6.50
   1 -15   5   10.30    6.60
  -1 -15  -5   19.10    5.20
  -2 -15  -5    3.90    4.90
   2 -15   5   22.90    8.20
   2 -15   5    0.00    5.30
   3 -15   5    5.00    7.10
  -3 -15  -5    6.80    5.00
   3 -15   5   -5.10    5.90
  -4 -15  -5   11.40    5.90
   4 -15   5   26.90    9.00
   4 -15   5    1.90    7.60
  -3 -16   5   -2.30    3.70
  -3 -16   5    2.50    4.70
   3 -16  -5   -2.70    6.30
   2 -16  -5    4.70    6.10
  -2 -16   5   22.80    5.50
   2 -16  -5   12.20    6.30
  -1 -16   5   -3.70    4.10
   1 -16  -5    6.20    5.70
   1 -16  -5   -1.40    5.30
   0 -16  -5    4.40    5.70
   0 -16   5    7.80    5.20
   0 -16   5   28.80    6.40
   0 -16  -5   18.50    5.30
   2 -16   5  210.68   15.90
  -2 -16  -5  181.68   13.40
   2 -16   5  192.68   15.30
  11   0  -6    2.50   10.80
  10   0  -6   49.90   11.60
  10   0  -6   73.29   10.80
   9   0  -6   -0.70    7.70
   9   0  -6   -9.80    6.30
  -9   0   6    3.30    4.80
   8   0  -6  238.58   14.80
  -8   0   6  204.98   11.90
   8   0  -6  212.98   15.20
   7   0  -6  239.38   15.00
  -7   0   6  232.58   11.80
   7   0  -6  267.47   12.90
   6   0  -6 1860.71   49.60
  -6   0   6 1851.21   49.50
   6   0  -6 1827.22   52.19
   5   0  -6 1301.27   37.90
   5   0  -6 1286.77   35.50
   4   0  -6  211.58    9.30
   4   0  -6  225.28   11.90
   3   0  -6 1194.98   31.70
   3   0  -6 1191.58   33.60
   2   0  -6 9999.00  244.48
  -1   0   6   76.19    7.20
   1   0  -6   82.99    7.20
  -2   0  -6  120.69    7.00
  -2   0  -6  120.09   10.00
   2   0   6  118.69    8.90
   2   0   6  117.29    7.00
   3   0   6  673.83   20.00
   3   0   6  660.93   22.30
  -3   0  -6  632.04   22.10
   4   0   6 3350.16   89.29
  -4   0  -6 3492.85   89.49
   4   0   6 3470.55   87.19
   5   0   6   96.99   12.10
  -5   0  -6   90.29    9.50
   5   0   6   97.89    7.90
   6   0   6  169.98   10.40
   6   0   6  169.98   15.10
  -6   0  -6  169.98   12.40
   7   0   6 1632.04   46.80
  -7   0  -6 1694.93   49.99
   7   0   6 1627.04   51.59
  -8   0  -6   84.99   11.90
   8   0   6   82.59   10.10
  -9   0  -6    3.70    6.70
   9   0   6    3.60    5.80
   9   0   6   21.60   10.20
 -10   0  -6  253.07   17.70
  10   0   6  232.28   14.50
  11  -1  -6  216.98   20.90
  11   1  -6  244.58   22.40
  10  -1  -6  176.38   18.60
  10  -1  -6  160.38   17.30
  10   1  -6  150.68   17.50
   9  -1  -6  109.39   14.20
   9  -1  -6   83.59   10.30
  -9  -1   6   85.99    8.90
   9   1  -6   86.49    9.30
  -9   1   6  104.09   10.60
   9   1  -6   94.59   11.70
   8  -1  -6  376.86   19.40
  -8  -1   6  353.86   15.00
   8  -1  -6  347.17   17.10
  -8   1   6  375.26   16.50
   8   1  -6  372.16   17.10
   8   1  -6  374.66   18.80
  -7  -1   6  114.79    8.20
   7  -1  -6  133.79   10.50
   7  -1  -6   84.89   11.80
   7   1  -6  137.79   12.30
  -7   1   6   99.19    9.20
   6  -1  -6   55.19    7.70
   6  -1  -6   45.40    7.60
  -6   1   6   41.70    5.60
   6   1  -6   48.20    7.20
   6   1  -6   49.80    6.60
   5  -1  -6   70.89    7.20
   5  -1  -6   67.89    8.30
   5   1  -6   73.39    8.10
   5   1  -6   72.89    6.00
   4  -1  -6  109.59    7.50
   4  -1  -6  103.39    9.30
   4   1  -6  114.49    6.10
   3  -1  -6  166.18    9.50
  -3  -1   6  161.88    9.10
   3  -1  -6  160.98    8.20
   3   1  -6  174.48    9.40
   3   1  -6  166.38    6.70
  -2  -1   6    1.80    3.80
   2  -1  -6    7.00    4.10
   2   1  -6    5.70    3.90
  -2   1   6   -0.30    3.60
   1  -1  -6  589.94   18.10
  -1  -1   6  590.24   18.40
   1   1  -6  589.84   18.20
  -1   1   6  618.54   18.30
   0  -1  -6  733.73   20.80
   0  -1   6  734.93   21.40
   0   1  -6  744.83   21.50
   0   1   6  728.33   20.80
   0   1  -6  723.53   21.30
  -1  -1  -6  242.58    9.10
   1  -1   6  240.38   10.00
   1  -1   6  243.58   10.80
   1   1   6  243.18    9.00
  -1   1  -6  206.88   10.80
  -1   1  -6  243.78   10.00
  -2  -1  -6 1091.79   29.00
  -2  -1  -6 1077.49   31.10
   2  -1   6 1088.29   31.40
   2  -1   6 1120.79   30.40
  -2   1  -6 1079.49   30.20
   2   1   6 1069.49   29.00
  -2   1  -6 1113.99   31.40
   3  -1   6  110.89   11.50
   3  -1   6   91.59    7.50
  -3   1  -6  120.09    9.80
   3   1   6   84.79    6.40
   4  -1   6   23.10    7.30
   4  -1   6    9.90    4.60
  -4  -1  -6   21.10    6.70
   4   1   6   36.70    8.70
   5  -1   6  822.72   28.70
  -5  -1  -6  839.02   27.50
   5  -1   6  852.41   26.40
  -5   1  -6  831.22   27.80
   5   1   6  852.21   24.80
   5   1   6  815.72   28.10
   6  -1   6   28.30    6.40
   6  -1   6   29.40    8.10
  -6  -1  -6   19.40    6.00
  -6   1  -6   19.50    5.80
   6   1   6   23.70    7.30
   6   1   6   19.60    5.10
  -7  -1  -6  129.39   12.40
   7  -1   6  107.39   10.50
  -7   1  -6  117.79   12.10
   7   1   6  114.69   13.30
   7   1   6  113.89    9.30
   8  -1   6    1.40    6.30
   8  -1   6   32.50   11.60
  -8  -1  -6    4.70    5.60
   8   1   6    1.40    5.30
  -8   1  -6    4.30    5.90
   9  -1   6   60.29    9.00
  -9  -1  -6   65.29    9.50
  -9   1  -6   74.99   10.90
   9   1   6   65.09    9.20
   9   1   6   93.69   13.20
  10  -1   6   68.39   14.00
 -10  -1  -6   45.70    9.20
  10  -1   6   37.50    7.90
 -10   1  -6   38.20    8.70
  10   1   6   35.50    7.40
  11  -2  -6   16.10   10.50
  11  -2  -6    3.80   10.10
  11   2  -6    4.50   12.00
  10  -2  -6    6.10    8.90
  10  -2  -6   -1.50    8.10
  10   2  -6   23.20    8.60
  10   2  -6  -10.80    8.90
   9  -2  -6    4.70    7.90
   9  -2  -6   -8.50    6.70
  -9  -2   6    3.60    4.10
  -9   2   6    5.40    5.80
   9   2  -6   12.50    7.50
   9   2  -6   -1.80    7.50
   8  -2  -6   10.30    7.50
   8  -2  -6   17.40    6.40
  -8  -2   6   11.80    4.20
  -8   2   6    5.40    5.40
   7  -2  -6  523.65   20.30
   7  -2  -6  502.85   22.10
  -7  -2   6  489.95   16.50
  -7   2   6  501.45   19.50
   7   2  -6  503.55   17.50
   7   2  -6  469.95   20.20
   6  -2  -6    0.20    4.20
   6   2  -6    1.60    5.30
   5  -2  -6  463.05   16.70
   5   2  -6  418.76   13.40
   5   2  -6  443.06   16.80
  -4  -2   6  127.79    9.30
   4  -2  -6  154.08    9.00
   4   2  -6  146.69    5.90
   4   2  -6  172.18   10.10
   3  -2  -6  276.27   11.50
   3  -2  -6  293.87   12.70
  -3  -2   6  275.27   11.90
   3   2  -6  288.57   12.10
   2  -2  -6  368.86   13.40
  -2  -2   6  309.07   12.60
   2   2  -6  372.56   13.20
   1  -2  -6 1309.47   34.60
  -1  -2   6 1300.57   34.80
   1   2  -6 1230.98   32.90
   0  -2  -6 1751.72   44.50
   0  -2   6 1736.63   44.60
   0  -2   6 1746.73   45.60
   0   2   6 1752.82   44.60
   0   2  -6 1655.23   44.40
  -1  -2  -6  297.97    9.70
   1  -2   6  281.57   11.90
   1  -2   6  254.67   11.30
  -1   2  -6  303.27   11.50
   1   2   6  286.67    9.80
  -1   2  -6  292.27   11.60
  -2  -2  -6 1054.29   27.20
  -2  -2  -6 1030.90   29.80
   2  -2   6 1065.89   29.80
   2  -2   6 1026.70   30.30
  -2   2  -6 1014.60   29.90
   2   2   6 1025.80   27.20
   3  -2   6  162.48    9.50
   3   2   6  156.88    7.40
   4  -2   6  514.15   21.00
  -4  -2  -6  511.75   19.90
   4  -2   6  502.65   18.10
  -4   2  -6  513.25   19.30
   4   2   6  498.45   15.30
  -5  -2  -6   20.20    5.50
   5  -2   6   30.00    6.40
   5  -2   6   37.40    7.40
  -5   2  -6   22.50    5.60
   5   2   6   26.30    4.20
   6  -2   6  248.68   13.30
  -6  -2  -6  224.28   13.90
  -6   2  -6  248.88   14.40
   6   2   6  244.18   10.60
   7  -2   6  495.15   20.50
  -7  -2  -6  526.15   21.90
   7   2   6  501.85   17.50
  -7   2  -6  499.95   22.10
   8  -2   6   52.79    8.90
  -8  -2  -6   57.09    8.90
  -8   2  -6   68.29   10.10
   8   2   6   50.19    6.90
  -9  -2  -6   28.30    7.70
   9  -2   6   44.20   13.00
   9  -2   6   28.20    7.50
  -9   2  -6   28.70    7.80
   9   2   6   29.40    6.40
 -10  -2  -6    3.00    6.60
  10  -2   6    5.00    6.70
  10   2   6   -0.80    5.90
 -10   2  -6    1.10    6.80
  10   2   6    1.00    5.20
  10  -3  -6  -19.00    7.40
  10  -3  -6    8.90    9.10
  10   3  -6   -4.60    8.50
   9  -3  -6  272.97   17.80
   9   3  -6  283.97   15.60
   9   3  -6  270.97   16.70
   8   3  -6   47.50    9.90
   7  -3  -6  526.45   20.80
   7   3  -6  467.85   16.70
   7   3  -6  481.45   19.60
   6  -3  -6   14.30    5.10
   6   3  -6   19.90    5.90
   6   3  -6   23.60    4.00
   5  -3  -6  133.69    9.70
   5   3  -6  136.19    9.60
  -4  -3   6 2000.70   53.79
   4  -3  -6 1990.90   54.19
   4   3  -6 2066.59   54.19
  -3  -3   6 1864.61   49.10
   3  -3  -6 1766.82   49.10
   3   3  -6 1886.11   49.30
  -2  -3   6  255.47   11.10
   2   3  -6  273.57   11.30
  -1  -3   6 1956.30   48.50
  -1  -3   6 1800.62   45.90
   1   3  -6 1733.43   45.80
   1   3  -6 1810.02   48.10
   0  -3  -6 1864.01   47.90
   0  -3   6 1886.21   49.40
   0  -3   6 1888.31   48.10
   0   3  -6 1821.02   47.90
  -1  -3  -6  151.38    6.40
   1  -3   6  122.99    8.30
   1  -3   6  153.48    9.10
   1   3   6  144.89    6.40
  -1   3  -6  143.29    8.30
  -1   3  -6  149.19    8.60
   2  -3   6   94.79    8.80
   2  -3   6   94.49    8.00
  -2   3  -6   97.09    8.20
   3  -3   6   14.60    5.00
  -3   3  -6   20.20    4.70
   4  -3   6   81.89    8.40
  -4  -3  -6   82.69    9.70
   4  -3   6   87.39   10.40
  -4   3  -6   90.99    8.80
   5  -3   6  132.99   10.30
  -5  -3  -6  140.89   11.60
   5  -3   6  158.58   13.10
  -5   3  -6  147.39   11.10
  -6  -3  -6  154.28   12.30
   6  -3   6  149.79   11.40
  -6   3  -6  168.88   12.40
   7  -3   6   -0.20    8.20
   7  -3   6    0.10    6.10
  -7  -3  -6   -3.90    5.10
  -7   3  -6    4.00    5.70
   8  -3   6   32.10   11.10
  -8  -3  -6   27.30    7.60
   8  -3   6   25.50    7.80
  -8   3  -6   37.50    7.30
   9  -3   6   48.20   13.80
  -9  -3  -6   22.80    7.20
   9  -3   6   25.10    8.10
  -9   3  -6   15.80    7.10
 -10  -3  -6   33.10    8.00
  10  -3   6   38.70    8.90
 -10   3  -6   50.89   10.10
  10  -4  -6   30.80    9.70
  10   4  -6   35.50    9.50
   9  -4  -6   49.30    9.40
   9   4  -6   69.59    9.90
   8  -4  -6  178.18   14.70
   8   4  -6  209.68   14.80
   7   4  -6   27.10    9.30
   6  -4  -6    8.80    5.10
   6   4  -6   15.20    5.90
  -5  -4   6    4.70    3.80
   5  -4  -6    0.60    4.20
   5   4  -6    0.40    4.70
   4  -4  -6  731.73   24.00
  -4  -4   6  759.02   23.30
   4   4  -6  710.13   23.10
   3  -4  -6  273.27   12.60
  -3  -4   6  327.57   13.90
   3   4  -6  276.07   12.90
  -2  -4   6  271.87   11.40
   2   4  -6  253.37   11.20
  -1  -4   6  654.33   18.30
  -1  -4   6  682.93   20.80
   1   4  -6  654.03   20.60
   1   4  -6  639.94   18.30
   0  -4   6  259.47   11.50
   0  -4   6  256.47   10.00
   0  -4  -6  250.27    9.60
   0   4  -6  247.88    9.90
   0   4  -6  251.07   11.30
  -1  -4  -6  953.80   25.30
   1  -4   6  934.01   27.50
   1  -4   6  970.00   28.40
  -1   4  -6  960.70   28.30
  -1   4  -6  927.41   27.30
   2  -4   6  381.06   15.00
   2  -4   6  381.66   15.10
  -2   4  -6  363.16   14.50
   3  -4   6   45.00    6.10
  -3  -4  -6   38.40    5.90
   3  -4   6   51.09    7.10
  -3   4  -6   46.10    6.10
  -4  -4  -6  175.68   11.10
   4  -4   6  140.59   10.50
   4  -4   6  153.88   11.60
  -4   4  -6  156.58   10.70
   5  -4   6  538.55   22.10
   5  -4   6  547.25   20.80
  -5  -4  -6  509.55   20.70
  -5   4  -6  543.05   21.50
   6  -4   6   42.40    7.90
   6  -4   6   48.80    8.70
  -6  -4  -6   49.30    7.60
  -6   4  -6   50.29    7.40
   7  -4   6   15.30    6.40
   7  -4   6   17.30    8.30
  -7  -4  -6   15.60    6.40
  -7   4  -6   19.00    7.30
  -8  -4  -6    1.50    5.80
   8  -4   6  -12.50    8.90
   8  -4   6    0.50    6.50
  -8   4  -6   -0.90    6.50
  -9  -4  -6   60.19    9.70
   9  -4   6   59.19   10.80
   9  -4   6   77.19   14.80
  -9   4  -6   49.60    9.90
 -10  -4  -6   20.40    7.80
  10  -4   6   17.50    8.40
 -10   4  -6   13.90    8.20
  10  -5  -6   -0.10    8.70
  10   5  -6   32.00    9.20
   9  -5  -6    8.70    7.40
   9   5  -6   25.30    8.40
   8  -5  -6  114.39   13.30
   8   5  -6  130.19   14.60
   7  -5  -6   29.10    7.00
   7   5  -6   28.10    7.20
   6  -5  -6   35.80    6.70
  -5  -5   6    5.20    4.10
   5  -5  -6    2.70    4.50
   5   5  -6    4.90    6.10
   4  -5  -6   44.00    6.20
  -4  -5   6   38.00    5.60
   4   5  -6   41.10    5.80
  -3  -5   6    6.50    4.20
   3  -5  -6    7.80    3.70
   3   5  -6    0.60    4.70
  -2  -5   6  447.26   16.40
   2   5  -6  422.26   15.70
   2   5  -6  457.25   12.60
  -1  -5   6   14.70    4.70
  -1  -5   6   14.00    3.00
   1   5  -6   17.50    4.90
   1   5  -6   16.70    3.20
   0  -5   6  116.19    8.60
   0  -5   6  109.09    7.10
   0   5  -6   99.49    6.80
   0   5  -6  106.39    8.40
  -1  -5  -6   39.00    4.30
   1  -5   6   41.80    6.40
   1  -5   6   40.10    5.00
  -1   5  -6   38.50    4.80
   2  -5   6   15.70    5.40
  -2   5  -6   14.40    4.50
   3  -5   6   65.19    8.10
  -3   5  -6   64.89    7.90
   4  -5   6   16.70    6.10
   4  -5   6   21.10    6.20
  -4  -5  -6   12.80    4.70
  -4   5  -6   16.30    5.20
  -5  -5  -6  138.29   11.30
   5  -5   6  146.49   11.50
   5  -5   6  145.89   12.90
  -5   5  -6  154.68   11.60
   6  -5   6  165.78   13.00
   6  -5   6  181.68   15.70
  -6  -5  -6  166.98   13.10
  -6   5  -6  192.28   13.60
  -7  -5  -6  103.29   12.70
   7  -5   6   82.19   11.10
  -7   5  -6   82.79   11.20
  -8  -5  -6   25.20    7.40
   8  -5   6   35.00    9.50
   8  -5   6   18.30    9.70
  -8   5  -6   29.90    7.70
   9  -5   6   21.00    8.50
  -9  -5  -6   12.60    6.70
   9  -5   6    0.60   11.10
  -9   5  -6   13.00    8.00
  10  -6  -6    0.50    9.00
  10   6  -6   27.60    9.20
   9  -6  -6  114.59   14.40
   9   6  -6   85.79   11.40
   8  -6  -6  158.58   14.70
   8   6  -6  127.09   11.80
   7  -6  -6   68.59    9.10
   7   6  -6   62.99    9.10
   6  -6  -6   -2.50    5.20
   6   6  -6    4.70    5.30
  -5  -6   6  117.19    8.70
   5  -6  -6  133.89   11.00
   5   6  -6  115.79    8.90
  -4  -6   6   58.39    7.00
   4  -6  -6   45.60    6.30
   4   6  -6   54.99    7.00
  -3  -6   6   -1.60    3.70
   3  -6  -6   -1.20    4.00
   3   6  -6    3.30    4.00
   2  -6  -6  544.25   19.70
  -2  -6   6  553.94   15.70
  -2  -6   6  565.04   19.00
   2   6  -6  543.05   18.70
  -1  -6   6   60.49    8.30
   1   6  -6   74.99    5.70
   1   6  -6   71.69    7.40
   0  -6   6  388.46   13.50
   0  -6   6  317.07   14.40
   0   6  -6  358.26   14.60
   0   6  -6  335.67   12.90
   1  -6   6  120.69    8.50
  -1  -6  -6  109.29    6.10
   1  -6   6  116.19    9.20
  -1   6  -6  117.29    8.20
   2  -6   6   46.50    6.30
   2  -6   6   47.70    6.80
  -2   6  -6   41.60    5.30
   3  -6   6    3.60    4.50
   3  -6   6    6.80    4.80
  -3   6  -6    6.10    4.00
  -4  -6  -6  866.81   27.90
   4  -6   6  868.61   29.50
   4  -6   6  851.91   29.10
  -4   6  -6  873.21   29.20
  -5  -6  -6   -2.30    5.10
   5  -6   6    1.20    5.10
   5  -6   6   -0.30    5.50
  -5   6  -6    0.70    3.50
   6  -6   6   14.60    7.30
   6  -6   6   28.40    8.50
  -6  -6  -6   16.40    6.40
  -6   6  -6   26.60    7.50
   7  -6   6    6.50    6.50
  -7  -6  -6    1.10    6.50
   7  -6   6   -3.40    7.50
  -7   6  -6    0.60    5.90
   8  -6   6   90.79   13.30
   8  -6   6   90.69   12.80
  -8  -6  -6   84.69   11.60
  -8   6  -6  116.09   14.30
   9  -6   6   20.30    8.20
  -9  -6  -6   12.30    6.80
   9  -6   6    2.60    9.90
  -9   6  -6   16.40    7.80
  10  -7  -6   93.69   13.00
  10   7  -6   81.49   11.00
   9  -7  -6  -10.60    6.70
   9   7  -6    0.80    6.00
   8  -7  -6   -1.60    6.50
   8   7  -6    3.10    5.50
   7  -7  -6   23.70    7.40
   7   7  -6   21.50    6.40
  -6  -7   6  141.59    9.50
   6  -7  -6  145.69   13.10
  -5  -7   6    6.10    4.60
   5  -7  -6    7.60    5.10
   5   7  -6   -0.80    5.20
   4  -7  -6   33.30    5.70
  -4  -7   6   48.10    7.00
   4   7  -6   48.10    6.80
  -3  -7   6  221.18   11.00
   3  -7  -6  220.98   12.50
   3   7  -6  209.68   10.90
  -2  -7   6  196.28    8.10
   2  -7  -6  184.38   11.30
  -2  -7   6  208.08   10.80
   2   7  -6  205.38   10.80
  -1  -7   6  396.56   15.70
  -1  -7   6  360.16   13.40
   1   7  -6  410.76   15.90
   1   7  -6  409.06   13.80
   0  -7   6  197.48   11.30
   0  -7   6  187.28    9.60
   0   7  -6  195.78    9.70
   1  -7   6  360.86   14.50
   1  -7   6  337.47   15.00
  -1   7  -6  342.77   14.10
   2  -7   6   30.30    5.80
   2  -7   6   21.50    5.40
  -2   7  -6   25.70    5.10
   3  -7   6    5.10    5.00
   3  -7   6   -0.60    4.60
  -3   7  -6   -1.10    3.70
   4  -7   6   -2.10    4.80
   4  -7   6    1.50    5.10
  -4   7  -6    1.10    4.50
  -5  -7  -6   38.40    6.40
   5  -7   6   48.60    8.10
   5  -7   6   25.40    7.20
  -5   7  -6   41.10    7.10
   6  -7   6    0.60    6.50
  -6  -7  -6    1.20    5.70
   6  -7   6   -6.80    5.60
  -6   7  -6    4.60    5.90
   7  -7   6   25.90    9.00
  -7  -7  -6   31.80    7.60
   7  -7   6   33.70    9.40
  -7   7  -6   34.30    8.40
   8  -7   6    8.80    7.70
   8  -7   6  -14.70    8.50
  -8  -7  -6   -0.80    5.90
  -8   7  -6    1.50    7.10
   9  -7   6   27.30    8.60
  -9  -7  -6   14.80    7.10
   9  -7   6    6.10   10.80
  -9   7  -6   23.40    8.00
   9  -8  -6   84.09   12.50
   9   8  -6   93.49    8.60
   8  -8  -6    4.50    6.60
   8   8  -6   13.50    5.60
   7  -8  -6   36.60    8.20
   7   8  -6   44.40    6.70
  -6  -8   6   22.10    5.10
   6  -8  -6    9.10    6.30
   6   8  -6    9.70    5.40
  -5  -8   6   61.79    7.90
   5  -8  -6   75.39   10.50
   5   8  -6   54.09    7.90
  -4  -8   6  204.38   11.00
   4  -8  -6  208.58   13.40
   4   8  -6  205.08   11.20
   3  -8  -6  585.74   22.40
  -3  -8   6  622.34   16.90
  -3  -8   6  579.64   20.50
   3   8  -6  584.94   20.50
  -2  -8   6   81.09    6.00
   2  -8  -6   79.79    9.00
  -2  -8   6   98.19    8.40
   2   8  -6   86.39    8.40
  -1  -8   6  328.67   12.60
  -1  -8   6  311.27   14.30
   1   8  -6  334.87   12.80
   0  -8   6  236.08   12.70
   0  -8   6  254.67   11.50
   0   8  -6  253.37   11.50
   1  -8   6  669.83   23.70
   1  -8   6  716.93   23.20
  -1   8  -6  653.03   22.50
   2  -8   6   22.70    6.60
   2  -8   6   18.70    5.20
  -2   8  -6   22.40    5.50
   3  -8   6    5.00    4.80
   3  -8   6    5.10    5.10
  -3   8  -6    8.80    4.80
   4  -8   6   64.19    9.40
   4  -8   6   63.09    8.90
  -4   8  -6   66.79    9.70
  -5  -8  -6  321.37   16.00
   5  -8   6  307.17   18.50
   5  -8   6  305.87   17.60
  -5   8  -6  331.47   17.70
   6  -8   6   38.50    8.50
  -6  -8  -6   44.10    7.60
   6  -8   6   46.20    8.90
  -6   8  -6   49.99    8.20
   7  -8   6    0.20    7.50
   7  -8   6   13.50    8.10
  -7  -8  -6    4.70    5.70
  -7   8  -6    2.10    5.60
   8  -8   6  169.98   15.70
  -8  -8  -6  145.79   13.30
   8  -8   6  145.99   16.30
  -8   8  -6  164.38   16.60
   9  -8   6   -0.90   11.30
   9  -8   6   48.60   10.10
  -9  -8  -6   22.50    7.80
  -9   8  -6   47.60   10.20
   9  -9  -6   81.49   12.90
   9   9  -6   66.49    8.10
   8  -9  -6  -11.80    6.00
   8   9  -6   -2.20    4.90
   7  -9  -6   64.79   10.30
   7   9  -6   73.49    8.40
   6  -9  -6  108.99   13.30
  -6  -9   6  120.49    9.00
   6   9  -6   93.59    9.10
   5  -9  -6    7.80    6.10
  -5  -9   6    9.50    5.00
   5   9  -6    9.80    5.30
   4  -9  -6   17.90    5.80
  -4  -9   6   14.70    5.40
   4   9  -6   15.50    5.50
  -3  -9   6   15.90    3.30
   3  -9  -6   19.80    5.80
  -3  -9   6   20.70    5.30
   3   9  -6   18.20    5.50
  -2  -9   6  108.89    9.00
   2  -9  -6  100.99   10.00
  -2  -9   6   99.69    7.10
   2   9  -6  103.09    9.10
  -1  -9   6  166.48    9.20
   1  -9  -6  166.58   11.50
  -1  -9   6  174.18   11.30
   0  -9   6  296.07   13.00
   0  -9   6  271.37   14.10
   0   9  -6  283.07   13.00
   1  -9   6   16.80    4.80
   1  -9   6   16.90    5.90
  -1   9  -6   19.30    5.20
   2  -9   6   82.29    9.40
   2  -9   6   65.99    9.40
  -2   9  -6   65.09    8.60
   3  -9   6  155.28   12.40
   3  -9   6  153.08   12.50
  -3   9  -6  173.18   12.30
   4  -9   6    6.80    6.00
   4  -9   6    8.50    6.10
  -4   9  -6    6.60    5.30
   5  -9   6   72.89    9.90
  -5  -9  -6   90.89   11.30
   5  -9   6   98.39   12.10
  -5   9  -6   95.09   11.70
   6  -9   6  670.53   27.90
  -6  -9  -6  658.73   24.60
   6  -9   6  629.44   28.20
  -6   9  -6  680.63   28.20
   7  -9   6   -5.90    7.40
   7  -9   6  -15.80    6.40
  -7  -9  -6   -0.90    5.50
  -7   9  -6    5.20    6.80
   8  -9   6  131.99   14.40
  -8  -9  -6  104.29   12.00
   8  -9   6   94.69   13.90
  -8   9  -6  132.59   15.80
   8 -10  -6    0.70    6.80
   8  10  -6    0.40    4.50
   7 -10  -6  115.29   14.30
   7  10  -6   99.89    9.20
   6 -10  -6   37.80    8.60
  -6 -10   6   38.60    6.30
   6  10  -6   47.60    6.80
  -5 -10   6   56.89    7.10
   5 -10  -6   36.30    7.90
   5  10  -6   49.60    7.10
  -4 -10   6   37.90    6.70
   4 -10  -6   32.80    7.20
   4  10  -6   40.00    6.80
   3 -10  -6  985.10   34.10
  -3 -10   6 1018.70   31.50
  -3 -10   6 1043.20   28.40
  -2 -10   6  433.96   15.60
   2 -10  -6  440.76   19.50
  -2 -10   6  443.46   17.90
  -1 -10   6   22.60    4.70
   1 -10  -6   22.40    6.30
  -1 -10   6   28.50    6.20
   0 -10   6  147.99   11.50
   0 -10   6  172.38   10.40
   0  10  -6  154.58   10.50
   1 -10   6   22.00    6.60
   1 -10   6   22.20    5.60
  -1  10  -6   15.70    5.00
   2 -10   6    9.00    6.10
   2 -10   6    4.80    5.00
  -2  10  -6    1.10    4.40
   3 -10   6 1087.39   36.50
   3 -10   6 1131.99   36.60
  -3  10  -6 1066.89   35.80
   4 -10   6  745.43   28.80
   4 -10   6  763.82   29.20
  -4  10  -6  769.22   28.80
   5 -10   6   22.30    8.30
  -5 -10  -6   19.30    5.80
   5 -10   6    9.60    7.20
  -5  10  -6   17.60    6.10
   6 -10   6   -2.00    6.70
   6 -10   6   -8.90    6.70
  -6 -10  -6   -5.80    4.80
  -6  10  -6    4.10    5.90
   7 -10   6    6.70    8.40
  -7 -10  -6   14.50    6.70
   7 -10   6   29.10    9.20
  -7  10  -6   26.40    7.50
   8 -10   6   14.60    8.00
  -8  10  -6    5.30    6.50
   8 -11  -6   62.69   11.20
   8  11  -6   82.09    8.10
   7 -11  -6   21.70    7.80
   7  11  -6   16.90    5.50
   6 -11  -6  -11.90    6.10
   6  11  -6    0.20    4.80
  -5 -11   6   11.30    5.80
   5 -11  -6   19.90    7.30
  -4 -11   6  159.68   10.90
   4 -11  -6  160.38   13.90
  -3 -11   6  187.38   11.50
  -3 -11   6  178.68    9.00
   3 -11  -6  177.38   13.80
   2 -11  -6    0.80    5.00
  -2 -11   6    0.30    4.70
  -2 -11   6   -2.30    3.30
  -1 -11   6  357.56   16.70
  -1 -11   6  353.56   14.90
   1 -11  -6  351.56   17.60
   0 -11   6   10.70    5.90
   0 -11   6   11.20    4.40
   0 -11  -6   10.50    5.50
   1 -11   6   60.89    8.80
   1 -11   6   55.39    8.60
  -1  11  -6   51.09    7.70
   2 -11   6   35.00    7.70
   2 -11   6   34.10    6.70
  -2 -11  -6   40.50    4.80
  -2  11  -6   36.50    7.10
   3 -11   6   11.00    7.20
   3 -11   6    0.60    5.80
  -3  11  -6    8.70    5.90
   4 -11   6   93.99   12.10
   4 -11   6   93.19   11.50
  -4  11  -6   87.29   11.70
   5 -11   6   -1.30    6.70
   5 -11   6   15.70    8.40
  -5  11  -6   10.70    6.50
   6 -11   6  151.48   14.60
  -6 -11  -6  130.39   11.80
   6 -11   6  101.59   12.80
  -6  11  -6  156.58   15.40
   7 -11   6  -13.80    7.00
   7 -11   6   16.40    8.50
  -7  11  -6   21.10    9.30
   7 -12  -6   10.10    7.40
   6 -12  -6    2.60    6.40
   5 -12  -6   48.90    9.10
  -5 -12   6   31.90    6.50
  -4 -12   6   75.09    8.80
   4 -12  -6   55.99    9.20
  -3 -12   6  355.56   16.10
   3 -12  -6  361.96   19.40
  -3 -12   6  361.26   14.00
   2 -12  -6    0.90    5.50
  -2 -12   6   -0.40    4.60
  -2 -12   6   -4.50    3.60
   1 -12  -6  239.88   15.00
  -1 -12   6  243.78   12.50
  -1 -12   6  242.18   14.50
   0 -12   6   13.00    6.00
   0 -12  -6    9.00    5.20
   0 -12   6    9.60    4.60
   1 -12   6  152.08   12.80
   1 -12   6  176.78   12.50
  -1 -12  -6  159.28   12.10
   2 -12   6  211.38   15.10
   2 -12   6  242.78   15.00
  -2 -12  -6  223.28   10.40
  -2  12  -6  215.68   14.50
   3 -12   6   33.10    8.10
   3 -12   6   34.30    8.10
  -3  12  -6   42.60    8.30
   4 -12   6   80.09   10.60
   4 -12   6   97.99   12.60
  -4  12  -6   91.69   12.20
   5 -12   6   34.50    9.30
   5 -12   6   46.10    8.80
  -5  12  -6   38.40    8.80
  -6 -12  -6   -0.50    5.20
   6 -12   6  -10.70    7.30
   6 -12   6   14.90    9.10
  -6  12  -6    3.70    7.50
   7 -12   6  -12.00    6.60
   7 -12   6   22.90    8.40
  -7  12  -6    3.50    6.80
   6 -13  -6    9.20    7.40
  -6 -13   6   -7.10    4.80
   5 -13  -6    3.90    6.80
  -5 -13   6   -6.50    4.70
  -4 -13   6   13.50    3.90
   4 -13  -6   11.40    6.70
  -4 -13   6    9.00    5.40
   3 -13  -6  458.35   22.70
  -3 -13   6  460.25   19.00
  -3 -13   6  470.65   16.90
  -2 -13   6   11.10    5.30
  -2 -13   6    2.60    4.00
   2 -13  -6    6.20    6.20
  -1 -13   6  108.09   11.00
   1 -13  -6   98.69   11.70
  -1 -13   6   98.19    9.10
   0 -13   6  125.79   10.30
   0 -13   6  103.59   11.40
   0 -13  -6   99.69   11.10
   1 -13   6   10.50    5.50
  -1 -13  -6   15.00    4.90
  -1 -13  -6    7.60    5.20
   1 -13   6    7.80    6.70
  -2 -13  -6  183.08    9.80
   2 -13   6  165.88   14.40
   2 -13   6  171.68   13.80
   3 -13   6   18.00    8.10
   3 -13   6   11.60    6.80
  -3  13  -6   19.70    6.80
   4 -13   6    8.30    7.50
   4 -13   6   -8.80    6.00
  -4  13  -6    5.00    6.30
   5 -13   6   -6.50    7.00
   5 -13   6    9.50    7.70
  -5  13  -6    8.50    6.90
   6 -13   6  -17.40    7.40
  -6 -13  -6    2.00    5.20
   6 -13   6   11.80    7.00
  -6  13  -6   -4.00    6.00
  -6 -14   6   59.39    7.80
   6 -14  -6   52.49   10.20
  -5 -14   6   59.49    8.80
   5 -14  -6   78.69   11.30
  -4 -14   6    9.70    5.70
   4 -14  -6   11.80    6.80
  -4 -14   6    7.60    3.80
  -3 -14   6   32.20    5.40
  -3 -14   6   31.30    6.70
   3 -14  -6   23.90    8.10
   2 -14  -6   31.90    8.40
  -2 -14   6   23.10    5.60
  -2 -14   6   37.30    6.70
   1 -14  -6   -0.40    5.80
  -1 -14   6   10.00    5.50
  -1 -14   6   -2.20    4.20
   0 -14   6   41.80    6.80
   0 -14  -6   49.10    7.50
   0 -14  -6   47.50    8.70
   0 -14   6   62.99    9.40
   1 -14   6    1.60    4.80
  -1 -14  -6   19.10    5.10
   1 -14   6   10.00    6.50
  -1 -14  -6    6.90    4.70
   2 -14   6   -0.70    6.20
   2 -14   6   -1.10    5.30
  -3 -14  -6    8.90    4.90
   3 -14   6    6.40    7.30
   3 -14   6    2.20    6.70
   4 -14   6   16.60    8.20
   4 -14   6   25.10    8.20
  -4  14  -6   29.00    8.10
   5 -14   6   20.00    8.30
  -5  14  -6    2.80    6.30
  -4 -15   6    5.50    5.60
  -4 -15   6   -2.50    3.70
   4 -15  -6    4.20    7.20
  -3 -15   6    0.40    5.00
   3 -15  -6   -1.20    5.70
  -3 -15   6   -3.40    3.80
  -2 -15   6  135.79   10.70
   2 -15  -6  140.39   14.40
  -2 -15   6  176.28   12.40
   1 -15  -6   -0.50    5.50
  -1 -15   6    7.00    5.00
  -1 -15   6   22.30    6.10
   0 -15   6   10.80    5.50
   0 -15   6   22.60    6.10
   0 -15  -6    3.70    5.50
   0 -15  -6   13.90    5.50
  -1 -15  -6   16.50    5.00
   1 -15   6   12.80    6.40
   2 -15   6    0.60    5.90
   2 -15   6    8.00    6.70
  -2 -15  -6    5.10    5.10
   3 -15   6   63.29   10.40
  -3 -15  -6   78.59    9.90
   3 -15   6   98.59   13.20
   4 -15   6   11.70    8.30
  -4 -15  -6   30.60    7.20
   4 -15   6   44.10    9.80
  -3 -16   6   13.70    5.80
   3 -16  -6    5.40    7.60
  -2 -16   6   72.99    8.90
   2 -16  -6   68.79   11.00
   1 -16  -6   10.20    5.90
   1 -16  -6   -1.20    6.10
  -1 -16   6    1.30    4.80
   0 -16   6    6.70    5.50
   0 -16  -6   10.20    5.40
  -1 -16  -6   27.60    7.60
   1 -16   6   37.90    7.80
   2 -16   6   15.80    6.50
  -2 -16  -6    3.40    4.90
   2 -16   6   -7.30    6.00
  11   0  -7  -12.60   10.30
  10   0  -7   -0.30    7.90
  10   0  -7   -2.20    9.00
   9   0  -7   -1.30    7.20
   9   0  -7    0.70    6.20
   8   0  -7   11.80    8.00
   8   0  -7    9.00    5.70
   7   0  -7    6.50    6.60
   7   0  -7    8.00    4.50
   6   0  -7    2.20    5.90
   6   0  -7    6.40    3.80
   5   0  -7   -0.70    4.80
   5   0  -7   -0.80    3.00
   4   0  -7    6.90    4.60
   4   0  -7   -0.30    2.90
  -3   0   7   -0.50    4.10
   3   0  -7    5.40    4.60
   2   0  -7    4.90    4.20
  -2   0   7    2.00    3.90
   0   0   7    5.90    3.60
   0   0  -7   11.10    3.80
   1   0   7    5.10    3.50
  -1   0  -7    6.60    3.80
  -1   0  -7    8.10    3.50
  -2   0  -7    0.00    3.50
   2   0   7    0.00    4.20
  -2   0  -7    0.10    4.40
   2   0   7   -0.10    3.50
   3   0   7   -8.40    3.80
  -4   0  -7   -0.30    4.00
   4   0   7    3.80    5.50
   4   0   7    4.50    4.00
   5   0   7    3.90    5.80
  -5   0  -7    1.70    4.80
   5   0   7   -4.40    4.00
   6   0   7   -5.40    4.30
  -6   0  -7   10.10    5.80
   6   0   7   -0.60    8.90
   7   0   7   -3.90    5.00
  -7   0  -7   -0.10    5.40
   7   0   7   20.40    8.30
   8   0   7   -3.80    5.50
  -8   0  -7    4.40    6.00
   9   0   7   -3.30    5.70
   9   0   7   25.90   12.10
  -9   0  -7   -5.90    6.00
  10   0   7   66.49   18.00
  11  -1  -7  183.78   22.40
  10  -1  -7   54.89   12.10
  10  -1  -7   50.49   10.10
  10   1  -7   68.29   12.50
  10   1  -7   78.69   10.90
   9  -1  -7   54.79   10.70
   9  -1  -7   41.50    8.30
   9   1  -7   40.10    9.80
   9   1  -7   34.20    7.20
   8  -1  -7   11.20    5.90
   8  -1  -7   11.80    8.00
   8   1  -7   17.60    8.70
   7  -1  -7  429.36   20.10
   7  -1  -7  432.46   17.60
   7   1  -7  431.46   16.10
   7   1  -7  434.36   19.50
   6  -1  -7   29.90    7.20
   6  -1  -7   31.40    5.40
   6   1  -7   39.00    4.70
   6   1  -7   30.70    7.10
   5  -1  -7   13.70    4.00
   5  -1  -7   12.90    5.40
   5   1  -7   14.60    3.40
   5   1  -7   19.40    5.70
   4  -1  -7   12.90    5.10
   4  -1  -7    4.20    3.50
   4   1  -7   14.40    5.00
   4   1  -7    9.20    2.90
   3  -1  -7 1316.47   36.70
  -3  -1   7 1291.37   36.30
   3   1  -7 1256.87   36.00
   2  -1  -7  309.57   12.50
  -2  -1   7  315.37   12.70
   2   1  -7  326.07   12.70
  -2   1   7  323.57   12.60
  -1  -1   7  274.07   11.60
   1  -1  -7  319.47   11.80
  -1   1   7  314.97   11.90
   1   1  -7  308.97   11.90
   0  -1  -7  791.02   22.60
   0  -1   7  781.12   23.20
   0   1  -7  787.82   22.80
   0   1  -7  810.62   23.30
   0   1   7  791.52   22.70
  -1  -1  -7  543.35   18.00
   1  -1   7  539.85   17.50
   1  -1   7  547.95   17.90
  -1  -1  -7  551.14   16.70
  -1   1  -7  549.05   18.60
  -1   1  -7  570.84   17.60
   1   1   7  541.05   16.60
  -2  -1  -7  777.02   24.80
   2  -1   7  784.92   24.70
   2  -1   7  829.82   23.90
  -2  -1  -7  805.22   22.60
   2   1   7  785.42   22.50
  -2   1  -7  783.22   24.80
  -2   1  -7  822.82   23.80
   3  -1   7 1774.82   46.40
   3  -1   7 1447.66   43.40
  -3   1  -7 1627.94   45.10
   4  -1   7  510.35   21.10
  -4  -1  -7  493.25   19.30
   4  -1   7  482.95   17.30
  -4   1  -7  484.25   18.90
   4   1   7  480.45   20.00
   4   1   7  475.75   15.90
  -5  -1  -7  964.30   31.10
   5  -1   7  967.80   32.60
   5  -1   7  942.31   29.30
   5   1   7  939.61   31.80
   5   1   7  967.80   27.90
  -5   1  -7  981.60   31.40
   6  -1   7   83.89    9.10
   6   1   7   83.89    8.00
  -6   1  -7  109.59   11.40
   6   1   7   82.89   12.10
  -7  -1  -7  908.21   31.70
   7  -1   7  879.21   33.60
   7  -1   7  894.71   29.50
   7   1   7  876.71   33.10
  -7   1  -7  928.61   32.30
   7   1   7  884.31   27.70
  -8  -1  -7  262.87   17.00
   8  -1   7  259.77   15.00
  -8   1  -7  291.67   17.80
   8   1   7  269.07   13.70
  -9  -1  -7   46.50    8.90
   9  -1   7   83.29   14.70
   9  -1   7   47.40    8.20
   9   1   7   47.90    7.60
   9   1   7   69.69   14.20
  -9   1  -7   48.60    9.70
 -10  -1  -7   15.80    7.40
  10  -1   7    4.20    6.80
  10   1   7    8.90    5.90
 -10   1  -7    6.20    6.80
  10  -2  -7   21.80    9.50
  10  -2  -7   26.90   10.60
  10   2  -7   28.10   10.40
   9  -2  -7   36.90   10.10
   9  -2  -7   31.80    8.20
   9   2  -7   55.19    8.50
   9   2  -7   36.80    9.60
   7  -2  -7 1089.29   35.90
   7  -2  -7 1113.59   33.60
   7   2  -7 1042.20   33.90
   7   2  -7  993.90   29.80
   6  -2  -7   53.99    8.20
   6  -2  -7   68.99    8.50
   6   2  -7   55.59    8.10
   6   2  -7   82.79    6.90
   5  -2  -7 1082.99   33.30
   5  -2  -7 1109.39   31.60
   5   2  -7 1005.90   27.80
   5   2  -7 1036.00   31.90
   4  -2  -7   11.80    3.90
  -4  -2   7   10.10    4.30
   4  -2  -7    6.10    4.60
   4   2  -7   15.40    5.10
   4   2  -7   13.20    2.40
   3  -2  -7   13.90    4.00
   3  -2  -7   13.20    4.70
  -3  -2   7   14.20    4.70
   3   2  -7   17.60    5.10
   2  -2  -7  212.98   10.30
  -2  -2   7  204.38   10.10
   2   2  -7  213.18   10.20
   1  -2  -7 1218.28   32.90
  -1  -2   7 1169.68   33.00
  -1   2   7 1248.88   33.00
   1   2  -7 1184.18   33.10
   1   2  -7 1130.89   31.20
   0  -2   7 1750.32   45.70
   0  -2   7 1718.53   44.70
   0  -2  -7 1730.83   44.70
   0   2   7 1716.33   44.70
   0   2  -7 1662.53   44.60
   0   2  -7 1705.73   45.50
  -1  -2  -7    7.00    3.20
   1  -2   7    8.50    4.30
   1  -2   7    3.60    3.90
  -1   2  -7    2.50    3.90
  -1   2  -7    1.90    3.90
   1   2   7    3.80    3.10
   2  -2   7  209.18   12.40
   2  -2   7  210.68   10.50
  -2  -2  -7  211.48   11.10
  -2  -2  -7  210.08    8.30
   2   2   7  206.78    8.40
  -2   2  -7  216.78   11.00
  -2   2  -7  199.98   10.20
   3  -2   7   63.29    7.50
   3   2   7   49.90    5.30
  -3   2  -7   74.69    8.40
   4  -2   7  623.04   21.00
   4  -2   7  602.34   22.80
  -4  -2  -7  615.74   22.40
   4   2   7  601.84   18.10
  -4   2  -7  634.74   22.30
   5  -2   7  291.57   18.00
   5  -2   7  265.47   13.20
  -5  -2  -7  250.57   15.20
  -5   2  -7  263.77   14.30
   5   2   7  255.47   10.50
  -6  -2  -7    4.10    6.00
   6  -2   7   -5.30    5.10
   6   2   7   -1.70    3.90
  -6   2  -7    2.00    5.00
   7  -2   7   40.20   10.20
   7  -2   7   32.40    7.20
  -7  -2  -7   28.40    7.30
  -7   2  -7   24.00    6.90
   7   2   7   30.00    5.50
  -8  -2  -7   56.09    8.80
   8  -2   7   66.09   13.20
   8  -2   7   52.59    8.80
  -8   2  -7   40.90    8.80
   8   2   7   43.60    6.40
  -9  -2  -7  203.78   15.70
   9  -2   7  178.28   13.90
  -9   2  -7  170.38   15.50
   9   2   7  169.98   11.00
  10  -2   7    3.80    6.40
 -10  -2  -7   -1.10    6.10
 -10   2  -7    5.40    7.00
  10   2   7   -1.80    4.50
  10  -3  -7    2.60    7.90
  10   3  -7    0.00    8.80
  10   3  -7    3.10    7.10
   9  -3  -7   25.50    8.90
   9  -3  -7   17.40    7.70
   9   3  -7   25.80    8.90
   9   3  -7   29.80    6.70
   8  -3  -7  201.08   14.70
   8  -3  -7  196.08   16.70
   8   3  -7  262.07   16.30
   8   3  -7  225.88   16.80
   7  -3  -7  557.04   24.00
   7  -3  -7  578.74   22.20
   7   3  -7  555.04   22.20
   7   3  -7  568.14   18.60
   6  -3  -7    4.60    4.50
   6   3  -7    0.10    5.30
   5  -3  -7    5.50    4.00
   5   3  -7    5.80    5.20
  -4  -3   7   22.50    5.20
   4  -3  -7   22.20    4.90
  -3  -3   7  465.85   16.60
   3  -3  -7  425.46   16.80
   3  -3  -7  421.76   15.90
  -2  -3   7   52.29    6.90
   2  -3  -7   49.30    6.80
   2   3  -7   57.39    7.20
   2   3  -7   53.29    4.70
   1  -3  -7  490.25   16.00
  -1  -3   7  468.45   14.20
  -1  -3   7  482.75   16.40
   1   3  -7  480.25   16.30
   1   3  -7  450.25   14.20
   0  -3   7  743.23   22.50
   0  -3  -7  730.23   21.00
   0  -3   7  720.33   21.20
   0   3  -7  692.33   20.90
   0   3  -7  723.83   22.30
   1  -3   7  779.12   23.50
   1  -3   7  775.62   23.90
  -1  -3  -7  771.02   21.30
  -1   3  -7  734.93   23.00
   1   3   7  753.22   21.30
  -1   3  -7  792.62   23.80
   2  -3   7  220.78   11.20
  -2  -3  -7  212.78    7.90
   2  -3   7  206.58   11.50
   3  -3   7   60.89    7.20
   3  -3   7   54.99    7.60
  -3  -3  -7   56.89    6.70
  -4  -3  -7   73.59    7.80
   4  -3   7   64.79    8.10
   4  -3   7   71.59    8.10
  -4   3  -7   77.99    8.70
  -5  -3  -7   39.30    6.70
   5  -3   7   44.80    7.10
   5  -3   7   41.70    8.00
  -5   3  -7   39.80    7.00
  -6  -3  -7   13.00    6.00
   6  -3   7   15.60    6.20
  -6   3  -7   10.90    5.70
   7  -3   7   19.40    9.10
  -7  -3  -7    1.10    6.00
   7  -3   7    1.10    6.00
  -7   3  -7    6.20    5.70
   8  -3   7   86.19   13.60
  -8  -3  -7   77.39   10.30
   8  -3   7   71.99    9.70
  -8   3  -7   61.99    9.20
   9  -3   7   36.40   12.90
  -9  -3  -7   -1.10    5.70
   9  -3   7    0.00    6.20
  -9   3  -7    2.20    6.00
  10  -3   7   18.10    7.40
 -10  -3  -7   14.00    7.50
 -10   3  -7   19.90    8.30
  10  -4  -7  232.68   19.40
  10  -4  -7  162.98   17.60
  10   4  -7  200.68   16.60
   9  -4  -7    8.00    7.00
   9  -4  -7   12.10    8.00
   9   4  -7    8.80    7.70
   8  -4  -7    0.00    5.60
   8   4  -7    9.50    8.50
   7  -4  -7  217.18   14.40
   7   4  -7  226.78   16.50
   6  -4  -7  147.59   11.50
   6   4  -7  135.89   11.00
   5  -4  -7    1.50    4.10
  -5  -4   7    4.90    4.10
   5   4  -7    2.60    5.10
   4  -4  -7  419.86   16.70
  -4  -4   7  432.66   16.20
   4   4  -7  424.96   16.30
   3  -4  -7  266.37   12.60
  -3  -4   7  319.37   13.60
   3   4  -7  264.37   12.40
  -2  -4   7  676.13   21.20
   2   4  -7  649.83   17.30
   2   4  -7  625.54   21.10
  -1  -4   7  409.86   15.10
  -1  -4   7  387.76   12.50
   1  -4  -7  384.76   14.10
   1   4  -7  376.96   12.30
   1   4  -7  381.86   14.50
   0  -4   7  366.96   12.80
   0  -4  -7  368.36   12.50
   0  -4   7  380.16   14.40
   0   4  -7  325.97   12.40
   0   4  -7  344.47   13.90
   1  -4   7  654.23   21.10
  -1  -4  -7  669.83   18.90
   1  -4   7  678.53   21.90
  -1   4  -7  673.43   21.10
  -1   4  -7  658.43   21.80
   2  -4   7  811.12   25.70
  -2   4  -7  801.52   25.30
   3  -4   7  664.63   23.50
   3  -4   7  796.42   25.30
  -3  -4  -7  707.03   25.00
  -3   4  -7  655.33   23.40
   4  -4   7    7.40    4.90
  -4  -4  -7    7.10    4.70
   4  -4   7    9.90    5.30
  -4   4  -7    6.60    4.60
  -5  -4  -7   85.69    9.10
   5  -4   7   76.89    9.10
   5  -4   7   81.89    9.50
  -5   4  -7   93.79   10.00
   6  -4   7  249.28   17.30
  -6  -4  -7  268.47   15.70
   6  -4   7  284.77   15.50
  -6   4  -7  282.57   16.30
  -7  -4  -7   52.99    9.20
   7  -4   7   40.50    8.60
   7  -4   7   68.09   12.20
  -7   4  -7   33.70    7.60
  -8  -4  -7  238.68   16.10
   8  -4   7  183.78   21.20
   8  -4   7  243.08   15.60
  -8   4  -7  225.28   16.80
   9  -4   7  312.57   27.70
   9  -4   7  336.47   18.90
  -9  -4  -7  337.67   19.10
  -9   4  -7  315.37   20.50
  10  -5  -7   10.50    9.20
  10   5  -7    3.20    8.30
   9  -5  -7   24.00    8.00
   9   5  -7   20.70    8.50
   8  -5  -7   11.90    6.70
   8   5  -7   21.40    9.50
   7  -5  -7    7.00    5.70
   7   5  -7    5.00    6.50
   6  -5  -7  228.48   14.10
   6   5  -7  222.88   14.40
   5  -5  -7   14.90    5.10
  -5  -5   7   14.70    4.70
   5   5  -7   11.80    6.00
  -4  -5   7   73.89    7.70
   4  -5  -7   72.39    8.40
   4   5  -7   59.99    7.50
   3  -5  -7 1294.87   38.10
  -3  -5   7 1353.66   37.50
   3   5  -7 1289.57   37.20
  -2  -5   7   26.40    6.80
   2   5  -7   32.50    5.50
   2   5  -7   31.70    3.80
  -1  -5   7  192.48   10.90
   1   5  -7  188.88   10.50
   1   5  -7  196.38    8.10
   0  -5  -7   90.99    6.40
   0  -5   7   89.69    7.20
   0  -5   7   62.09    8.30
   0   5  -7   82.09    8.10
   0   5  -7   76.29    6.50
  -1   5  -7  108.29    7.80
  -1   5  -7   95.19    8.90
   2  -5   7  266.37   13.10
   2  -5   7  266.07   12.90
  -2   5  -7  273.57   12.50
   3  -5   7 2367.36   64.29
   3  -5   7 2356.26   64.29
  -3   5  -7 2376.96   64.29
   4  -5   7    4.70    5.70
  -4  -5  -7   -1.10    4.20
   4  -5   7   -1.30    4.90
  -4   5  -7    7.00    4.80
   5  -5   7   83.79   11.70
  -5  -5  -7   85.59   10.70
   5  -5   7  100.29   10.40
  -5   5  -7   95.39   10.30
   6  -5   7  161.18   13.10
  -6  -5  -7  174.48   14.50
  -6   5  -7  168.78   13.20
  -7  -5  -7  103.99   12.70
   7  -5   7   95.49   12.00
   7  -5   7   97.29   11.80
  -7   5  -7   93.69   11.80
  -8  -5  -7  136.89   13.60
   8  -5   7  144.99   13.90
   8  -5   7  134.19   19.40
  -8   5  -7  143.69   14.30
   9  -5   7   12.50    7.30
   9  -5   7  -20.80    9.50
  -9  -5  -7   -4.00    6.10
  -9   5  -7   -2.80    6.70
  10  -6  -7   55.19   11.10
  10   6  -7   82.09   12.00
   9  -6  -7   29.20    8.30
   9   6  -7   47.10   10.60
   8  -6  -7  326.07   19.10
   8   6  -7  321.27   16.30
   7   6  -7   12.00    9.90
   6  -6  -7  260.57   15.30
  -6  -6   7  241.38   12.40
   6   6  -7  243.58   13.60
  -5  -6   7  111.59    9.00
   5  -6  -7  119.79   10.60
   5   6  -7   99.69    9.10
   4  -6  -7    8.90    4.70
  -4  -6   7    9.30    4.80
   4   6  -7    0.80    4.40
   3  -6  -7   11.80    5.00
  -3  -6   7   15.50    4.90
   3   6  -7   11.10    4.30
  -2  -6   7   68.49    8.10
   2   6  -7   74.59    4.90
   2   6  -7   64.69    7.60
  -1  -6   7   87.79    8.10
  -1  -6   7   77.89    6.00
   1   6  -7   73.69    7.90
   1   6  -7   76.19    5.90
   0  -6   7  256.27   11.00
   0  -6   7  264.37   12.60
   0   6  -7  254.07   12.60
   0   6  -7  254.87   10.80
   1  -6   7  179.08   10.90
   1  -6   7  184.08   10.40
  -1  -6  -7  186.38    8.00
  -1   6  -7  173.08    9.60
   2  -6   7   26.80    5.50
   2  -6   7   35.30    6.80
  -2   6  -7   20.50    4.10
   3  -6   7   25.10    6.00
   3  -6   7   27.30    6.20
  -3   6  -7   25.20    5.10
   4  -6   7   88.89    9.90
   4  -6   7   86.19   10.90
  -4  -6  -7   93.89    9.50
  -4   6  -7   95.19    9.50
  -5  -6  -7    4.60    5.60
   5  -6   7    5.30    5.40
   5  -6   7    4.70    6.70
  -5   6  -7   12.30    4.80
   6  -6   7   19.70    7.50
   6  -6   7   14.10    7.40
  -6  -6  -7   10.20    6.20
  -6   6  -7   12.40    5.10
  -7  -6  -7   18.10    7.50
   7  -6   7   15.90    7.20
   7  -6   7    8.20    8.70
  -7   6  -7   18.10    7.30
   8  -6   7   89.89   12.40
  -8  -6  -7   75.09    9.90
   8  -6   7   63.39   12.50
  -8   6  -7   87.29   11.50
   9  -6   7  112.89   13.60
  -9  -6  -7   84.79   10.80
   9  -6   7   81.29   15.80
  -9   6  -7  117.99   16.20
  10  -7  -7  124.59   16.50
  10   7  -7  116.89   12.90
   9  -7  -7   22.20    7.90
   9   7  -7   19.90    7.00
   8  -7  -7    9.10    6.80
   8   7  -7    8.40    6.00
   7  -7  -7   51.49    8.90
   7   7  -7   44.10    8.20
  -6  -7   7  184.48   11.00
   6  -7  -7  175.98   13.90
   6   7  -7  167.48   11.30
   5  -7  -7   42.10    7.60
  -5  -7   7   57.79    7.10
   5   7  -7   41.10    6.80
   4  -7  -7    2.80    4.60
  -4  -7   7   -1.90    4.40
   4   7  -7   -4.30    4.20
  -3  -7   7   38.00    6.30
   3  -7  -7   30.00    6.40
   3   7  -7   34.90    5.70
  -2  -7   7   91.79    5.80
   2  -7  -7   96.89    9.30
  -2  -7   7  115.89    8.80
   2   7  -7  101.69    8.60
  -1  -7   7   19.60    3.70
  -1  -7   7   24.90    5.60
   1   7  -7   32.50    6.00
   1   7  -7   29.90    4.20
   0  -7   7  169.38    9.40
   0  -7   7  166.98   10.80
   0   7  -7  163.88    9.00
   0   7  -7  173.48   10.80
  -1  -7  -7   21.10    3.60
   1  -7   7   14.50    5.40
   1  -7   7   23.80    5.10
  -1   7  -7   17.00    4.50
   2  -7   7    1.20    4.30
   2  -7   7    7.80    5.10
  -2   7  -7    4.50    4.10
   3  -7   7    3.10    5.00
   3  -7   7    2.40    4.90
  -3   7  -7   -1.70    3.50
  -4  -7  -7    4.80    4.70
   4  -7   7    5.20    5.10
   4  -7   7    6.60    6.00
  -4   7  -7    5.10    4.50
   5  -7   7  640.44   25.90
  -5  -7  -7  595.44   23.40
   5  -7   7  596.64   24.30
  -5   7  -7  610.04   24.80
   6  -7   7    3.80    6.10
   6  -7   7   13.30    8.20
  -6  -7  -7   -1.80    7.00
  -6   7  -7    3.10    6.00
   7  -7   7    0.80    6.90
   7  -7   7  -13.10    6.90
  -7  -7  -7   -6.50    5.30
  -7   7  -7   -0.20    5.80
   8  -7   7   13.20    8.10
   8  -7   7   14.10   10.20
  -8  -7  -7   11.20    7.20
  -8   7  -7   19.20    8.40
   9  -7   7   -5.50   11.10
   9  -7   7    3.60    7.30
  -9   7  -7    0.80    7.00
   9  -8  -7    4.20    7.70
   9   8  -7   17.90    5.90
   8  -8  -7   40.50    8.70
   8   8  -7   32.80    6.70
   7  -8  -7   -2.30    6.00
   7   8  -7   -1.00    4.90
   6  -8  -7  117.49   12.90
  -6  -8   7  120.09    9.20
   6   8  -7   88.69    9.80
  -5  -8   7  205.58   11.80
   5  -8  -7  216.58   14.40
   5   8  -7  184.88   11.90
   4  -8  -7  634.04   24.10
  -4  -8   7  643.04   21.90
   4   8  -7  606.54   21.60
  -3  -8   7   25.60    5.90
   3  -8  -7   21.90    6.20
   3   8  -7   25.00    6.00
   2  -8  -7  123.59   10.20
  -2  -8   7  118.09    6.80
  -2  -8   7  126.59    9.40
   2   8  -7  127.89    9.60
  -1  -8   7  678.43   23.50
  -1  -8   7  701.43   21.40
   1   8  -7  690.33   23.80
   1   8  -7  695.73   21.50
   0  -8   7    4.90    4.70
   0  -8   7   11.40    3.80
   0   8  -7   10.90    3.80
   1  -8   7  809.52   27.40
   1  -8   7  830.22   26.50
  -1   8  -7  827.12   26.30
   2  -8   7   24.90    6.70
   2  -8   7   17.80    5.40
  -2   8  -7   22.10    5.20
   3  -8   7  330.87   16.60
   3  -8   7  327.47   16.60
  -3   8  -7  336.27   16.20
   4  -8   7   87.39   10.50
   4  -8   7   92.09   10.60
  -4   8  -7   78.09   10.50
   5  -8   7  134.99   14.70
  -5  -8  -7  165.68   12.20
   5  -8   7  160.68   13.50
  -5   8  -7  174.08   13.80
   6  -8   7   -0.10    6.50
  -6  -8  -7   -2.00    5.80
   6  -8   7   12.40    7.60
  -6   8  -7    2.30    5.70
   7  -8   7   23.00    9.50
  -7  -8  -7   27.00    7.40
   7  -8   7   42.10    9.10
  -7   8  -7   36.10    7.80
   8  -8   7   33.80    9.70
  -8  -8  -7   18.90    7.70
   8  -8   7    1.10    9.50
  -8   8  -7   25.30    7.90
   9  -9  -7   -1.20    8.00
   9   9  -7    1.70    5.40
   8  -9  -7   -1.40    6.50
   8   9  -7    3.10    5.10
   7  -9  -7   57.39    9.90
   7   9  -7   51.59    7.30
  -6  -9   7    1.40    4.40
   6  -9  -7   -2.90    6.20
   6   9  -7    8.00    5.50
   5  -9  -7   45.20    8.30
  -5  -9   7   55.09    7.30
   5   9  -7   44.10    7.00
   4  -9  -7  529.15   22.50
  -4  -9   7  546.65   20.20
   4   9  -7  547.15   20.20
  -3  -9   7  230.88    9.00
  -3  -9   7  249.38   12.80
   3  -9  -7  255.27   14.70
   3   9  -7  255.97   13.10
  -2  -9   7   24.70    5.80
  -2  -9   7   18.60    3.90
   2  -9  -7   18.70    5.70
   2   9  -7   18.30    6.10
  -1  -9   7    7.00    3.60
  -1  -9   7   15.00    5.40
   1   9  -7   10.60    4.10
   0  -9   7  794.32   27.50
   0  -9   7  859.01   26.50
   0   9  -7  834.12   26.30
   1  -9   7    6.90    5.70
   1  -9   7    6.40    4.40
  -1   9  -7   17.40    4.90
   2  -9   7  291.97   15.40
  -2  -9  -7  276.07   10.10
   2  -9   7  283.37   14.80
  -2   9  -7  276.57   14.20
   3  -9   7  112.99   11.30
   3  -9   7   95.59   11.30
  -3   9  -7  101.79   10.50
   4  -9   7  223.38   15.70
   4  -9   7  214.08   14.60
  -4   9  -7  194.38   14.10
   5  -9   7  123.19   12.70
  -5  -9  -7  111.89   11.70
   5  -9   7   79.49   10.10
  -5   9  -7   96.79   11.80
   6  -9   7    7.40    7.30
   6  -9   7   -2.20    7.50
  -6  -9  -7    5.50    5.70
  -6   9  -7    1.60    5.40
   7  -9   7    3.50    8.50
  -7  -9  -7   18.20    7.30
   7  -9   7   16.80    8.50
  -7   9  -7    9.50    7.30
  -8  -9  -7   -6.10    6.30
   8  -9   7  -14.40    8.60
   8  -9   7    6.00    7.90
  -8   9  -7   13.20    7.10
   8 -10  -7   18.90    8.20
   8  10  -7   28.10    6.20
   7 -10  -7    3.80    7.00
   7  10  -7    4.60    5.40
  -6 -10   7  773.72   26.10
   6 -10  -7  792.92   31.30
   6  10  -7  797.92   26.10
  -5 -10   7  249.28   13.40
   5 -10  -7  238.68   16.20
   5  10  -7  253.47   13.40
   4 -10  -7  102.49   11.90
  -4 -10   7   91.69    9.60
   4  10  -7   94.49    9.70
   3 -10  -7    2.50    5.30
  -3 -10   7    9.90    5.20
  -3 -10   7   -1.80    3.10
   3  10  -7   10.30    5.90
   2 -10  -7  144.29   11.90
  -2 -10   7  124.69    8.30
  -2 -10   7  141.89   10.90
  -1 -10   7   26.10    4.90
   1 -10  -7   22.50    6.00
  -1 -10   7   27.40    6.30
   0 -10   7    7.70    5.50
   0 -10   7   15.60    4.60
   0  10  -7    3.20    4.40
   1 -10   7    5.30    4.60
   1 -10   7    5.10    5.40
  -1  10  -7    7.40    4.80
   2 -10   7  134.59   12.00
   2 -10   7  129.39   11.40
  -2  10  -7  138.49   11.10
   3 -10   7 2480.35   69.69
   3 -10   7 2442.06   69.99
  -3  10  -7 2475.35   69.29
   4 -10   7   10.40    6.50
   4 -10   7    3.90    6.40
  -4  10  -7   11.60    6.40
  -5 -10  -7  366.46   17.30
   5 -10   7  354.76   19.50
   5 -10   7  348.47   20.60
  -5  10  -7  359.16   19.60
  -6 -10  -7   -3.10    5.00
   6 -10   7   -7.00    7.60
   6 -10   7    1.70    7.90
  -6  10  -7    7.60    6.10
   7 -10   7  -15.30    8.00
   7 -10   7    4.80    7.40
  -7  10  -7    5.10    7.20
   8 -10   7   77.39   13.70
  -8 -10  -7   90.49   10.70
  -8  10  -7  114.59   15.60
   8 -11  -7   81.89   12.20
   8  11  -7   99.09    9.10
   7 -11  -7   68.79   11.00
   7  11  -7   65.69    8.90
   6 -11  -7   65.79   10.30
  -6 -11   7   73.69    9.30
   6  11  -7   89.09    9.60
   5 -11  -7   22.50    7.40
   5  11  -7   28.80    6.50
  -4 -11   7   91.19    9.50
   4 -11  -7   86.39   12.10
   3 -11  -7   95.29   11.70
  -3 -11   7  104.39    9.70
  -3 -11   7   98.29    7.10
  -2 -11   7   56.49    6.90
   2 -11  -7   57.99    8.80
  -2 -11   7   63.59    9.30
  -1 -11   7   73.79    7.80
  -1 -11   7   89.19   10.30
   1 -11  -7   82.69   10.60
   0 -11   7   89.99    8.90
   0 -11   7   85.89   10.40
   0  11  -7  100.29    9.70
   1 -11   7   -1.20    4.30
   1 -11   7    5.10    5.90
  -1  11  -7    2.20    4.70
   2 -11   7  387.86   19.30
   2 -11   7  424.86   19.20
  -2 -11  -7  414.66   14.00
  -2 -11  -7  380.16   13.50
  -2  11  -7  409.06   18.60
   3 -11   7    0.30    5.80
   3 -11   7    6.10    6.50
  -3  11  -7    2.60    5.40
   4 -11   7    9.00    6.80
   4 -11   7   -5.30    6.00
  -4  11  -7    6.70    5.80
   5 -11   7   -7.60    6.40
  -5 -11  -7   10.20    5.40
   5 -11   7    4.30    6.60
  -5  11  -7    4.40    5.20
  -6 -11  -7   14.70    6.20
   6 -11   7   16.00    8.60
   6 -11   7    4.40    8.30
  -6  11  -7   11.20    5.90
   7 -11   7   10.20    7.80
  -7  11  -7   -7.10    6.10
   7 -12  -7  113.19   15.20
  -7 -12   7  123.79    9.10
   6 -12  -7    7.00    7.20
   5 -12  -7   17.20    7.70
  -5 -12   7    9.70    5.60
   4 -12  -7   47.30    7.60
  -4 -12   7   62.89    8.90
  -3 -12   7  552.14   21.40
   3 -12  -7  558.14   24.50
  -3 -12   7  543.45   18.20
  -2 -12   7   84.39    9.80
   2 -12  -7   92.79   11.60
  -2 -12   7   69.49    7.50
  -1 -12   7   18.30    5.90
   1 -12  -7    7.50    5.40
  -1 -12   7    4.40    4.20
   0 -12  -7   99.89   11.10
   0 -12   7   93.29   11.40
   0 -12   7  110.69    9.70
   1 -12   7  122.29   11.20
   1 -12   7  128.49   12.80
  -1  12  -7  139.49   12.00
   2 -12   7   22.80    6.70
   2 -12   7   35.20    8.80
  -2 -12  -7   33.00    4.70
  -2  12  -7   27.10    6.80
   3 -12   7   24.60    7.50
   3 -12   7   30.40    8.30
  -3  12  -7   24.30    7.20
   4 -12   7  181.78   15.90
   4 -12   7  205.28   15.90
  -4  12  -7  210.78   15.50
   5 -12   7  152.28   14.60
  -5  12  -7  156.88   15.10
   6 -12   7    5.80    8.90
   6 -12   7   28.20    9.40
  -6 -12  -7   13.80    6.10
  -6  12  -7   28.60    8.60
   6 -13  -7   80.29   11.80
  -6 -13   7   94.19   10.00
   5 -13  -7   -1.80    6.30
   4 -13  -7   12.90    6.90
  -4 -13   7   20.10    6.20
  -3 -13   7    4.30    4.00
  -3 -13   7   10.00    5.40
   3 -13  -7    9.70    6.70
   2 -13  -7  136.59   13.30
  -2 -13   7  112.79    9.30
  -2 -13   7  154.88   11.60
   1 -13  -7   15.60    5.70
  -1 -13   7    5.80    4.50
  -1 -13   7   18.90    6.10
   0 -13  -7   -2.00    5.50
   0 -13   7   -0.40    4.00
   0 -13   7    9.60    6.30
   1 -13   7  281.17   16.90
  -1 -13  -7  260.57   12.50
  -1 -13  -7  268.87   15.90
   1 -13   7  250.27   15.10
   2 -13   7   22.80    8.40
  -2 -13  -7   50.69    7.00
   2 -13   7   36.10    7.50
  -2  13  -7   35.70    7.60
   3 -13   7   55.39    9.20
   3 -13   7   72.89   10.80
  -3  13  -7   58.99    9.50
   4 -13   7    3.80    6.90
   4 -13   7  -10.90    6.50
  -4  13  -7    1.80    6.00
   5 -13   7   66.89   11.80
  -5  13  -7   54.39    9.80
   6 -13   7   13.80    7.00
   6 -13   7   -6.90    7.70
  -6 -13  -7    2.40    5.60
  -6  13  -7    7.10    8.40
  -5 -14   7   72.89    9.40
  -4 -14   7    3.40    5.70
  -4 -14   7   -3.40    3.50
   4 -14  -7   10.90    7.30
   3 -14  -7   12.60    7.10
  -3 -14   7    5.10    5.30
  -3 -14   7   -4.00    3.70
  -2 -14   7   10.80    5.40
   2 -14  -7   -2.10    5.90
  -2 -14   7   -8.80    4.00
  -1 -14   7   88.19    9.20
  -1 -14   7  106.49   10.80
   1 -14  -7   96.19   12.00
   0 -14   7    9.50    5.00
   0 -14  -7    7.30    5.50
   0 -14   7   14.70    6.10
   1 -14   7   -1.10    5.10
  -1 -14  -7    3.50    5.10
  -1 -14  -7   10.60    4.50
   1 -14   7    3.30    6.30
  -2 -14  -7   82.99   10.30
   2 -14   7   78.69   10.80
   2 -14   7   67.79   10.20
   3 -14   7   52.99   10.10
   3 -14   7   59.09   10.20
  -3  14  -7   54.79    9.50
   4 -14   7  127.49   14.60
   4 -14   7   73.49   11.10
  -4  14  -7  106.59   14.00
   5 -14   7   43.60    9.70
  -5  14  -7   30.80    8.60
  -4 -15   7   10.00    5.90
   4 -15  -7   15.80    8.00
   3 -15  -7    5.00    6.90
  -3 -15   7    5.20    5.30
   2 -15  -7   16.50    7.00
  -2 -15   7   14.50    5.80
   1 -15  -7   21.50    7.60
  -1 -15   7   13.60    5.40
   0 -15   7   22.70    6.40
   0 -15   7    5.70    5.30
   0 -15  -7   11.70    6.30
   0 -15  -7   18.50    6.00
   1 -15   7   51.89    8.90
  -1 -15  -7   35.60    7.30
   1 -15   7   33.60    7.80
   2 -15   7   19.00    7.80
   3 -15   7   -9.30    5.90
  -3 -15  -7   -0.60    3.90
   3 -15   7   24.60    8.00
   2 -16  -7    5.10    6.30
  -2 -16   7   18.70    5.80
   1 -16  -7   37.80    7.30
   0 -16  -7   69.29    9.30
   0 -16   7   89.69   10.90
   1 -16   7   -7.90    5.30
  -1 -16  -7   -1.50    4.50
  11   0  -8  -12.40   11.50
  10   0  -8   -7.50    9.70
  10   0  -8   -1.70    7.50
   9   0  -8  660.43   25.20
   9   0  -8  686.53   28.60
   8   0  -8  616.34   22.20
   8   0  -8  604.74   26.20
   7   0  -8   82.29   11.60
   7   0  -8   89.69    8.90
   6   0  -8 1097.69   31.10
   6   0  -8 1033.20   33.90
   5   0  -8  114.49    9.90
   5   0  -8  114.69    7.80
   4   0  -8   45.90    5.70
   4   0  -8   49.99    6.70
   3   0  -8 1595.74   45.00
  -3   0   8 1678.73   45.30
  -2   0   8  596.94   19.50
   2   0  -8  575.44   19.40
  -1   0   8 1967.70   52.19
   1   0  -8 1996.70   52.29
   1   0   8   33.30    5.10
  -1   0  -8   39.10    5.00
  -1   0  -8   29.90    5.00
   2   0   8 1270.17   34.70
  -2   0  -8 1252.07   36.50
  -2   0  -8 1280.27   34.90
   3   0   8   23.10    4.80
   3   0   8   22.00    5.80
  -3   0  -8   18.30    5.50
   4   0   8   93.29    7.70
  -4   0  -8   84.19    9.80
   4   0   8   97.69   11.30
  -5   0  -8  433.26   18.90
   5   0   8  418.06   21.30
   5   0   8  435.16   16.30
  -6   0  -8  153.18   13.00
   6   0   8  112.59   13.20
   6   0   8  133.39    9.80
   7   0   8  261.97   21.30
   7   0   8  204.78   12.60
  -7   0  -8  243.58   16.10
   8   0   8  114.29   10.60
  -8   0  -8  116.99   13.50
   8   0   8  151.18   19.90
  -9   0  -8   15.50    7.40
   9   0   8   38.10   13.30
   9   0   8   20.30    6.90
  10   0   8   16.00    6.30
  10   0   8   46.60   17.80
 -10   0  -8    3.50    6.50
  10  -1  -8   -3.10    7.90
  10  -1  -8   -1.10    9.60
  10   1  -8   13.10    8.00
  10   1  -8    0.50    9.40
   9  -1  -8  325.47   20.20
   9  -1  -8  280.97   16.80
   9   1  -8  286.77   15.70
   9   1  -8  309.87   19.90
   8  -1  -8  203.08   13.50
   8  -1  -8  226.18   17.10
   8   1  -8  242.78   17.90
   7  -1  -8  671.63   22.90
   7  -1  -8  647.04   25.70
   7   1  -8  648.64   25.20
   7   1  -8  637.54   20.80
   6  -1  -8  160.18   10.00
   6  -1  -8  141.29   11.80
   6   1  -8  155.68   12.10
   6   1  -8  154.38    8.50
   5  -1  -8  383.16   14.60
   5  -1  -8  393.06   16.90
   5   1  -8  383.56   13.10
   5   1  -8  372.46   16.40
  -4  -1   8  490.05   17.90
   4  -1  -8  481.25   16.30
   4  -1  -8  472.25   18.20
   4   1  -8  489.05   14.90
   4   1  -8  480.95   18.30
  -3  -1   8  185.28   10.50
   3  -1  -8  189.48   10.90
   3   1  -8  218.18   11.60
   2  -1  -8  340.97   13.80
  -2  -1   8  336.87   13.60
  -2   1   8  340.57   13.40
   2   1  -8  353.96   13.80
   1  -1  -8   28.00    4.70
  -1  -1   8   32.30    5.20
  -1   1   8   32.40    5.00
   1   1  -8   33.80    5.10
   0  -1  -8 1377.56   37.00
   0  -1   8 1341.67   37.40
   0   1  -8 1399.86   37.20
   0   1   8 1378.26   37.00
   0   1  -8 1355.66   37.50
  -1  -1  -8    5.90    4.30
   1  -1   8   14.30    4.50
   1  -1   8   11.10    4.40
  -1  -1  -8   20.90    4.20
  -1   1  -8   16.40    5.00
  -1   1  -8   14.00    4.70
   1   1   8   20.20    4.10
  -2  -1  -8 1523.95   43.70
  -2  -1  -8 1600.54   41.70
   2  -1   8 1610.24   42.90
   2  -1   8 1559.14   43.80
   2   1   8 1567.24   41.60
  -2   1  -8 1567.04   43.80
  -2   1  -8 1610.84   42.80
  -3  -1  -8  186.08   13.30
   3  -1   8  167.18   12.30
   3  -1   8  176.78    9.90
   3   1   8  157.38    8.50
  -3   1  -8  169.78   11.70
   4  -1   8  260.47   15.10
  -4  -1  -8  257.27   14.00
   4  -1   8  275.87   12.40
  -4   1  -8  248.58   13.60
   4   1   8  261.07   10.80
  -5  -1  -8  241.58   14.40
   5  -1   8  240.98   17.60
   5  -1   8  231.28   12.30
   5   1   8  237.78   11.00
   5   1   8  254.27   17.50
  -5   1  -8  247.38   14.40
  -6  -1  -8   83.59   11.50
   6  -1   8   68.39    8.90
   6   1   8   54.09   10.30
   6   1   8   66.39    7.60
  -6   1  -8   83.19   10.90
   7  -1   8  306.47   15.90
   7  -1   8  381.16   23.80
  -7  -1  -8  341.37   18.70
  -7   1  -8  325.07   18.50
   7   1   8  325.67   14.60
   8  -1   8 1012.80   33.70
   8  -1   8 1046.10   39.00
  -8  -1  -8 1041.10   36.70
  -8   1  -8 1075.99   37.50
   8   1   8 1015.50   31.80
   8   1   8 1033.80   38.40
   9  -1   8   17.40    7.00
  -9  -1  -8    8.80    6.70
  -9   1  -8    7.40    7.20
   9   1   8   15.30    5.90
  10  -1   8   37.20    8.20
 -10  -1  -8   24.30    7.50
  10   1   8   25.60    6.40
 -10   1  -8   26.70    8.10
  10  -2  -8    0.70    9.50
  10   2  -8   19.80    8.20
  10   2  -8  -11.70    9.10
   9  -2  -8   26.20    7.70
   9  -2  -8   31.10    9.90
   9   2  -8   16.30    9.20
   9   2  -8   30.60    7.40
   8  -2  -8    8.40    6.10
   8  -2  -8   -5.10    7.70
   8   2  -8   21.10    9.60
   7  -2  -8 2146.59   62.29
   7  -2  -8 2229.48   59.69
   7   2  -8 2125.69   60.39
   7   2  -8 2085.69   55.49
   6  -2  -8   86.19    9.00
   6  -2  -8   93.49   10.30
   6   2  -8   78.19   10.00
   6   2  -8   76.49    6.20
   5  -2  -8   49.99    7.30
   5  -2  -8   61.29    7.50
   5   2  -8   50.49    4.70
   5   2  -8   50.39    6.90
  -4  -2   8  119.09    9.00
   4  -2  -8  113.79    9.80
   4  -2  -8  110.79    8.10
   4   2  -8  121.09    5.60
   3  -2  -8   82.59    8.80
  -3  -2   8   93.79    9.00
   2  -2  -8   88.69    7.90
  -2  -2   8   86.19    7.70
   2   2  -8   84.69    6.10
   2   2  -8   88.79    8.00
   1  -2  -8  541.45   17.70
  -1  -2   8  551.04   18.20
  -1   2   8  545.65   17.70
   1   2  -8  530.45   18.00
   1   2  -8  530.15   16.80
   0  -2  -8   59.69    6.30
   0  -2   8   57.99    6.80
   0  -2   8   75.79    7.10
   0   2   8   63.49    6.50
   0   2  -8   57.99    8.00
   0   2  -8   63.19    6.70
  -1  -2  -8 1458.95   38.00
   1  -2   8 1451.75   39.70
   1  -2   8 1449.06   39.50
   1   2   8 1405.36   37.90
  -1   2  -8 1458.15   39.70
  -1   2  -8 1384.66   39.40
   2  -2   8  988.70   29.90
  -2  -2  -8 1101.69   31.30
   2  -2   8 1002.80   31.10
  -2  -2  -8  981.90   27.70
  -2   2  -8 1015.20   30.00
  -3  -2  -8   70.29    8.00
   3  -2   8   73.79    8.40
   3  -2   8   70.99    7.80
   3   2   8   56.29    6.30
   4  -2   8  224.78   11.90
  -4  -2  -8  224.78   13.60
   4  -2   8  214.08   14.90
  -4   2  -8  238.28   13.10
   4   2   8  207.58    9.10
   5  -2   8   -2.40    5.10
   5  -2   8    9.90    6.70
  -5  -2  -8   -3.70    4.80
  -5   2  -8   -3.70    4.50
   5   2   8   -0.40    3.30
   6  -2   8  186.08   12.20
  -6  -2  -8  177.58   13.60
   6   2   8  178.68    9.40
  -6   2  -8  193.58   13.80
   7  -2   8  221.68   14.00
  -7   2  -8  249.18   16.10
   7   2   8  214.88   11.40
   8  -2   8    4.50    6.80
   8  -2   8    7.30    8.30
  -8  -2  -8    9.90    6.80
  -8   2  -8   15.10    7.40
   8   2   8   10.30    5.00
   9  -2   8   56.89    9.50
   9  -2   8   91.79   14.50
  -9  -2  -8   50.79    9.70
  -9   2  -8   59.69   10.80
   9   2   8   58.99    8.30
  10  -2   8    6.20    6.80
 -10  -2  -8    7.60    6.40
 -10   2  -8   10.90    7.90
  10   2   8    9.90    5.30
  10  -3  -8   17.30    9.90
  10  -3  -8   -1.40    8.00
  10   3  -8   16.60    7.00
  10   3  -8   10.00    9.20
   9  -3  -8   68.79   11.60
   9  -3  -8   71.49    9.90
   9   3  -8   83.19   11.50
   9   3  -8   83.19   11.00
   8  -3  -8  244.18   17.70
   8  -3  -8  269.47   15.80
   8   3  -8  269.77   17.30
   8   3  -8  267.57   14.80
   7  -3  -8   78.89   10.30
   7  -3  -8   58.69    9.70
   6  -3  -8    2.80    4.60
   6  -3  -8    1.80    5.70
   6   3  -8    4.70    5.90
   5  -3  -8   22.20    5.20
   5  -3  -8   11.40    5.40
  -5  -3   8   20.10    5.40
   5   3  -8   20.70    5.70
  -4  -3   8   90.19    8.80
   4  -3  -8   81.19    8.00
   4  -3  -8   85.69    8.80
   4   3  -8   84.89    9.30
   3  -3  -8   36.90    6.50
   3   3  -8   31.70    6.50
  -2  -3   8  145.59    9.30
   2  -3  -8  146.79    9.20
   2   3  -8  151.28   10.10
  -1  -3   8 1119.59   32.10
   1  -3  -8 1114.19   31.40
   1   3  -8 1080.69   29.90
   1   3  -8 1121.29   32.00
   0  -3   8 1282.67   34.70
   0  -3   8 1301.47   36.10
   0   3   8 1262.47   34.40
   0   3  -8 1256.27   34.50
   0   3  -8 1244.88   35.80
   1  -3   8  631.14   20.80
  -1  -3  -8  631.54   18.30
   1  -3   8  595.04   20.40
  -1   3  -8  619.84   20.60
   1   3   8  608.44   18.30
  -1   3  -8  624.04   20.30
   2  -3   8    1.60    5.20
  -2   3  -8    5.00    4.60
  -3  -3  -8  727.23   24.90
   3  -3   8  678.43   25.20
   3  -3   8  650.53   22.60
  -3   3  -8  647.94   23.00
   3   3   8  665.03   19.00
   4  -3   8  857.31   29.40
  -4  -3  -8  860.81   28.40
   4  -3   8  897.41   28.30
  -4   3  -8  883.21   29.00
   5  -3   8  661.53   23.50
  -5  -3  -8  636.04   23.80
   5  -3   8  622.34   25.30
  -5   3  -8  654.53   24.50
   6  -3   8  258.67   19.50
   6  -3   8  224.68   14.10
  -6  -3  -8  227.28   15.10
  -6   3  -8  257.07   15.60
   7  -3   8   30.80    7.30
  -7  -3  -8   43.40    9.00
  -7   3  -8   34.00    7.60
   8  -3   8  101.89   14.10
   8  -3   8  105.09   11.70
  -8  -3  -8   89.89   12.90
  -8   3  -8  104.69   13.20
   9  -3   8  263.17   16.40
  -9  -3  -8  272.17   18.00
   9  -3   8  292.67   26.10
  -9   3  -8  255.27   18.90
  10  -4  -8   10.70    9.30
  10   4  -8   11.50    9.30
   9  -4  -8  146.79   14.50
   9  -4  -8  156.88   15.90
   9   4  -8  136.59   14.30
   8  -4  -8    2.60    7.00
   8  -4  -8    7.50    6.20
   8   4  -8   17.90    9.80
   7  -4  -8  163.28   12.90
   7  -4  -8  148.59   14.10
   7   4  -8  159.08   14.20
   6  -4  -8   41.40    7.00
   6   4  -8   52.39    8.70
  -5  -4   8  569.84   20.40
   5  -4  -8  560.94   21.00
   5   4  -8  595.74   21.70
  -4  -4   8   15.10    4.80
   4  -4  -8   13.20    4.20
   4   4  -8   21.20    5.60
  -3  -4   8  222.98   11.20
   3  -4  -8  219.78   11.80
   3   4  -8  181.98   12.40
   2  -4  -8  459.25   17.30
  -2  -4   8  518.75   18.50
   2   4  -8  463.05   13.40
   2   4  -8  448.86   17.30
  -1  -4   8   73.19    7.90
  -1  -4   8   75.79    6.00
   1  -4  -8   67.29    6.90
   1   4  -8   56.09    6.60
   0  -4  -8  353.56   12.80
   0  -4   8  352.56   14.60
   0  -4   8  362.96   13.50
   0   4  -8  342.07   14.40
  -1   4  -8  202.48   10.60
  -2  -4  -8  499.55   14.50
   2  -4   8  490.35   18.30
   2  -4   8  491.75   18.30
   2   4   8  442.76   14.30
  -2   4  -8  502.95   18.10
   3  -4   8   28.30    5.80
   3  -4   8   24.00    5.40
  -3  -4  -8   28.10    5.30
  -3   4  -8   23.80    5.20
  -4  -4  -8   52.69    7.10
   4  -4   8   64.79    8.70
   4  -4   8   51.09    7.10
  -4   4  -8   58.69    7.60
  -5  -4  -8   38.10    7.40
   5  -4   8   42.60    7.80
   5  -4   8   50.09    7.70
  -5   4  -8   63.79    8.10
  -6  -4  -8   57.89    9.40
   6  -4   8   50.19    8.50
  -6   4  -8   52.09    8.20
   7  -4   8   99.49   11.60
  -7  -4  -8  101.59   13.10
   7  -4   8  102.99   12.90
  -7   4  -8  100.29   12.60
   8  -4   8   79.59   11.50
  -8  -4  -8   77.99   10.40
   8  -4   8   80.69   13.90
  -8   4  -8   89.09   12.90
  -9  -4  -8    1.50    6.30
   9  -4   8    9.30    6.40
   9  -4   8   11.00   12.50
  -9   4  -8    3.50    6.80
  10  -5  -8   -0.90    8.50
  10   5  -8    7.20    9.00
   9  -5  -8   19.00    8.70
   9  -5  -8    6.00    7.00
   9   5  -8   21.10    9.60
   8  -5  -8   95.19   12.40
   8   5  -8   81.79   11.40
   7  -5  -8   18.40    6.50
   7   5  -8   21.70    7.00
  -6  -5   8    9.20    5.00
   6  -5  -8    2.40    5.00
   6   5  -8    7.80    6.40
  -5  -5   8    4.20    4.40
   5  -5  -8    2.80    4.50
   5   5  -8    3.80    5.60
  -4  -5   8    0.20    4.30
   4  -5  -8    5.40    4.60
   4   5  -8   -1.70    4.60
   3  -5  -8  109.59    9.20
  -3  -5   8  103.59    9.30
   3   5  -8  114.99    8.80
  -2  -5   8  109.39    5.40
  -2  -5   8  102.09    8.60
   2   5  -8   81.79    8.20
   2   5  -8  104.59    5.20
  -1  -5   8  360.96   15.90
   1  -5  -8  375.76   14.40
   1   5  -8  358.16   14.60
   1   5  -8  350.66   12.10
   0   5  -8   38.80    4.70
   0   5  -8   25.40    5.40
   1  -5   8 1291.47   36.50
   1  -5   8 1284.57   37.50
  -1  -5  -8 1269.57   34.10
  -1   5  -8 1311.47   37.70
  -1   5  -8 1250.17   36.10
   2  -5   8  303.47   14.20
  -2   5  -8  295.17   13.50
   3  -5   8    8.70    5.20
   3  -5   8    7.40    5.10
  -3   5  -8   12.20    4.80
  -4  -5  -8  172.48   12.40
   4  -5   8  181.98   12.30
   4  -5   8  193.48   14.10
  -4   5  -8  180.48   12.00
   5  -5   8   48.60    8.30
  -5  -5  -8   45.00    8.20
   5  -5   8   67.29    9.60
  -5   5  -8   50.79    7.10
  -6  -5  -8  262.97   16.10
   6  -5   8  297.67   16.30
   6  -5   8  277.37   18.80
  -6   5  -8  273.17   16.60
  -7  -5  -8   11.70    7.20
   7  -5   8   15.30    7.70
   7  -5   8    0.40    8.60
  -7   5  -8    5.80    6.80
  -8  -5  -8  129.69   14.10
   8  -5   8  146.99   16.10
   8  -5   8  154.98   14.00
  -8   5  -8  141.79   14.80
   9  -5   8   12.30    8.10
   9  -5   8  -13.10   10.90
  -9  -5  -8   -4.30    6.20
  -9   5  -8    1.70    6.60
  10  -6  -8   47.30   10.80
  10  -6  -8   28.30    9.50
  10   6  -8   44.90   11.60
   9  -6  -8   -4.30    6.40
   9   6  -8   -8.30    8.50
   8  -6  -8   57.59    9.30
   8   6  -8   67.89    9.30
   7  -6  -8   92.59   11.90
   7   6  -8   77.49   11.20
  -6  -6   8  116.69    9.60
   6  -6  -8  113.49   11.80
   6   6  -8  108.39   11.50
  -5  -6   8    4.70    4.80
   5  -6  -8    9.90    4.80
   5   6  -8   13.00    5.80
   4  -6  -8    0.30    3.80
  -4  -6   8    0.60    4.70
  -3  -6   8   83.69    8.30
   3  -6  -8   81.79    8.80
   3   6  -8   70.99    7.80
  -2  -6   8    4.70    2.60
  -2  -6   8    8.70    4.90
   2   6  -8    9.30    4.80
   2   6  -8   10.40    2.60
  -1  -6   8  621.74   21.50
  -1  -6   8  615.04   18.90
   1   6  -8  607.04   21.10
   1   6  -8  590.54   18.30
   0  -6   8   61.29    7.30
   0  -6  -8   48.50    6.00
   0  -6   8   34.70    6.60
   0   6  -8   49.10    6.80
   0   6  -8   45.70    5.90
   1  -6   8    9.00    5.00
  -1  -6  -8   15.40    3.60
   1  -6   8   14.60    4.80
  -1   6  -8   13.30    3.90
   2  -6   8   21.90    5.80
   2  -6   8   14.60    5.00
  -2   6  -8   16.50    4.50
   3  -6   8  192.18   12.10
   3  -6   8  172.78   12.20
  -3   6  -8  170.88   11.30
  -4  -6  -8  147.29   11.20
   4  -6   8  124.69   12.10
   4  -6   8  154.98   11.90
  -4   6  -8  148.09   11.40
   5  -6   8   74.29   10.40
  -5  -6  -8   64.99    8.20
   5  -6   8   61.79    9.40
  -5   6  -8   75.79    9.80
   6  -6   8   15.60    8.30
   6  -6   8   15.90    6.80
  -6  -6  -8   14.70    7.40
  -6   6  -8   20.40    6.80
   7  -6   8    4.00    8.20
  -7  -6  -8    1.30    6.60
   7  -6   8   22.80    8.50
  -7   6  -8   19.80    7.60
  -8  -6  -8   56.89    9.80
   8  -6   8   60.19   13.00
   8  -6   8   64.59   10.00
  -8   6  -8   70.79   11.90
  -9  -6  -8   -8.10    6.60
   9  -6   8   -8.80   11.10
   9  -6   8   -3.30    7.00
  -9   6  -8   -1.50    6.30
   9  -7  -8   42.90    9.70
   9   7  -8   44.60    8.20
   8  -7  -8   55.59    9.60
   8   7  -8   57.89    8.40
   7   7  -8   86.49   11.50
   6  -7  -8   27.50    7.10
  -6  -7   8   40.80    6.50
   6   7  -8   25.90    6.50
   5  -7  -8  120.09   11.50
  -5  -7   8  118.99   10.10
   5   7  -8  115.29    9.70
  -4  -7   8  477.45   18.10
   4  -7  -8  477.65   19.70
   4   7  -8  445.46   17.60
  -3  -7   8   44.60    6.50
   3  -7  -8   52.39    7.60
   3   7  -8   52.29    7.00
  -2  -7   8   18.20    3.10
  -2  -7   8   24.10    5.80
   2   7  -8   24.90    5.70
   2   7  -8   25.60    3.50
  -1  -7   8  406.86   16.60
  -1  -7   8  410.16   14.10
   1   7  -8  406.66   16.60
   1   7  -8  384.86   13.90
   0  -7  -8 1351.56   37.50
   0  -7   8 1339.27   39.70
   0  -7   8 1377.96   38.00
   0   7  -8 1317.57   37.60
   0   7  -8 1363.26   40.00
   1  -7   8 1157.68   36.00
   1  -7   8 1175.78   34.70
  -1  -7  -8 1202.58   32.20
  -1   7  -8 1150.58   34.30
   2  -7   8    0.90    4.20
   2  -7   8    7.60    4.90
  -2   7  -8    5.10    4.30
   3  -7   8    5.90    5.40
   3  -7   8   -0.50    4.80
  -3   7  -8    3.70    4.40
   4  -7   8   47.10    8.80
  -4  -7  -8   47.70    8.30
   4  -7   8   39.70    7.70
  -4   7  -8   42.80    7.50
   5  -7   8  180.58   16.10
   5  -7   8  162.48   13.40
  -5  -7  -8  171.58   14.10
  -5   7  -8  171.18   13.40
   6  -7   8   17.20    7.90
  -6  -7  -8    9.90    6.70
   6  -7   8   15.60    8.40
  -6   7  -8   17.10    7.00
  -7  -7  -8   20.80    7.20
   7  -7   8   41.10    8.40
   7  -7   8    5.00    8.60
  -7   7  -8   33.10    8.90
  -8  -7  -8    2.40    6.80
   8  -7   8  -15.00    8.70
   8  -7   8    9.50    7.30
  -8   7  -8   12.00    7.20
   9  -7   8   17.80   14.30
   9  -7   8   26.00    8.50
  -9  -7  -8    5.50    7.90
  -9   7  -8   11.00    7.70
   9  -8  -8   21.90    8.40
   9   8  -8   16.10    6.10
   8  -8  -8  212.48   17.10
   8   8  -8  176.48   12.70
   7  -8  -8  169.08   15.10
   7   8  -8  139.49   10.80
  -6  -8   8   51.29    7.30
   6  -8  -8   39.00    7.80
   6   8  -8   31.60    7.30
  -5  -8   8  380.36   16.40
   5  -8  -8  372.16   18.70
   5   8  -8  345.17   16.20
   4  -8  -8   37.90    6.70
  -4  -8   8   38.70    6.60
   4   8  -8   39.80    6.80
  -3  -8   8   47.60    6.70
   3  -8  -8   38.20    6.10
   3   8  -8   48.20    6.90
   2  -8  -8   47.80    7.50
  -2  -8   8   40.80    4.50
  -2  -8   8   43.70    7.10
   2   8  -8   50.09    7.10
  -1  -8   8  653.03   23.10
  -1  -8   8  642.24   20.40
   1   8  -8  656.83   20.60
   1   8  -8  643.64   23.30
   0  -8   8  299.97   12.90
   0  -8   8  283.17   14.20
   0   8  -8  279.47   12.50
  -1  -8  -8  799.42   23.50
   1  -8   8  812.52   26.40
   1  -8   8  789.12   27.40
  -1   8  -8  795.32   25.80
   2  -8   8  203.58   12.70
   2  -8   8  206.88   13.00
  -2   8  -8  191.48   12.00
   3  -8   8   68.99   10.00
   3  -8   8   50.39    7.30
  -3   8  -8   67.29    9.20
   4  -8   8   49.50    9.00
   4  -8   8   32.10    7.30
  -4   8  -8   52.39    7.90
   5  -8   8  142.99   13.20
   5  -8   8  162.58   15.50
  -5  -8  -8  130.59   12.80
  -5   8  -8  154.78   13.50
   6  -8   8   -4.50    6.60
   6  -8   8   -7.30    7.40
  -6  -8  -8   -3.30    6.00
  -6   8  -8    7.20    6.20
  -7  -8  -8   18.20    7.20
   7  -8   8   24.30    8.30
  -7   8  -8   14.70    7.10
   8  -8   8  -10.20    9.20
   8  -8   8    6.00    6.50
  -8  -8  -8   -6.80    6.60
  -8   8  -8   14.30    7.80
   9  -9  -8   42.50    9.90
   9   9  -8   43.70    7.50
   8  -9  -8   33.90    8.70
   8   9  -8   45.40    7.50
   7  -9  -8   50.69    9.50
   7   9  -8   55.39    7.90
   6  -9  -8  345.07   19.40
  -6  -9   8  329.37   15.50
   6   9  -8  324.37   15.60
  -5  -9   8   67.49    8.20
   5  -9  -8   72.19    9.60
   5   9  -8   67.89    9.30
   4  -9  -8  158.18   13.10
  -4  -9   8  159.18   11.40
   4   9  -8  174.28   11.70
  -3  -9   8  361.06   16.60
   3  -9  -8  365.16   17.80
   3   9  -8  381.16   16.50
   2  -9  -8    5.90    4.30
  -2  -9   8    4.70    4.80
   2   9  -8    8.60    5.70
  -1  -9   8  111.69    7.80
  -1  -9   8  106.29    9.90
   1   9  -8  109.09    8.20
   0  -9   8   21.70    4.90
   0  -9   8   37.10    6.80
   0   9  -8   27.00    5.10
   1  -9   8   42.20    6.30
  -1  -9  -8   40.60    5.70
   1  -9   8   49.80    8.10
  -1   9  -8   39.00    6.10
   2  -9   8   10.60    5.50
   2  -9   8    3.00    5.50
  -2  -9  -8    7.40    3.20
  -2   9  -8    4.60    4.70
   3  -9   8   52.59    8.50
   3  -9   8   59.69    8.80
  -3   9  -8   59.79    8.20
   4  -9   8    1.90    6.50
   4  -9   8   11.00    7.00
  -4   9  -8    7.20    5.70
   5  -9   8   21.40    7.90
   5  -9   8   14.40    7.20
  -5  -9  -8   20.20    6.30
  -5   9  -8   26.40    6.70
   6  -9   8  321.27   19.40
  -6  -9  -8  327.27   17.40
   6  -9   8  310.07   20.90
  -6   9  -8  359.66   20.10
  -7  -9  -8  179.68   15.10
   7  -9   8  168.78   19.50
   7  -9   8  191.98   16.30
  -7   9  -8  218.28   17.30
   8  -9   8  -10.40    9.20
   8  -9   8   16.80    8.20
  -8  -9  -8   -1.20    7.20
  -8   9  -8   24.40    9.70
   8 -10  -8    9.90    7.60
   8  10  -8    7.80    5.80
   7 -10  -8   13.50    7.20
  -7 -10   8   24.10    5.70
   7  10  -8   13.90    6.30
   6 -10  -8   10.20    6.80
  -6 -10   8   -5.20    5.00
   6  10  -8    6.20    5.30
   5 -10  -8   12.10    5.80
  -5 -10   8    9.40    5.60
   5  10  -8   18.20    6.30
   4 -10  -8    8.70    5.80
  -4 -10   8    5.60    5.40
   4  10  -8    7.70    5.90
  -3 -10   8  918.21   25.50
   3 -10  -8  884.51   32.20
  -3 -10   8  934.11   30.40
   3  10  -8  924.91   30.50
  -2 -10   8   88.09    7.20
  -2 -10   8  120.79   10.30
   2 -10  -8  110.49   11.40
  -1 -10   8  100.59    8.30
  -1 -10   8  114.19   10.40
   1  10  -8  125.89    9.20
   0 -10   8    4.70    4.30
   0 -10   8   11.60    5.80
   0  10  -8   13.00    4.80
   1 -10   8  237.08   13.30
  -1 -10  -8  227.28   10.60
   1 -10   8  227.08   14.40
  -1  10  -8  216.98   12.70
  -2 -10  -8  413.66   13.90
   2 -10   8  408.96   19.50
   2 -10   8  458.65   19.60
  -2  10  -8  403.16   18.20
   3 -10   8  291.47   17.00
   3 -10   8  272.27   16.90
  -3  10  -8  296.57   16.30
   4 -10   8   34.80    8.90
   4 -10   8   43.10    9.10
  -4  10  -8   39.00    7.30
   5 -10   8   54.29   10.00
   5 -10   8   31.80    8.30
  -5 -10  -8   46.70    7.50
  -5  10  -8   71.89   10.70
   6 -10   8   -1.50    7.40
   6 -10   8    6.10    7.10
  -6 -10  -8    2.30    5.80
  -6  10  -8    7.90    6.70
   7 -10   8    8.50    8.30
  -7 -10  -8   -9.30    6.00
   7 -10   8  -13.10    8.00
  -7  10  -8    8.00    7.20
   8 -11  -8  223.38   19.20
   8  11  -8  228.68   12.70
   7 -11  -8    7.80    7.40
  -7 -11   8    7.20    4.80
   7  11  -8    6.10    5.50
   6 -11  -8    7.30    7.40
   6  11  -8   11.30    6.10
   5 -11  -8    1.20    5.20
   5  11  -8    2.80    5.70
  -4 -11   8   -2.40    5.10
   4 -11  -8    2.10    5.80
   4  11  -8    4.20    5.60
   3 -11  -8   37.20    8.10
  -3 -11   8   26.80    4.40
  -3 -11   8   28.90    6.70
   2 -11  -8  596.44   24.70
  -2 -11   8  595.64   19.90
  -2 -11   8  621.24   23.20
  -1 -11   8   -1.50    3.70
   1 -11  -8    3.70    5.70
  -1 -11   8    5.40    5.40
   0 -11   8    0.10    4.10
   0 -11   8    3.10    5.50
   0  11  -8   -1.30    4.20
   1 -11   8   80.69   11.10
   1 -11   8   73.99    9.60
  -1  11  -8   69.29    9.30
   2 -11   8   14.30    7.10
   2 -11   8    8.90    5.80
  -2  11  -8   14.70    5.70
   3 -11   8  233.88   16.00
   3 -11   8  254.27   16.60
  -3  11  -8  254.17   15.40
   4 -11   8  683.73   28.50
   4 -11   8  694.83   28.60
  -4  11  -8  697.43   27.90
   5 -11   8   26.90    9.40
  -5 -11  -8   39.50    7.40
  -5  11  -8   28.30    6.70
  -6 -11  -8   17.50    6.70
   6 -11   8   15.70    8.80
   6 -11   8   -0.70    8.40
  -6  11  -8   15.40    7.40
  -7 -11  -8  -13.30    5.70
   7 -11   8    6.40    7.20
  -7  11  -8   -1.90    6.30
   7 -12  -8  162.78   17.30
  -7 -12   8  162.68   10.90
   7  12  -8  138.69   11.50
   6 -12  -8   -3.50    6.50
  -6 -12   8   -9.30    5.00
   5 -12  -8   19.70    6.90
  -5 -12   8   31.70    7.00
   4 -12  -8   92.39   12.70
  -4 -12   8   92.29    9.90
   3 -12  -8   18.40    6.80
  -3 -12   8   22.90    6.20
  -2 -12   8   52.69    6.40
   2 -12  -8   48.60    7.40
  -2 -12   8   71.99    9.50
  -1 -12   8  217.18   11.90
   1 -12  -8  204.28   14.90
  -1 -12   8  219.98   13.80
   0 -12   8    5.90    5.70
   0 -12   8   -0.20    4.40
   0 -12  -8    2.30    4.90
   1 -12   8  623.84   23.90
   1 -12   8  592.44   25.10
  -1  12  -8  611.94   23.90
   2 -12   8   21.30    7.20
   2 -12   8   27.00    7.00
  -2 -12  -8   25.60    4.40
  -2  12  -8   22.10    6.70
   3 -12   8  611.34   26.10
   3 -12   8  629.94   26.70
  -3  12  -8  610.14   25.50
   4 -12   8  200.98   16.20
   4 -12   8  206.88   16.90
  -4  12  -8  206.78   15.80
   5 -12   8   22.60    8.90
   5 -12   8    6.60    8.20
  -5  12  -8   16.40    7.40
   6 -12   8   32.00   10.40
   6 -12   8   68.09   11.60
  -6 -12  -8   58.89    9.00
  -6  12  -8   48.90    8.90
   6 -13  -8   12.80    7.60
  -6 -13   8    4.30    6.20
  -5 -13   8   14.80    6.40
   5 -13  -8   21.90    8.40
   4 -13  -8    0.20    6.60
  -4 -13   8   -3.10    5.20
  -3 -13   8   28.80    5.20
  -3 -13   8   43.00    7.60
   3 -13  -8   49.70    9.30
  -2 -13   8   16.00    6.00
   2 -13  -8   20.10    7.20
  -1 -13   8  339.97   15.80
   1 -13  -8  365.26   19.40
  -1 -13   8  375.06   18.00
   0 -13   8   -4.10    4.20
   0 -13  -8    0.00    5.00
   0 -13   8   10.20    6.00
   1 -13   8  579.04   23.40
   1 -13   8  577.74   24.60
  -1  13  -8  562.14   23.50
   2 -13   8  127.49   13.00
   2 -13   8  158.08   14.50
  -2  13  -8  154.48   13.70
   3 -13   8   -3.40    6.70
   3 -13   8   14.20    7.70
  -3  13  -8    3.90    5.70
   4 -13   8   12.70    7.40
  -4  13  -8    4.30    5.90
   5 -13   8   58.29   11.30
   5 -13   8   37.90    9.90
  -5  13  -8   49.40   10.20
   5 -14  -8   17.90    7.70
  -5 -14   8   12.60    6.60
   4 -14  -8   34.50    9.00
  -4 -14   8   40.60    7.70
  -3 -14   8   44.70    6.00
   3 -14  -8   44.30    8.90
  -3 -14   8   64.39    8.90
  -2 -14   8   71.19    7.80
  -2 -14   8  104.39   10.60
   2 -14  -8   98.99   13.10
  -1 -14   8  100.69   10.90
   1 -14  -8   88.39   12.30
   0 -14   8   68.69    9.60
   0 -14  -8   94.99   11.90
  -1 -14  -8   89.29    8.70
  -1 -14  -8   56.29    8.90
   1 -14   8   95.69   11.80
   1 -14   8   64.19    9.30
  -2 -14  -8  155.08    9.30
   2 -14   8  162.98   14.90
   2 -14   8  121.49   13.20
  -2  14  -8  139.09   13.90
   3 -14   8   77.29   12.40
  -3  14  -8   60.19    9.90
   4 -14   8   11.40    8.50
  -4  14  -8    6.50    6.90
   4 -15  -8   56.19   10.50
  -4 -15   8   45.00    8.00
   3 -15  -8    6.10    7.40
  -3 -15   8    1.20    5.50
   2 -15  -8   13.60    7.90
  -2 -15   8   25.20    6.20
   1 -15  -8   41.70    8.20
  -1 -15   8   29.30    6.70
   0 -15   8   20.20    6.50
   0 -15  -8    4.40    6.30
  -1 -15  -8   18.60    7.30
   1 -15   8   35.00    8.10
   2 -15   8   37.50    8.00
  -3 -15  -8   60.09    8.70
   3 -15   8   37.30    9.30
  -2 -16   8   28.20    7.00
  -1 -16   8    2.10    5.70
   1 -16  -8   24.20    8.20
   0 -16   8  138.09   12.90
   0 -16  -8  139.49   14.20
   1 -16   8   -7.60    6.20
  -1 -16  -8    8.60    6.50
  10   0  -9   -4.20    7.30
  10   0  -9  -15.00    9.40
   9   0  -9   -6.10    8.60
   9   0  -9   -2.80    5.90
   8   0  -9    9.50    8.90
   8   0  -9   20.60    5.70
   7   0  -9    1.90    4.30
   7   0  -9   12.60    7.90
   6   0  -9   -1.00    3.50
   6   0  -9   -2.80    5.80
   5   0  -9    0.40    5.40
   5   0  -9   -1.90    3.10
   4   0  -9   15.60    6.00
   4   0  -9    6.00    3.30
   3   0  -9   29.40    7.70
   2   0  -9    0.40    4.40
  -2   0   9    3.40    4.30
   1   0  -9    2.90    4.30
  -1   0   9    0.20    4.20
   0   0  -9    3.90    4.10
   0   0   9    1.60    3.90
   1   0   9    0.10    4.00
  -1   0  -9   -0.80    4.10
  -1   0  -9   -1.10    4.00
   3   0   9   20.60    7.70
  -3   0  -9   17.40    6.80
   4   0   9    5.00    5.50
  -4   0  -9   -3.40    4.90
   4   0   9   -0.50    4.00
   5   0   9   -0.30    4.50
   5   0   9    5.10    6.30
  -5   0  -9    0.50    5.20
  -6   0  -9    3.60    5.80
   6   0   9   -0.30    6.90
   6   0   9   -2.50    4.50
  -7   0  -9   10.20    6.70
   7   0   9   -2.20    5.70
   7   0   9   29.00   13.90
  -8   0  -9   -0.90    6.20
   8   0   9   -2.10    5.70
   8   0   9    6.20    8.80
   9   0   9    0.90    5.70
   9   0   9   22.00   10.70
  -9   0  -9    3.00    7.00
  10  -1  -9   69.89   13.00
  10  -1  -9   57.09   10.40
  10   1  -9   80.29    9.50
  10   1  -9   65.39   12.40
   9  -1  -9    5.50    6.40
   9  -1  -9    7.30    9.70
   9   1  -9   12.30    6.30
   9   1  -9    6.60    8.70
   8  -1  -9  167.58   12.60
   8  -1  -9  171.38   15.90
   8   1  -9  209.08   17.40
   7  -1  -9  568.14   20.80
   7  -1  -9  582.34   24.30
   7   1  -9  547.55   18.80
   7   1  -9  607.74   24.20
   6  -1  -9  138.99   12.00
   6  -1  -9  154.28   10.00
   6   1  -9  144.89   12.40
   6   1  -9  164.08    8.60
   5  -1  -9  185.38   12.10
   5  -1  -9  201.88   10.30
   5   1  -9  202.28    9.00
   5   1  -9  187.48   12.10
   4  -1  -9   87.79    7.40
  -4  -1   9   87.49    8.80
   4  -1  -9   92.59    9.50
   4   1  -9   96.09    6.20
   4   1  -9   99.69   10.30
  -3  -1   9 1061.39   32.10
   3  -1  -9 1009.00   32.50
   3   1  -9 1129.69   33.30
   2  -1  -9  386.96   14.90
  -2  -1   9  378.36   15.10
   2   1  -9  379.86   15.30
  -2   1   9  373.76   14.70
  -1  -1   9   55.89    6.80
   1  -1  -9   67.59    7.30
   1   1  -9   58.39    7.40
  -1   1   9   54.49    7.10
   0  -1   9   26.50    5.20
   0  -1  -9   36.60    5.00
   0   1  -9   27.60    5.30
   0   1   9   32.50    5.30
   0   1  -9   34.30    5.30
   1  -1   9 1832.72   48.60
  -1  -1  -9 1851.81   47.70
  -1   1  -9 1724.03   48.70
   1   1   9 1797.32   47.60
  -1   1  -9 1807.42   48.40
   2  -1   9  617.44   22.00
  -2   1  -9  602.14   22.10
  -3  -1  -9  184.88   15.40
   3  -1   9  145.59    9.40
  -3  -1  -9  164.88    8.30
   3  -1   9  176.18   15.10
   3   1   9  126.39    8.70
   4  -1   9  115.79    9.00
  -4  -1  -9  116.79   11.90
   4  -1   9  137.79   12.60
   4   1   9  118.99    7.90
  -4   1  -9  114.79   11.00
   5  -1   9   94.39    9.10
  -5  -1  -9   93.69   11.10
   5  -1   9   95.29   13.40
  -5   1  -9   96.79   10.80
   5   1   9   91.89    7.60
  -6  -1  -9   86.29   12.20
   6  -1   9   88.49    9.60
   6  -1   9   84.89   10.60
  -6   1  -9   79.39   11.50
   6   1   9   67.39    8.10
   7  -1   9  124.49   11.10
  -7  -1  -9  147.39   14.80
   7   1   9   97.09    9.60
  -7   1  -9  121.69   13.10
  -8  -1  -9   77.99   10.40
   8  -1   9   93.29   12.70
   8  -1   9   84.99   10.30
   8   1   9   80.49    9.10
  -8   1  -9   63.19   10.00
   9  -1   9   41.30   11.80
  -9  -1  -9   20.10    7.50
   9  -1   9   24.40    7.10
   9   1   9   19.10    6.10
  -9   1  -9   17.70    7.90
  10  -2  -9   53.49   12.00
  10  -2  -9   64.59   10.40
  10   2  -9   71.69   12.20
   9  -2  -9   17.20    9.20
   9  -2  -9    4.40    6.30
   9   2  -9   17.40    6.50
   9   2  -9   12.70    9.10
   8  -2  -9  650.43   24.80
   8  -2  -9  639.94   28.00
   8   2  -9  700.83   22.10
   8   2  -9  669.03   27.20
   7  -2  -9  270.97   17.50
   7  -2  -9  291.37   15.10
   7   2  -9  319.97   19.20
   7   2  -9  354.76   12.70
   6  -2  -9   38.60    6.00
   6  -2  -9   31.20    7.60
   6   2  -9   49.30    5.40
   6   2  -9   43.40    8.10
   5  -2  -9  876.81   27.10
   5  -2  -9  858.71   29.20
   5   2  -9  902.61   23.90
   5   2  -9  850.11   28.30
  -4  -2   9   16.30    5.00
   4  -2  -9   11.30    4.00
   4  -2  -9   12.20    5.40
   4   2  -9   16.70    5.70
   4   2  -9   17.30    2.90
   3  -2  -9 1285.57   38.70
  -3  -2   9 1395.76   38.80
   3   2  -9 1328.37   38.70
   2  -2  -9  366.46   14.90
  -2  -2   9  372.16   14.90
  -2   2   9  363.26   14.80
   2   2  -9  404.96   15.70
  -1  -2   9   33.70    5.90
   1  -2  -9   43.00    6.00
  -1   2   9   45.00    5.80
   1   2  -9   39.70    5.10
   1   2  -9   36.30    5.40
   0  -2   9 2554.84   66.79
   0  -2  -9 2562.04   65.69
   0   2  -9 2548.65   65.89
   0   2   9 2557.54   65.69
   0   2  -9 2540.15   66.69
   1  -2   9    5.40    4.10
   1  -2   9   -0.20    4.30
  -1  -2  -9    2.90    3.70
   1   2   9    6.20    4.10
  -1   2  -9    0.80    4.10
   2  -2   9 1605.24   41.90
  -2  -2  -9 1486.05   41.70
  -2  -2  -9 1445.86   38.60
   2  -2   9 1377.56   40.40
  -2   2  -9 1406.36   41.00
  -2   2  -9 1382.66   40.30
   2   2   9 1400.56   38.40
   3  -2   9  876.51   30.00
  -3  -2  -9  917.61   25.40
   3  -2   9  918.41   28.00
  -3  -2  -9  921.51   29.90
  -3   2  -9  864.11   28.50
   3   2   9  886.81   25.30
   4  -2   9   90.59    9.00
  -4  -2  -9   86.49   12.30
   4  -2   9   95.09   12.30
  -4   2  -9   91.29   10.10
   4   2   9   99.89    6.80
   5  -2   9  269.77   17.30
   5  -2   9  248.58   13.40
  -5  -2  -9  250.27   15.40
   5   2   9  255.97   10.70
  -5   2  -9  250.17   14.80
  -6  -2  -9  150.58   14.40
   6  -2   9  138.99   11.70
  -6   2  -9  161.38   13.50
  -7  -2  -9  255.87   16.80
   7  -2   9  241.28   14.60
  -7   2  -9  238.28   16.10
   7   2   9  208.88   11.00
   8  -2   9  158.58   13.20
  -8  -2  -9  141.19   15.10
   8  -2   9  188.48   20.10
  -8   2  -9  147.69   15.10
   8   2   9  141.29    9.50
   9  -2   9   31.30   11.70
   9  -2   9    6.50    6.30
  -9  -2  -9    3.30    7.00
  -9   2  -9    8.30    7.00
   9   2   9    7.90    4.80
  10  -3  -9   -5.70    9.40
  10  -3  -9   -7.70    7.30
  10   3  -9   -1.60    9.20
   9  -3  -9    5.30    8.00
   9  -3  -9   -2.30    6.10
   9   3  -9   -1.20    7.80
   8  -3  -9  246.98   17.90
   8  -3  -9  269.37   16.00
   8   3  -9  285.67   18.60
   7  -3  -9   -0.20    7.20
   7  -3  -9    1.10    5.00
   7   3  -9   24.60   10.10
   6  -3  -9  585.84   23.50
   6  -3  -9  595.94   21.80
   6   3  -9  567.04   22.30
  -5  -3   9   53.79    7.80
   5  -3  -9   43.30    7.60
   5  -3  -9   57.19    7.90
   5   3  -9   59.79    8.10
  -4  -3   9   88.99    8.60
   4  -3  -9  103.89    9.20
   4  -3  -9   86.59    8.40
   4   3  -9  101.59    9.50
   3  -3  -9   71.69    8.20
  -3  -3   9   65.79    8.10
   2  -3  -9  173.38   11.00
   2   3  -9  238.38   13.70
   1  -3  -9  724.43   22.50
  -1  -3   9  740.33   23.30
   1   3  -9  685.43   23.10
   0  -3  -9   84.39    7.00
   0  -3   9   77.09    7.90
   0  -3   9   87.29    7.80
   0   3  -9   73.79    7.90
   0   3   9   84.29    7.20
   1  -3   9   -6.80    5.00
  -1   3  -9    3.60    4.80
   2  -3   9   -2.30    4.50
  -2  -3  -9    4.30    3.20
   2  -3   9    4.50    4.70
   2   3   9    8.50    4.40
  -2   3  -9   -0.60    4.40
  -3  -3  -9    3.10    4.40
   3  -3   9    0.50    5.10
  -3  -3  -9    5.40    3.00
   3  -3   9    5.30    5.00
   3   3   9    8.90    3.30
  -3   3  -9    2.70    4.20
   4  -3   9  110.49   13.30
  -4  -3  -9  106.99   11.10
   4  -3   9  104.89    9.90
  -4   3  -9  122.29   11.00
   4   3   9  108.39    7.10
   5  -3   9  487.15   19.70
  -5  -3  -9  450.85   20.40
   5  -3   9  509.55   23.40
  -5   3  -9  484.05   20.80
  -6  -3  -9  408.06   21.70
   6  -3   9  387.36   18.40
  -6   3  -9  394.26   19.50
   7  -3   9  103.69   12.90
  -7  -3  -9   85.69   10.80
   7  -3   9   98.29   11.30
  -7   3  -9  106.39   13.00
  -8  -3  -9  -10.70    6.20
   8  -3   9   10.00    8.60
   8  -3   9   -0.90    5.80
  -8   3  -9   -1.60    6.40
   9  -3   9   14.10   11.10
  -9  -3  -9    3.10    6.10
   9  -3   9    9.90    7.00
  -9   3  -9    3.60    6.70
  10  -4  -9  186.08   16.90
  10  -4  -9  194.28   19.50
  10   4  -9  175.38   16.90
   9  -4  -9  191.08   17.50
   9  -4  -9  196.18   16.10
   9   4  -9  186.38   16.40
   8  -4  -9   20.70    8.60
   8  -4  -9   10.90    6.30
   7  -4  -9   65.79   10.00
   7  -4  -9   67.09    8.70
   7   4  -9   82.59   11.90
   6  -4  -9    9.40    6.80
   6  -4  -9   11.40    5.20
   6   4  -9   26.10    8.50
  -5  -4   9   60.49    8.10
   5  -4  -9   70.59    9.90
   5  -4  -9   70.79    8.90
   5   4  -9   65.99    8.50
  -4  -4   9 1189.18   35.00
   4  -4  -9 1129.29   34.80
   4  -4  -9 1195.68   36.40
   4   4  -9 1160.08   34.90
  -3  -4   9  162.28   11.20
   3  -4  -9  155.68   10.60
   3   4  -9  123.79   10.40
   2  -4  -9    7.20    4.50
  -2  -4   9    8.10    4.90
   2   4  -9    3.90    4.50
  -1  -4   9 1385.26   39.00
   1  -4  -9 1346.57   37.70
   1   4  -9 1282.37   35.50
  -1  -4  -9  172.78    8.70
   1  -4   9  164.78   10.70
  -1   4  -9  188.18   10.40
  -1   4  -9  158.78   10.20
   2  -4   9  142.09   10.00
   2   4   9  124.79    6.40
  -2   4  -9  131.49    9.80
  -2   4  -9  130.99    9.70
   3  -4   9    2.10    4.40
   3  -4   9    2.90    5.20
  -3  -4  -9    6.30    4.60
  -4  -4  -9 1373.76   41.50
   4  -4   9 1356.96   41.00
   4  -4   9 1374.76   42.60
  -4   4  -9 1387.86   41.80
   5  -4   9   69.99   10.00
  -5  -4  -9   71.49    9.90
  -5   4  -9   69.49   10.10
   6  -4   9    5.60    8.00
  -6  -4  -9   -5.80    5.70
   6  -4   9    7.70    6.60
  -6   4  -9   -1.90    5.10
   7  -4   9   -0.30    6.30
  -7  -4  -9    7.90    7.10
   7  -4   9   -6.90    9.80
  -7   4  -9    2.50    6.40
   8  -4   9   16.70    8.20
  -8  -4  -9   20.40    7.80
   8  -4   9   20.10   10.50
  -8   4  -9   14.30    6.70
   9  -4   9    9.70   11.20
   9  -4   9   31.70    8.30
  -9  -4  -9   25.40    8.20
  -9   4  -9   23.60    8.40
  10  -5  -9    3.50    7.50
  10  -5  -9    6.10    9.30
  10   5  -9   -1.80    9.40
   9  -5  -9   46.90   11.20
   9  -5  -9   42.40    8.90
   9   5  -9   57.69   12.00
   8  -5  -9   31.90    9.40
   8  -5  -9   31.00    7.70
   8   5  -9   31.70    8.50
   7  -5  -9  402.76   19.80
   7  -5  -9  422.66   21.40
   7   5  -9  427.86   20.80
   6  -5  -9    3.20    5.00
  -6  -5   9    8.90    4.70
   6   5  -9    7.50    6.30
  -5  -5   9   -2.80    4.40
   5  -5  -9    0.70    4.60
   5   5  -9   -0.30    5.80
   4  -5  -9    9.00    3.90
   4  -5  -9   13.60    5.50
  -4  -5   9   10.30    5.20
   4   5  -9   11.10    5.40
   3  -5  -9 2409.66   65.69
  -3  -5   9 2441.56   64.99
   3   5  -9 2397.16   64.69
   2  -5  -9   27.90    5.90
  -2  -5   9   22.30    6.70
   2   5  -9   25.40    5.90
   2   5  -9   28.00    3.20
  -1  -5   9   80.89    6.80
   1  -5  -9   68.79    7.20
  -1  -5   9   85.79    8.60
   1   5  -9   65.79    5.80
   1   5  -9   71.59    8.30
   0  -5   9  222.28   11.10
   0  -5  -9  224.28   10.10
   0  -5   9  226.58   12.20
   0   5  -9  219.48   11.90
   0   5  -9  210.08   10.20
   1  -5   9   71.19    8.40
  -1   5  -9   71.09    7.50
  -1   5  -9   85.39    8.70
   2  -5   9  583.44   21.40
   2  -5   9  577.14   20.90
  -2  -5  -9  580.94   16.90
  -2   5  -9  569.94   20.50
   3  -5   9    1.70    4.80
   3  -5   9    7.50    5.60
  -3   5  -9    3.60    4.30
   4  -5   9  129.99   12.70
  -4  -5  -9  158.58   11.90
   4  -5   9  169.18   12.20
  -4   5  -9  168.98   12.10
   5  -5   9  289.07   17.90
   5  -5   9  308.17   16.40
  -5  -5  -9  301.67   16.70
  -5   5  -9  332.27   17.10
   6  -5   9    8.70    6.90
   6  -5   9   21.80    9.20
  -6  -5  -9   15.20    6.80
  -6   5  -9   19.60    6.60
   7  -5   9   71.79   10.60
   7  -5   9   83.89   12.80
  -7  -5  -9   72.79   10.50
  -7   5  -9   97.39   12.60
   8  -5   9   51.39   13.60
   8  -5   9   47.00   10.40
  -8  -5  -9   45.40    9.40
  -8   5  -9   60.29   10.90
  -9  -5  -9  186.58   16.70
   9  -5   9  207.98   16.50
   9  -5   9  246.58   28.20
  -9   5  -9  194.48   18.40
  10  -6  -9   74.49   13.50
  10  -6  -9   74.69   11.20
  10   6  -9   75.59   12.10
   9  -6  -9  121.69   15.90
   9  -6  -9  124.59   14.50
   9   6  -9  101.49   14.50
   8  -6  -9   24.50    7.70
   8   6  -9   28.70    8.10
   7  -6  -9   34.70    7.50
   7   6  -9   39.00    8.40
  -6  -6   9   73.29    9.00
   6  -6  -9   60.59    8.70
   6   6  -9   47.00    9.90
  -5  -6   9  168.28   11.30
   5  -6  -9  170.88   12.40
  -4  -6   9  215.18   12.50
   4  -6  -9  234.68   13.20
   4   6  -9  217.88   12.20
   3  -6  -9   99.29    9.80
  -3  -6   9   91.99    9.00
   3   6  -9   87.79    8.60
  -2  -6   9  255.97    9.20
  -2  -6   9  246.88   12.70
   2  -6  -9  251.17   12.70
   2   6  -9  241.18    9.10
   2   6  -9  246.08   12.60
  -1  -6   9   -1.00    3.00
  -1  -6   9    8.90    4.70
   1  -6  -9    5.40    4.10
   1   6  -9    0.60    4.40
   1   6  -9    2.80    2.80
   0  -6   9   75.19    8.50
   0  -6  -9   67.59    6.70
   0  -6   9   63.29    7.20
   0   6  -9   63.99    6.70
   0   6  -9   64.99    8.40
   1  -6   9   12.60    4.60
   1  -6   9   14.80    5.30
  -1  -6  -9   20.80    4.00
  -1   6  -9   23.50    4.90
  -1   6  -9   16.80    5.40
   2  -6   9   31.90    6.50
  -2  -6  -9   46.40    4.50
   2  -6   9   43.90    6.70
  -2   6  -9   37.60    5.80
   3  -6   9    2.30    5.30
   3  -6   9    5.00    5.30
  -3   6  -9    4.60    4.60
   4  -6   9   17.20    6.70
  -4  -6  -9   15.70    5.80
   4  -6   9   20.50    6.80
  -4   6  -9   21.10    6.30
  -5  -6  -9  110.39   14.10
   5  -6   9  141.49   15.10
   5  -6   9  121.49   12.30
  -5   6  -9  133.59   12.30
   6  -6   9    3.40    8.30
   6  -6   9    2.10    6.70
  -6  -6  -9    1.70    7.90
  -6   6  -9   -1.70    4.70
   7  -6   9    2.00    6.30
   7  -6   9   -1.70    8.70
  -7  -6  -9   -7.50    6.00
  -7   6  -9    5.30    5.90
   8  -6   9   13.50    7.60
  -8  -6  -9   16.90    8.00
   8  -6   9   13.00   11.00
  -8   6  -9   11.00    6.60
  -9  -6  -9   20.60    9.10
   9  -6   9   51.09   16.20
   9  -6   9   39.40   10.50
  -9   6  -9   21.90    9.10
   9  -7  -9   18.90    8.40
   9  -7  -9    8.30    7.20
   9   7  -9    5.20    6.80
   8  -7  -9   15.60    7.20
   8   7  -9   28.20    7.60
   7   7  -9    6.00    7.80
   6  -7  -9   19.50    6.80
  -6  -7   9   24.20    6.20
   6   7  -9   15.90    6.50
  -5  -7   9  171.08   11.80
   5  -7  -9  182.78   13.30
   5   7  -9  166.18   11.60
   4  -7  -9   58.99    8.30
  -4  -7   9   47.80    7.00
   4   7  -9   48.80    6.90
   3  -7  -9   10.40    4.10
  -3  -7   9   14.40    5.50
   3   7  -9   12.10    5.30
  -2  -7   9  177.58   11.20
  -2  -7   9  194.88    8.10
   2   7  -9  188.08    8.10
   2   7  -9  165.38   11.00
   1  -7  -9   53.99    6.80
  -1  -7   9   42.60    5.80
  -1  -7   9   51.99    7.30
   1   7  -9   50.09    7.30
   1   7  -9   48.10    5.90
   0  -7   9    4.40    4.70
   0  -7  -9    0.30    3.50
   0  -7   9    4.40    3.90
   0   7  -9   -0.60    3.00
   0   7  -9    4.90    5.30
   1  -7   9  671.63   23.80
  -1  -7  -9  649.54   19.90
   1  -7   9  673.23   22.70
  -1   7  -9  623.54   21.80
   2  -7   9  131.79   11.10
   2  -7   9  132.09   11.10
  -2   7  -9  138.09   10.00
   3  -7   9   40.20    7.90
   3  -7   9   27.90    6.80
  -3   7  -9   27.90    6.20
   4  -7   9  151.38   12.80
   4  -7   9  152.48   13.90
  -4  -7  -9  164.18   12.50
  -4   7  -9  160.58   12.30
  -5  -7  -9  391.86   19.00
   5  -7   9  417.96   21.60
   5  -7   9  390.16   19.70
  -5   7  -9  410.26   19.80
   6  -7   9  405.16   20.80
   6  -7   9  408.76   23.20
  -6  -7  -9  405.06   20.80
  -6   7  -9  417.56   21.20
  -7  -7  -9   66.69    9.90
   7  -7   9   63.59   11.30
   7  -7   9   71.49   10.40
  -7   7  -9   65.69   10.50
   8  -7   9   71.89   11.40
  -8  -7  -9   50.79    9.80
   8  -7   9   33.70   13.20
  -8   7  -9   65.19   12.00
   9  -8  -9   -4.10    6.60
   9   8  -9    7.40    6.20
   8  -8  -9  162.18   15.50
   8   8  -9  115.59   12.30
   7  -8  -9   17.00    7.30
  -7  -8   9   30.50    6.40
   7   8  -9   23.70    6.40
   6  -8  -9   41.40    8.00
  -6  -8   9   46.90    7.80
   6   8  -9   49.30    7.70
  -5  -8   9  411.26   17.90
   5  -8  -9  409.56   19.70
   5   8  -9  404.46   17.50
  -4  -8   9  226.38   13.20
   4  -8  -9  208.48   13.90
   4   8  -9  201.48   12.40
   3  -8  -9  189.38   13.00
  -3  -8   9  187.78   11.70
   3   8  -9  192.98   12.00
  -2  -8   9  358.26   12.50
  -2  -8   9  384.56   16.60
   2   8  -9  355.66   12.80
   2   8  -9  350.46   16.10
  -1  -8   9  259.97   13.90
  -1  -8   9  271.97   11.70
   1   8  -9  256.77   13.90
   1   8  -9  246.48   11.20
   0  -8  -9  114.39    8.40
   0  -8   9  113.99   10.60
   0  -8   9  123.79    9.10
   0   8  -9  116.29   10.30
   0   8  -9  111.29    8.50
   1  -8   9  401.76   16.70
  -1  -8  -9  382.16   13.80
   1  -8   9  384.36   17.50
  -1   8  -9  374.16   15.80
  -2  -8  -9  371.26   12.20
   2  -8   9  399.46   17.60
   2  -8   9  376.46   17.70
  -2   8  -9  377.56   16.70
   3  -8   9   94.09   11.10
   3  -8   9   84.09   11.60
  -3   8  -9   83.59   10.10
   4  -8   9   91.89   11.80
   4  -8   9  102.19   13.70
  -4   8  -9  100.09   11.30
   5  -8   9  308.07   17.80
  -5  -8  -9  261.07   17.10
   5  -8   9  314.07   20.30
  -5   8  -9  268.57   16.90
  -6  -8  -9   61.49    9.00
   6  -8   9   49.60   10.40
   6  -8   9   76.59   11.80
  -6   8  -9   42.60    7.50
   7  -8   9    1.90    7.70
   7  -8   9  -14.40    7.70
  -7  -8  -9   -4.90    6.50
  -7   8  -9   -2.20    6.60
   8  -8   9    4.60   10.30
  -8  -8  -9   21.80    8.30
   8  -8   9   40.20    9.40
  -8   8  -9   31.90    8.90
   9  -9  -9   37.90    9.60
   9   9  -9   42.20    7.60
   8  -9  -9   10.50    7.70
   8   9  -9    8.50    5.80
  -7  -9   9   52.09    7.40
   7  -9  -9   27.70    8.20
   7   9  -9   41.40    7.40
  -6  -9   9  811.52   27.80
   6  -9  -9  817.82   31.40
   6   9  -9  815.02   27.80
   5  -9  -9  169.38   14.10
  -5  -9   9  162.68   11.90
   5   9  -9  144.09   11.80
  -4  -9   9   70.79    9.90
   4  -9  -9   69.49    9.60
   4   9  -9   78.79    8.90
   3  -9  -9    6.10    5.60
  -3  -9   9    4.80    5.30
   3   9  -9   10.80    5.70
  -2  -9   9  209.08   13.00
   2  -9  -9  209.98   13.80
  -2  -9   9  211.58    9.60
   2   9  -9  214.98   13.10
  -1  -9   9   94.29    7.80
  -1  -9   9   94.99    9.90
   1   9  -9  100.39    7.90
   1   9  -9   99.49   10.30
   0  -9   9   45.80    6.00
   0  -9  -9   50.09    7.00
   0  -9   9   55.99    8.20
   0   9  -9   46.90    6.00
   1  -9   9    4.80    5.20
   1  -9   9   -1.80    4.10
  -1  -9  -9    4.90    3.60
  -1   9  -9    5.80    4.40
   2  -9   9   26.70    7.00
   2  -9   9   28.60    6.80
  -2   9  -9   32.20    6.00
   3  -9   9   -1.70    6.30
   3  -9   9    6.20    6.10
  -3   9  -9    4.20    4.90
   4  -9   9  155.18   14.70
   4  -9   9  183.98   14.50
  -4   9  -9  179.08   14.10
   5  -9   9  118.09   15.60
  -5  -9  -9  110.79   12.00
   5  -9   9  112.49   12.90
  -5   9  -9  122.59   13.20
   6  -9   9   56.19   11.00
  -6  -9  -9   52.69    8.50
   6  -9   9   69.09   11.60
  -6   9  -9   65.59   10.40
   7  -9   9   31.20   11.50
  -7  -9  -9   45.70    9.20
   7  -9   9   68.39   12.70
  -7   9  -9   63.49   11.80
  -8  -9  -9    4.70    8.10
   8  -9   9   -3.30    9.70
   8  -9   9   34.60   10.30
  -8   9  -9   40.10    9.30
   8 -10  -9   33.50    9.10
   8  10  -9   25.10    6.80
   7 -10  -9   33.20    9.00
   7  10  -9   43.90    8.10
   6 -10  -9  164.78   15.30
  -6 -10   9  167.78   12.20
   6  10  -9  168.78   12.10
  -5 -10   9   58.39    8.60
   5 -10  -9   71.19   10.50
   5  10  -9   63.39    8.80
   4 -10  -9 1250.17   41.60
  -4 -10   9 1275.97   39.10
   4  10  -9 1252.77   38.80
   3 -10  -9  414.36   20.10
  -3 -10   9  418.66   18.60
   3  10  -9  428.26   18.70
  -2 -10   9  238.98   10.90
  -2 -10   9  240.28   14.20
   2 -10  -9  240.78   15.20
   2  10  -9  242.28   14.70
  -1 -10   9  136.89    9.30
  -1 -10   9  138.09   11.40
   1  10  -9  155.88   10.00
   0 -10   9   89.39    8.80
   0 -10   9   95.89   10.90
   0  10  -9   92.49    9.00
   1 -10   9   77.89   10.60
  -1 -10  -9   74.59    7.30
   1 -10   9   61.29    7.70
  -1  10  -9   73.89    8.90
   2 -10   9  495.15   20.90
   2 -10   9  482.45   21.70
  -2  10  -9  489.25   20.30
   3 -10   9   79.49   11.40
   3 -10   9   54.79    8.50
  -3  10  -9   81.29   10.50
   4 -10   9  582.54   25.20
   4 -10   9  556.94   25.50
  -4  10  -9  566.54   24.40
   5 -10   9  832.82   33.60
  -5 -10  -9  871.71   30.90
   5 -10   9  894.01   33.80
  -5  10  -9  910.11   33.80
   6 -10   9   27.20   10.20
   6 -10   9    3.70    8.50
  -6 -10  -9   15.10    7.10
  -6  10  -9   24.30    8.80
   7 -10   9  162.78   17.30
  -7 -10  -9  166.08   15.00
   7 -10   9  217.48   17.40
  -7  10  -9  213.18   18.20
   8 -11  -9  167.38   16.80
   8  11  -9  162.08   12.20
   7 -11  -9   13.40    8.30
  -7 -11   9   27.80    6.30
   7  11  -9   32.90    7.00
   6 -11  -9    8.40    6.80
  -6 -11   9   -4.30    5.70
   6  11  -9   12.30    6.60
   5 -11  -9    8.10    7.30
  -5 -11   9    4.90    5.60
   5  11  -9    8.60    6.30
  -4 -11   9  140.99   11.70
   4 -11  -9  132.99   13.70
   4  11  -9  160.08   12.60
  -3 -11   9    6.30    3.50
  -3 -11   9   10.00    6.10
   3 -11  -9   14.10    7.00
   3  11  -9   17.50    7.00
  -2 -11   9  210.08   13.30
  -2 -11   9  180.28   10.20
   2 -11  -9  218.68   15.20
  -1 -11   9   -5.00    3.50
   1 -11  -9    1.50    5.20
  -1 -11   9    6.60    5.20
   0 -11   9   11.70    6.20
   0 -11   9    8.70    5.10
   0  11  -9   10.80    5.00
   1 -11   9   85.99   10.40
  -1 -11  -9  106.99    8.40
   1 -11   9  100.69   11.40
  -1  11  -9   98.79   10.30
   2 -11   9  528.75   23.60
  -2 -11  -9  540.55   17.20
   2 -11   9  546.25   22.80
  -2  11  -9  535.85   22.00
   3 -11   9   41.50    8.20
   3 -11   9   31.50    8.10
  -3  11  -9   46.00    8.40
   4 -11   9  102.09   13.80
   4 -11   9  133.89   13.90
  -4  11  -9  120.09   12.70
  -5 -11  -9   14.70    6.10
   5 -11   9    5.40    8.40
   5 -11   9   23.80    8.20
  -5  11  -9   18.50    7.10
   6 -11   9    0.80    8.80
   6 -11   9   18.20    7.70
  -6 -11  -9    6.70    6.10
  -6  11  -9   11.30    7.70
   7 -11   9   95.19   14.20
   7 -11   9  134.69   15.10
  -7 -11  -9  100.49   13.40
   7 -12  -9    1.40    7.50
  -7 -12   9    7.90    4.90
   7  12  -9   -0.90    5.80
   6 -12  -9   -8.20    6.40
   6  12  -9    3.90    6.00
   5 -12  -9   96.59   13.00
  -5 -12   9   83.09   10.00
   5  12  -9  104.99   11.10
   4 -12  -9   -1.10    5.80
  -4 -12   9    1.80    5.10
  -3 -12   9  174.28    9.20
  -3 -12   9  201.88   13.50
   3 -12  -9  231.88   16.30
  -2 -12   9  211.28   13.60
  -2 -12   9  180.48   10.50
   2 -12  -9  204.38   15.30
  -1 -12   9   56.89    6.90
   1 -12  -9   44.10    7.10
   0 -12   9   14.00    5.40
   0 -12   9   26.40    7.20
   0  12  -9   19.00    5.70
   1 -12   9   -2.80    4.80
  -1 -12  -9   19.40    5.10
   1 -12   9    9.70    6.20
  -1  12  -9    1.80    5.10
   2 -12   9   -3.40    5.70
   2 -12   9  -11.80    5.00
  -2 -12  -9   -8.90    3.60
  -2  12  -9   -0.60    4.90
   3 -12   9  286.37   18.00
   3 -12   9  326.07   18.90
  -3  12  -9  311.97   17.70
   4 -12   9  207.78   17.00
   4 -12   9  231.88   16.90
  -4  12  -9  218.68   16.00
   5 -12   9    7.10    9.00
   5 -12   9   29.80    9.30
  -5 -12  -9   30.40    7.10
  -5  12  -9   22.80    8.60
   6 -12   9    1.50    7.30
  -6 -12  -9   -9.80    5.30
  -6  12  -9   -4.60    7.20
   6 -13  -9   -0.70    6.90
  -5 -13   9    5.90    6.30
   5 -13  -9    9.20    7.30
   4 -13  -9   24.50    7.60
  -4 -13   9   15.00    6.30
   3 -13  -9    7.40    5.90
  -3 -13   9   10.70    6.20
  -2 -13   9   35.00    5.90
   2 -13  -9   34.30    7.10
   1 -13  -9   45.30    8.30
  -1 -13   9   44.70    6.70
   0 -13  -9   28.60    8.30
   0 -13   9   22.00    6.30
   0 -13   9   33.20    7.90
  -1 -13  -9   20.00    5.30
   1 -13   9   15.60    7.10
   1 -13   9    1.80    5.80
  -1  13  -9    9.30    5.90
  -2 -13  -9   34.80    4.90
   2 -13   9   30.30    8.50
  -2  13  -9   32.10    7.40
   3 -13   9   57.69    9.60
   3 -13   9  103.09   12.90
  -3  13  -9   87.19   12.20
   4 -13   9    6.30    6.90
   4 -13   9  -13.60    6.00
  -4  13  -9    0.50    5.80
   5 -13   9   42.10    9.70
  -5  13  -9   28.10    8.40
  -5 -14   9    0.90    6.30
   5 -14  -9    4.60    6.40
  -4 -14   9    0.70    5.50
   4 -14  -9    3.00    7.20
  -3 -14   9    1.10    5.40
   3 -14  -9    4.00    7.10
   2 -14  -9   -0.10    6.70
  -2 -14   9   11.30    5.80
  -1 -14   9   18.70    6.20
  -1 -14   9   -7.60    4.30
   1 -14  -9    3.30    5.20
   0 -14  -9   88.29   12.20
   0 -14   9   82.49    9.70
  -1 -14  -9    7.30    4.90
  -1 -14  -9    0.30    5.80
   1 -14   9   18.80    6.90
  -1 -14  -9    9.30    4.80
   2 -14   9   10.90    7.40
  -2  14  -9    6.40    5.90
   3 -14   9  112.39   13.70
  -3  14  -9  103.69   13.80
   4 -14   9   29.80    8.90
  -4  14  -9    8.40    7.40
   4 -15  -9   23.00    8.70
  -4 -15   9    0.60    6.00
   3 -15  -9   -4.60    6.80
  -3 -15   9    4.70    5.80
  -2 -15   9   16.40    6.10
   2 -15  -9   18.40    8.30
   1 -15  -9    5.20    6.00
   0 -15  -9  220.78   16.60
   0 -15   9  186.18   13.90
   0 -15   9  258.57   16.10
   1 -15   9   -4.10    5.60
  -1 -15  -9    4.80    6.30
   2 -15   9   44.60    9.90
  -2 -15  -9   24.30    6.80
   2 -15   9   10.10    7.50
   3 -15   9   34.00    8.90
  -3  15  -9   18.70    7.70
   0 -16   9  231.78   15.20
  10   0 -10   11.60   10.60
  10   0 -10    1.00    7.30
   9   0 -10   25.50    7.10
   9   0 -10   44.10   11.40
   8   0 -10  -10.60    7.60
   8   0 -10    0.90    4.80
   7   0 -10  520.45   23.80
   7   0 -10  444.96   17.60
   6   0 -10  321.07   13.30
   6   0 -10  307.27   16.70
   5   0 -10   20.90    6.40
   5   0 -10   20.80    4.20
   4   0 -10   48.60    6.00
   4   0 -10   39.70    6.60
   3   0 -10   16.60    5.30
  -3   0  10   20.10    5.30
  -2   0  10 3763.32   96.89
   2   0 -10 3792.82   97.09
  -1   0  10   70.89    8.00
   1   0 -10   76.59    8.20
   0   0 -10 5353.06  133.29
   0   0  10 5340.87  133.29
   0   0 -10 5286.77  133.19
  -1   0 -10 6883.71  171.98
   1   0  10 6828.32  171.98
  -1   0 -10 7122.19  172.98
  -2   0 -10   16.10    4.70
   2   0  10    9.80    4.70
  -2   0 -10   15.70    5.80
  -3   0 -10   33.10    5.40
   3   0  10   37.80    5.70
  -3   0 -10   28.90    6.10
  -4   0 -10  122.99   13.50
   4   0  10  122.19   12.90
   4   0  10  121.99    8.80
   5   0  10 1062.69   36.30
   5   0  10 1069.29   32.40
  -5   0 -10 1142.69   36.20
   6   0  10  157.38   22.10
   6   0  10  115.69   10.20
   7   0  10 1006.40   38.50
   7   0  10  951.60   31.20
  -7   0 -10 1004.10   35.60
   8   0  10 1066.09   34.20
   8   0  10 1107.09   40.90
  -8   0 -10 1087.29   39.00
   9   0  10  248.58   14.40
  -9   0 -10  279.47   19.50
  10  -1 -10   20.60    8.30
  10  -1 -10   11.40   11.50
  10   1 -10   24.30   11.20
  10   1 -10   35.50    7.70
   9  -1 -10    7.50    6.20
   9  -1 -10   10.40    9.40
   9   1 -10    9.30    9.40
   9   1 -10    0.20    5.90
   8  -1 -10  717.73   25.40
   8  -1 -10  745.23   29.60
   8   1 -10  686.83   28.50
   8   1 -10  715.03   23.30
   7  -1 -10  403.76   21.10
   7  -1 -10  378.56   16.40
   7   1 -10  403.56   21.60
   7   1 -10  371.66   14.50
   6  -1 -10   26.50    6.90
   6  -1 -10   19.40    5.00
   6   1 -10   12.20    6.60
   6   1 -10   20.10    4.00
   5  -1 -10   30.30    7.00
   5  -1 -10   31.30    5.00
   5   1 -10   31.50    4.20
   5   1 -10   32.20    6.80
   4  -1 -10  169.68    9.40
  -4  -1  10  167.08   10.80
   4  -1 -10  169.28   11.40
   4   1 -10  180.08   11.60
   4   1 -10  162.88    8.10
   3  -1 -10 1645.84   47.60
  -3  -1  10 1739.93   47.90
   3   1 -10 1708.93   47.80
  -3   1  10 1737.73   47.90
   2  -1 -10  205.68   12.30
  -2  -1  10  185.88   12.40
  -2   1  10  215.88   11.60
  -1  -1  10  361.36   14.70
   1  -1 -10  372.26   14.60
  -1   1  10  372.26   14.70
   1   1 -10  365.46   14.80
   1   1 -10  354.76   14.20
   0  -1 -10  359.96   13.90
   0  -1  10  343.17   14.10
   0   1 -10  361.26   14.30
   0   1  10  351.76   14.10
   0   1 -10  361.26   15.20
  -2  -1 -10   14.00    5.40
  -2  -1 -10   15.70    4.60
   2  -1  10   11.60    5.20
   2  -1  10    7.80    4.50
   2   1  10   10.80    4.50
  -2   1 -10   10.70    4.90
  -2   1 -10   16.10    5.90
   3  -1  10   85.69    8.10
   3  -1  10   81.29   10.70
  -3  -1 -10   87.09    7.20
  -3  -1 -10   83.39    8.60
   3   1  10   89.29    7.40
  -3   1 -10  100.79    9.50
   4  -1  10  671.13   25.10
   4  -1  10  658.23   22.30
  -4  -1 -10  641.44   24.60
  -4   1 -10  682.93   24.80
   4   1  10  626.74   20.80
  -5  -1 -10   28.70    7.30
   5  -1  10   26.00    6.20
   5  -1  10   46.50    8.60
   5   1  10   27.60    5.50
  -5   1 -10   31.70    7.20
  -6  -1 -10   15.50    7.40
   6  -1  10   17.70   11.40
   6  -1  10   -2.90    5.50
  -6   1 -10   -3.90    5.80
   7  -1  10  386.26   24.60
  -7  -1 -10  352.36   19.90
   7  -1  10  328.97   16.40
  -7   1 -10  330.57   19.10
   7   1  10  311.57   14.60
   8  -1  10   16.40    9.30
  -8  -1 -10   -2.70    6.50
   8  -1  10    6.60    6.10
   8   1  10    4.50    5.20
  -8   1 -10    1.50    6.40
   9  -1  10   40.40   12.00
   9  -1  10   18.20    6.80
  -9  -1 -10   14.70    7.50
  -9   1 -10    6.60    7.30
   9   1  10   24.50    6.00
  10  -2 -10  -16.70    6.80
  10  -2 -10  -16.20    9.40
  10   2 -10   18.40    7.70
  10   2 -10  -16.30    8.60
   9  -2 -10   18.70    6.80
   9  -2 -10   12.20    9.30
   9   2 -10   20.40    5.90
   9   2 -10   21.80   10.00
   8  -2 -10   70.09   11.50
   8  -2 -10   78.49   11.00
   8   2 -10  109.79   14.90
   7  -2 -10   17.50    5.60
   7  -2 -10   20.50    9.00
   7   2 -10   27.20   10.70
   6  -2 -10   11.40    6.80
   6  -2 -10   12.40    5.00
   6   2 -10   12.50    6.90
   6   2 -10   15.90    3.40
  -5  -2  10    4.90    4.60
   5  -2 -10   -4.20    3.60
   5  -2 -10    0.10    5.30
   5   2 -10    9.90    6.50
   5   2 -10    1.70    2.60
   4  -2 -10   58.39    8.40
  -4  -2  10   71.19    8.30
   4  -2 -10   61.79    7.40
   4   2 -10   65.69    9.00
   4   2 -10   60.99    5.00
  -3  -2  10    6.60    4.90
   3  -2 -10    9.70    5.30
   3   2 -10   19.80    6.60
   2  -2 -10 1478.75   41.20
  -2  -2  10 1480.65   41.40
   2   2 -10 1380.66   41.20
  -2   2  10 1361.36   40.30
   1  -2 -10  304.67   13.10
  -1  -2  10  283.97   13.50
   1   2 -10  273.87   13.90
   0  -2  10    2.40    4.80
   0  -2 -10    2.50    4.10
   0   2 -10   -7.00    4.40
  -1  -2 -10  635.54   19.80
   1  -2  10  595.44   21.30
  -1   2 -10  595.64   20.60
   2  -2  10    3.20    5.50
   2  -2  10   -3.10    4.40
  -2  -2 -10    0.10    3.50
  -2  -2 -10   -1.10    5.60
  -2   2 -10   -2.70    4.10
   3  -2  10   25.30    5.80
  -3  -2 -10   29.00    4.60
   3  -2  10   22.80    6.00
  -3  -2 -10   27.20    6.40
  -3   2 -10   22.80    5.40
   3   2  10   34.40    4.80
   4  -2  10   10.10    5.80
  -4  -2 -10   10.20    6.90
   4  -2  10   17.40    7.20
   4   2  10    1.50    4.80
  -4   2 -10   21.90    6.00
  -5  -2 -10   26.20    7.60
   5  -2  10   39.90    7.50
   5   2  10   17.50    5.40
   6  -2  10  273.77   15.00
   6  -2  10  306.67   23.00
  -6  -2 -10  272.47   17.40
   6   2  10  241.08   11.70
  -6   2 -10  260.47   16.40
   7  -2  10  324.77   23.40
   7  -2  10  268.37   15.70
  -7  -2 -10  274.47   18.50
  -7   2 -10  279.87   17.80
   8  -2  10  208.78   22.10
  -8  -2 -10  169.08   16.00
   8  -2  10  190.28   13.70
  -8   2 -10  155.88   15.70
   8   2  10  173.28   10.30
   9  -2  10   24.20   11.10
  -9  -2 -10    1.40    6.90
   9  -2  10    5.90    6.50
  -9   2 -10    7.50    7.10
   9   2  10   15.70    4.90
  10  -3 -10   39.40    9.40
  10  -3 -10   50.79   13.50
  10   3 -10   56.19   12.00
   9  -3 -10   15.30    6.90
   9  -3 -10   15.50    9.50
   9   3 -10    6.60    9.00
   8  -3 -10   47.10    8.20
   8  -3 -10   47.90   10.00
   7  -3 -10  142.29   12.00
   7  -3 -10  136.09   13.80
   7   3 -10  116.09   13.10
   6  -3 -10   77.39   11.00
   6  -3 -10   83.89    9.50
   6   3 -10   94.89   13.10
  -5  -3  10   22.90    6.00
   5  -3 -10   24.20    7.00
   5  -3 -10   21.10    5.20
   5   3 -10   32.40    7.90
   4  -3 -10  303.87   13.90
   4  -3 -10  329.07   15.50
  -4  -3  10  320.57   14.70
   4   3 -10  322.07   15.10
   3  -3 -10 1982.50   55.39
  -3  -3  10 1985.10   55.19
   3   3 -10 2092.29   50.79
   3   3 -10 1948.31   54.99
   2  -3 -10    0.60    4.40
  -2  -3  10    5.40    4.80
   2   3 -10    5.80    3.90
   2   3 -10    4.40    4.90
   1  -3 -10  461.15   17.00
  -1  -3  10  401.16   18.60
   0  -3  10   84.39   10.70
  -1  -3 -10   12.60    4.30
   1  -3  10   13.40    5.10
   1  -3  10   16.40    5.30
  -1   3 -10   17.90    5.00
  -1   3 -10   12.10    4.80
   1   3  10   14.00    4.00
   2  -3  10  722.73   24.50
   2  -3  10  753.12   26.30
  -2   3 -10  739.63   24.40
  -2   3 -10  715.13   24.40
   2   3  10  734.73   21.70
  -3  -3 -10 1508.95   39.70
  -3  -3 -10 1499.35   43.90
   3  -3  10 1521.05   44.30
   3  -3  10 1527.65   43.60
  -3   3 -10 1449.06   43.60
   3   3  10 1507.95   39.80
  -4  -3 -10   34.70    7.00
   4  -3  10   41.50    7.50
   4  -3  10   46.30    7.20
  -4   3 -10   36.70    6.90
   4   3  10   45.10    6.00
   6  -3  10   20.90    9.70
  -6  -3 -10   13.40    7.20
   6  -3  10   30.10    7.50
   6   3  10   23.10    4.70
  -6   3 -10   20.10    6.80
   7  -3  10   28.20   10.20
   7  -3  10   16.10    7.50
  -7  -3 -10   28.70    8.50
  -7   3 -10   14.30    6.80
  -8  -3 -10   46.10    9.70
   8  -3  10   53.19    9.30
   8  -3  10   63.29   12.60
  -8   3 -10   58.29   10.60
   9  -3  10  110.69   12.40
  -9  -3 -10  108.79   14.10
   9  -3  10  104.09   14.40
  -9   3 -10  104.29   15.20
  10  -4 -10  -12.00    6.30
  10  -4 -10    9.00   10.60
  10   4 -10   -2.80    8.80
   9  -4 -10  123.69   16.10
   9  -4 -10  142.59   14.30
   9   4 -10  166.18   17.60
   8  -4 -10    6.10    8.10
   8  -4 -10    0.30    5.60
   8   4 -10    8.80    8.80
   7  -4 -10  226.68   14.70
   7  -4 -10  216.98   16.20
   7   4 -10  245.98   16.40
   6  -4 -10  336.07   17.70
   6  -4 -10  312.77   15.70
  -6  -4  10  295.27   15.10
   6   4 -10  300.87   16.50
   5  -4 -10   11.40    5.90
  -5  -4  10   13.20    5.20
   5  -4 -10   11.90    4.80
   5   4 -10   15.80    6.00
   4  -4 -10  215.18   12.20
   4  -4 -10  231.78   13.30
  -4  -4  10  216.58   12.50
   4   4 -10  216.48   12.80
  -3  -4  10  140.89   10.00
   3  -4 -10  135.79   10.30
   3   4 -10  128.39   10.20
   2  -4 -10 1234.08   36.20
  -2  -4  10 1213.18   36.50
   2   4 -10 1318.07   32.70
   2   4 -10 1149.78   36.20
  -1  -4  10  304.37   12.30
  -1  -4  10  318.67   14.40
   1  -4 -10  340.57   13.70
   1   4 -10  312.17   14.00
   0  -4  10   12.50    5.70
   0  -4 -10   10.50    4.20
   0  -4  10   13.70    4.40
   0   4 -10    8.40    4.70
   1  -4  10   41.50    6.70
   1   4  10   39.40    5.50
  -1   4 -10   39.50    6.30
   2  -4  10   22.30    5.90
   2  -4  10   21.20    5.80
  -2  -4 -10   24.80    4.00
   2   4  10   22.00    3.70
  -2   4 -10   23.30    5.70
  -2   4 -10   24.40    5.50
   3  -4  10  165.38   11.50
   3  -4  10  147.19   13.00
  -3  -4 -10  145.09   11.30
  -3  -4 -10  166.18    7.50
   3   4  10  163.18    7.50
  -3   4 -10  167.08   11.70
  -4  -4 -10    4.70    5.30
   4  -4  10   15.00    6.50
   4  -4  10    7.30    5.50
  -4   4 -10    9.60    5.20
   5  -4  10   37.60    8.50
  -5  -4 -10   19.50    7.20
   5  -4  10   23.60    7.30
  -5   4 -10   23.10    6.60
   6  -4  10   21.20    9.00
  -6  -4 -10    2.30    6.80
   6  -4  10   14.80    7.30
  -6   4 -10   13.60    6.40
   7  -4  10   31.10   12.00
  -7  -4 -10   19.20    7.90
   7  -4  10   26.70    7.90
  -7   4 -10   20.40    7.30
  -8  -4 -10   35.10    9.20
   8  -4  10   65.09   14.60
   8  -4  10   35.00    8.90
  -8   4 -10   36.00    8.80
   9  -4  10   49.60    9.90
   9  -4  10   71.99   15.10
  -9  -4 -10   39.20    9.50
  -9   4 -10   63.29   12.00
  10  -5 -10   19.90    8.50
  10  -5 -10   17.70   10.80
  10   5 -10   23.40   11.90
   9  -5 -10   18.40    7.60
   9  -5 -10    7.40    9.00
   9   5 -10   25.10   11.30
   8  -5 -10   46.70   10.20
   8  -5 -10   42.80    8.00
   8   5 -10   55.69    9.50
   7  -5 -10    5.80    7.00
   7  -5 -10   12.40    6.30
   7   5 -10    3.30   11.20
  -6  -5  10   60.49    8.80
   6  -5 -10   46.30    8.80
   6  -5 -10   42.10    7.60
   6   5 -10   60.59   10.60
  -5  -5  10   59.19    7.90
   5  -5 -10   57.39    8.50
   5  -5 -10   44.80    6.80
   5   5 -10   58.39    8.40
  -4  -5  10   77.59    9.20
   4  -5 -10   90.69    9.40
   4  -5 -10   82.69    9.60
   4   5 -10   75.59    9.10
  -3  -5  10   34.50    6.00
   3  -5 -10   30.70    6.30
   3   5 -10   32.80    6.20
   2  -5 -10  252.47   12.50
  -2  -5  10  256.07   12.80
   2   5 -10  231.28   12.20
   2   5 -10  226.58    8.90
  -1  -5  10  116.39   10.40
   1  -5 -10  144.69    9.50
  -1  -5  10  141.99    9.10
   1   5 -10  114.79    9.40
   1   5 -10  128.89    7.50
   0  -5  10  561.74   21.00
   0  -5 -10  597.74   19.30
   0  -5  10  636.64   20.40
   0   5 -10  546.95   18.70
   0   5 -10  551.94   20.70
   1  -5  10  543.55   19.80
  -1  -5 -10  536.05   17.30
   1  -5  10  559.44   20.60
  -1   5 -10  541.05   19.20
  -1   5 -10  552.14   20.60
   2  -5  10  186.58   12.60
  -2  -5 -10  201.68    8.30
   2  -5  10  195.18   12.00
  -2   5 -10  189.18   11.50
  -3  -5 -10    0.60    5.00
   3  -5  10    4.00    5.50
   3  -5  10    5.40    6.00
  -3   5 -10   -0.20    4.30
   4  -5  10    2.70    5.90
   4  -5  10    4.90    5.80
  -4  -5 -10    3.10    5.00
  -4   5 -10    6.00    5.00
   5  -5  10  345.87   21.40
   5  -5  10  331.77   17.40
  -5  -5 -10  307.27   18.40
  -5   5 -10  353.96   18.20
  -6  -5 -10   56.59   10.80
   6  -5  10   52.99    9.00
   6  -5  10   61.09   12.10
  -6   5 -10   61.39    9.90
   7  -5  10   94.29   13.30
  -7  -5 -10   71.29   10.60
   7  -5  10   91.09   12.50
  -7   5 -10   83.09   11.40
   8  -5  10   12.30    7.00
   8  -5  10   27.40   13.80
  -8   5 -10    0.00    6.70
  -9  -5 -10    6.30    7.90
   9  -5  10   11.80    7.80
  -9   5 -10   23.20    9.30
  10  -6 -10    4.90    9.20
  10  -6 -10   -3.60    7.80
  10   6 -10   -0.20    9.70
   9  -6 -10   14.50    8.90
   9  -6 -10   -0.90    6.40
   9   6 -10   10.50    8.30
   8  -6 -10  211.68   16.10
   8  -6 -10  224.98   17.90
   8   6 -10  200.18   15.30
   7  -6 -10   47.50    9.50
   7  -6 -10   40.40    7.90
   7   6 -10   49.60    9.90
  -6  -6  10    5.00    5.50
   6  -6 -10    7.70    6.80
   6  -6 -10    3.60    5.40
   6   6 -10   -2.10    6.60
   5  -6 -10    5.00    5.10
  -5  -6  10    2.30    5.40
   5  -6 -10    3.20    5.80
   5   6 -10   -0.20    5.90
   4  -6 -10  470.35   20.00
  -4  -6  10  480.55   18.90
   4  -6 -10  452.35   19.40
   4   6 -10  454.85   18.50
  -3  -6  10    1.60    4.70
   3  -6 -10    1.70    4.80
   3   6 -10   -3.90    4.70
  -2  -6  10   23.70    3.40
  -2  -6  10   23.40    5.80
   2  -6 -10   22.50    5.40
   2   6 -10   21.50    5.80
   2   6 -10   21.00    3.20
   1  -6 -10  720.73   23.40
  -1  -6  10  709.03   24.60
  -1  -6  10  717.43   21.70
   1   6 -10  700.93   21.40
   1   6 -10  721.33   24.50
   0  -6  10  125.39   10.00
   0  -6  10  111.79    8.90
   0  -6 -10  106.19    8.00
   0   6 -10  105.49    9.40
   0   6 -10  103.09    7.80
   1  -6  10    6.50    5.10
   1  -6  10   -0.50    4.10
  -1  -6 -10    3.00    3.40
  -1   6 -10    5.90    5.10
  -1   6 -10    5.80    3.80
   2  -6  10    9.30    5.90
  -2  -6 -10    5.60    3.00
   2  -6  10   -1.60    4.50
  -2   6 -10    4.70    4.20
   3  -6  10  126.19   11.90
   3  -6  10  159.58   11.80
  -3   6 -10  150.58   11.20
   4  -6  10    8.50    6.60
  -4  -6 -10    7.40    5.90
   4  -6  10    8.00    6.90
  -4   6 -10    7.30    5.50
  -5  -6 -10  122.69   13.70
   5  -6  10  133.99   15.60
   5  -6  10  138.69   12.70
  -5   6 -10  132.39   12.90
   6  -6  10    1.90    6.70
  -6  -6 -10   -1.40    7.60
   6  -6  10    5.80    9.10
  -6   6 -10    7.80    6.20
   7  -6  10    8.20    7.60
   7  -6  10   -1.90    9.00
  -7  -6 -10   -3.80    6.60
  -7   6 -10    8.60    6.90
  -8  -6 -10  197.48   17.20
   8  -6  10  245.18   16.90
   8  -6  10  192.08   24.80
  -8   6 -10  223.08   18.30
   9  -7 -10   11.70    8.80
   9  -7 -10    6.70    7.00
   9   7 -10    3.60    7.20
   8  -7 -10   21.10    7.80
   8  -7 -10   26.20    9.50
   8   7 -10   19.60    7.60
   7  -7 -10    8.00    6.40
   7   7 -10  -10.40    6.00
   6  -7 -10   83.79   11.50
  -6  -7  10   85.29    9.90
   6   7 -10   62.29   10.60
  -5  -7  10   53.79    7.70
   5  -7 -10   48.20    7.60
   4  -7 -10    1.00    4.50
  -4  -7  10   -1.50    4.80
   4   7 -10  -11.40    5.10
   3  -7 -10   10.00    5.00
  -3  -7  10    7.00    5.30
   3   7 -10   10.80    5.50
  -2  -7  10    1.60    2.70
  -2  -7  10    4.30    4.80
   2  -7 -10   -0.90    4.40
   2   7 -10    0.80    2.70
   2   7 -10   -5.10    4.80
  -1  -7  10   79.49    7.30
   1  -7 -10   85.09    8.20
  -1  -7  10   81.29    9.20
   1   7 -10   82.89    9.20
   1   7 -10   78.09    6.70
   0  -7  10  647.14   21.80
   0  -7  10  700.73   24.40
   0  -7 -10  665.13   21.60
   0   7 -10  636.94   21.40
   0   7 -10  683.63   24.30
   1  -7  10  105.69   10.00
   1  -7  10  102.59    9.70
  -1  -7 -10  105.99    7.30
  -1   7 -10  101.19    8.70
   2  -7  10  454.95   19.50
   2  -7  10  452.95   19.10
  -2   7 -10  439.96   18.10
   3  -7  10   10.50    6.10
   3  -7  10   11.20    5.80
  -3   7 -10    4.40    4.70
   4  -7  10   95.59   11.50
   4  -7  10   85.09   10.10
  -4  -7 -10   81.19    9.70
  -4   7 -10   99.59   10.90
   5  -7  10   15.10    7.70
  -5  -7 -10    9.40    7.30
   5  -7  10   11.90    7.60
  -5   7 -10    8.50    4.80
  -6  -7 -10  158.28   15.30
   6  -7  10  149.99   17.20
   6  -7  10  176.98   15.00
  -6   7 -10  180.48   14.80
   7  -7  10    5.90    7.60
   7  -7  10    1.30    9.50
  -7   7 -10    9.60    7.50
   8  -7  10   20.40    8.30
  -8  -7 -10   -2.00    7.60
   8  -7  10  -14.50    9.80
  -8   7 -10   -0.90    6.60
   9  -8 -10    5.50    7.00
   9  -8 -10   15.80    8.80
   9   8 -10   -0.70    6.90
   8  -8 -10   33.40    8.80
   8   8 -10   15.70    7.50
   7  -8 -10   61.09    9.50
  -7  -8  10   71.79    9.10
   7   8 -10   75.59    9.90
  -6  -8  10   11.40    6.10
   6  -8 -10   18.30    7.30
   6   8 -10    8.30    6.60
  -5  -8  10 1038.70   33.30
   5  -8 -10 1013.40   35.10
   5   8 -10 1025.40   33.00
   4  -8 -10   16.40    5.00
  -4  -8  10   26.40    6.70
   4   8 -10   31.50    7.00
  -3  -8  10  105.79   10.00
   3  -8 -10  105.19   10.90
   3   8 -10   94.19   10.00
   2  -8 -10  342.27   15.70
  -2  -8  10  363.26   16.30
  -2  -8  10  309.97   12.00
   2   8 -10  337.27   12.30
   2   8 -10  328.67   16.00
  -1  -8  10   54.29    7.90
  -1  -8  10   48.80    6.70
   1  -8 -10   61.09    8.10
   1   8 -10   53.79    8.20
   1   8 -10   57.99    6.50
   0  -8  10   20.60    5.00
   0  -8 -10   17.60    4.90
   0  -8  10   17.70    5.90
   0   8 -10   24.70    6.40
   0   8 -10   21.00    4.90
   1  -8  10  421.96   17.30
   1  -8  10  389.86   18.00
  -1  -8 -10  376.46   14.20
  -1   8 -10  398.86   16.40
   2  -8  10  394.36   18.90
   2  -8  10  426.76   18.90
  -2   8 -10  397.76   17.40
   3  -8  10  899.81   31.30
   3  -8  10  908.01   31.60
  -3   8 -10  860.61   30.40
   4  -8  10   43.40    8.70
   4  -8  10   53.69    8.90
  -4   8 -10   66.19    9.50
  -5  -8 -10  186.08   14.80
   5  -8  10  198.98   15.30
   5  -8  10  176.18   17.60
  -5   8 -10  193.68   14.90
  -6  -8 -10   -8.00    5.60
   6  -8  10    0.50    7.30
  -6   8 -10   -6.20    5.30
   7  -8  10   -8.60    8.60
  -7  -8 -10  -13.80    6.20
   7  -8  10    8.00    8.20
  -7   8 -10    0.60    6.10
   8  -8  10   95.39   16.30
   8  -8  10  122.69   14.80
  -8   8 -10  104.59   14.70
   9  -9 -10    4.80    7.30
   9   9 -10   -2.20    5.80
   8  -9 -10   11.70    7.80
   8   9 -10   16.90    6.60
  -7  -9  10  172.68   12.20
   7  -9 -10  165.78   15.60
   7   9 -10  169.38   12.50
   6  -9 -10  106.29   13.50
  -6  -9  10  104.29   11.10
   6   9 -10  124.69   11.30
  -5  -9  10   94.79   11.00
   5  -9 -10  122.09   13.00
   5   9 -10  107.29   11.00
  -4  -9  10  521.65   21.20
   4  -9 -10  528.85   23.00
   4   9 -10  511.45   21.00
  -3  -9  10  430.56   18.70
   3  -9 -10  418.76   20.00
   3   9 -10  426.66   18.80
  -2  -9  10    4.20    5.80
  -2  -9  10   12.20    3.80
   2   9 -10    1.60    5.30
   2   9 -10    2.50    3.50
  -1  -9  10  173.68   10.00
   1  -9 -10  147.79   10.80
  -1  -9  10  162.38   12.10
   1   9 -10  133.59    9.10
   1   9 -10  163.48   12.30
   0  -9  10   30.00    5.80
   0  -9  10   18.90    6.80
   0  -9 -10   19.60    5.40
   0   9 -10   17.70    4.80
   1  -9  10  170.68   12.30
   1  -9  10  140.79   12.00
  -1  -9 -10  139.99    8.70
  -1   9 -10  122.69   10.00
  -2  -9 -10   92.69    6.30
   2  -9  10   85.39   10.90
  -2   9 -10   90.39   10.20
   3  -9  10  346.77   18.10
   3  -9  10  317.07   18.10
  -3   9 -10  304.47   16.80
   4  -9  10  469.65   23.40
   4  -9  10  470.85   22.20
  -4   9 -10  479.55   22.00
   5  -9  10  334.97   19.40
   5  -9  10  338.97   20.80
  -5  -9 -10  331.97   18.00
  -5   9 -10  366.46   19.90
   6  -9  10   16.00    9.00
  -6  -9 -10   22.50    7.20
   6  -9  10   44.10    9.40
  -6   9 -10   35.20    8.90
  -7  -9 -10   62.99   10.20
   7  -9  10   45.20   11.10
  -7   9 -10   59.59    9.70
   8 -10 -10   14.00    7.90
   8  10 -10   17.60    6.90
   7 -10 -10   45.00    9.40
  -7 -10  10   43.10    7.20
   7  10 -10   41.10    7.90
   6 -10 -10   21.90    7.20
  -6 -10  10   14.80    6.50
   6  10 -10   29.90    7.60
  -5 -10  10   79.69   10.20
   5 -10 -10   65.79    8.80
   5  10 -10   93.09   10.80
  -4 -10  10  796.62   28.40
   4 -10 -10  811.92   30.70
   4  10 -10  779.32   28.10
   3 -10 -10   95.39   11.80
  -3 -10  10   88.09   10.20
   3  10 -10   77.59   10.70
   2 -10 -10  680.23   27.10
  -2 -10  10  722.03   26.30
  -2 -10  10  686.33   21.70
   2  10 -10  711.73   26.30
  -1 -10  10    0.20    3.90
  -1 -10  10    1.30    5.40
   1  10 -10    1.30    4.10
   0 -10  10  267.87   15.80
   0 -10  10  276.47   13.90
   0 -10 -10  278.07   13.40
   0  10 -10  267.17   13.40
   1 -10  10  169.38   13.40
  -1 -10 -10  156.28    9.60
   1 -10  10  161.58   12.30
  -1  10 -10  167.18   11.50
  -2 -10 -10  224.48    9.40
   2 -10  10  216.28   14.50
   2 -10  10  245.18   15.70
  -2  10 -10  230.18   14.00
   3 -10  10    9.40    6.30
   3 -10  10    8.60    7.10
  -3  10 -10    3.50    5.80
   4 -10  10  275.87   18.60
   4 -10  10  297.67   18.10
  -4  10 -10  294.27   17.60
   5 -10  10  537.25   26.30
  -5 -10 -10  561.54   23.50
   5 -10  10  563.74   25.80
  -5  10 -10  551.84   25.50
   6 -10  10  -10.10    8.30
   6 -10  10   -5.10    6.50
  -6 -10 -10   -4.10    5.80
  -6  10 -10    3.10    5.50
  -7 -10 -10   -9.20    6.80
   7 -10  10   17.60    8.40
   7 -10  10   -8.70    8.70
  -7  10 -10   18.80    7.90
  -7 -11  10   10.10    5.90
   7 -11 -10   -0.90    6.90
   7  11 -10    8.50    6.30
   6 -11 -10   58.29   10.30
  -6 -11  10   46.20    8.70
   6  11 -10   48.80    8.40
  -5 -11  10   -4.10    5.50
   5 -11 -10    6.50    6.90
   5  11 -10   12.90    6.70
  -4 -11  10  205.98   13.90
   4 -11 -10  232.98   16.40
   4  11 -10  233.18   14.60
  -3 -11  10  272.87   10.70
   3 -11 -10  285.07   17.60
  -3 -11  10  304.07   16.00
   3  11 -10  288.97   16.40
  -2 -11  10   -1.10    3.60
  -2 -11  10    0.30    5.90
   2 -11 -10    8.60    5.40
  -1 -11  10   -0.30    5.10
  -1 -11  10    1.50    4.00
   1  11 -10    2.60    4.50
   0 -11  10   26.10    6.10
   0 -11  10   43.90    8.30
   0 -11 -10   36.20    6.40
   0  11 -10   34.10    6.40
   1 -11  10   95.49   11.00
  -1 -11 -10   98.09    8.80
   1 -11  10  122.89   12.40
  -1  11 -10  106.29   10.50
   2 -11  10  175.58   14.00
  -2 -11 -10  182.28    9.10
   2 -11  10  222.88   15.40
  -2  11 -10  195.68   13.30
   3 -11  10  -11.30    5.50
   3 -11  10    2.60    6.70
  -3  11 -10    2.20    5.70
   4 -11  10   69.09   11.00
   4 -11  10   85.09   12.40
  -4  11 -10   85.29   11.80
   5 -11  10  -15.40    7.20
   5 -11  10    8.00    7.10
  -5 -11 -10   -9.40    5.20
  -5  11 -10    0.20    6.50
  -6 -11 -10   28.10    7.30
   6 -11  10    8.30    9.00
   6 -11  10   40.20    9.70
  -6  11 -10   29.50    8.30
   7 -12 -10   13.40    8.00
  -7 -12  10   10.20    5.80
   7  12 -10   16.30    7.10
   6 -12 -10    4.30    7.60
  -6 -12  10  -11.50    5.60
   6  12 -10   -3.10    6.20
  -5 -12  10   68.99    9.10
   5 -12 -10   58.89    9.80
   4 -12 -10   30.10    7.30
  -4 -12  10   31.30    7.40
   4  12 -10   34.80    8.40
   3 -12 -10  843.02   32.60
  -3 -12  10  866.51   30.00
  -3 -12  10  808.72   24.30
  -2 -12  10   30.40    7.40
  -2 -12  10   10.90    4.50
   2 -12 -10   12.20    7.10
  -1 -12  10  330.07   15.10
   1 -12 -10  349.07   19.10
  -1 -12  10  341.77   17.50
   0 -12  10  237.38   15.40
   0 -12  10  195.38   12.90
   0 -12 -10  258.17   13.50
   0  12 -10  230.98   13.80
   1 -12  10   98.69   11.80
  -1 -12 -10   78.49    8.50
   1 -12  10   59.89    8.40
  -1  12 -10   68.89    8.60
   2 -12  10   31.30    7.80
   2 -12  10   41.70    8.60
  -2  12 -10   27.00    6.80
   3 -12  10   62.69    9.40
   3 -12  10   86.89   12.50
  -3  12 -10   80.09   11.40
   4 -12  10   -3.50    6.40
   4 -12  10    8.90    7.50
  -4  12 -10    3.40    6.00
   5 -12  10   15.40    9.10
  -5 -12 -10    8.80    5.90
  -5  12 -10    4.80    5.40
  -6 -12 -10   20.30    7.50
   6 -12  10    7.50    9.90
   6 -12  10   32.00    9.50
  -6  12 -10   32.90    8.80
   6 -13 -10    2.20    7.40
   5 -13 -10   62.19   11.20
  -5 -13  10   55.29    9.10
   4 -13 -10    5.60    6.60
  -4 -13  10   -4.50    5.70
  -3 -13  10    2.10    5.70
   3 -13 -10    0.50    5.90
  -2 -13  10  176.18   13.40
  -2 -13  10  148.49   10.10
   2 -13 -10  190.78   15.50
   1 -13 -10  307.07   18.70
  -1 -13  10  302.57   16.70
  -1 -13  10  271.27   14.30
   0 -13 -10   10.00    5.30
   0 -13 -10    6.10    6.30
   0 -13  10   -1.50    4.90
   0 -13  10   12.90    5.60
   1 -13  10  113.99   12.50
   1 -13  10   79.69   11.00
  -1 -13 -10  104.59    9.60
  -1  13 -10   98.09   11.70
   2 -13  10   10.30    7.20
   2 -13  10   15.30    7.80
  -2  13 -10   16.50    6.40
   3 -13  10   -0.20    6.50
   3 -13  10    9.70    7.50
  -3  13 -10    5.10    6.00
   4 -13  10   20.90    7.60
  -4  13 -10   12.20    7.10
  -5 -13 -10   58.59    8.80
   5 -13  10   47.90   11.80
  -5 -14  10    5.80    6.90
   5 -14 -10   11.90    7.20
  -4 -14  10   39.20    8.30
   4 -14 -10   44.00    9.70
   3 -14 -10  105.99   13.80
  -3 -14  10   90.59   11.00
   2 -14 -10   49.40    9.80
  -2 -14  10   63.29    9.40
  -2 -14  10   45.40    6.80
   1 -14 -10   19.90    6.60
  -1 -14  10   35.40    7.10
  -1 -14  10   15.30    6.00
   0 -14  10   46.10    7.90
   0 -14 -10   38.30    8.30
  -1 -14 -10    6.20    5.10
   1 -14  10   18.90    6.90
  -1  14 -10    0.60    5.50
   2 -14  10   48.90    9.20
  -2  14 -10   56.69    9.30
   3 -14  10   63.09   10.50
   3 -14  10   35.70    8.90
  -3  14 -10   46.40    8.80
   4 -14  10   -9.30    6.80
   4 -14  10   18.90    7.20
  -4  14 -10   -5.20    5.70
   3 -15 -10    2.20    7.20
  -3 -15  10    8.00    6.30
   2 -15 -10   79.59   11.80
  -2 -15  10   70.09    7.90
  -1 -15  10   41.80    7.40
   1 -15 -10   49.30    8.50
   0 -15  10   39.40    7.80
   0 -15 -10   54.09   10.20
  -1 -15 -10   73.69    8.80
  -1 -15 -10   71.19   10.50
   2 -15  10  153.38   15.20
  -2 -15 -10  197.58   14.90
  10   0 -11   -3.20   10.40
  10   0 -11  -13.90    6.60
   9   0 -11   -8.10    9.10
   9   0 -11   -3.00    5.80
   8   0 -11    2.30    4.80
   8   0 -11    0.70    8.80
   7   0 -11   15.20    8.50
   7   0 -11    9.10    4.60
   6   0 -11   15.60    8.20
   5   0 -11   -4.70    3.20
   5   0 -11    8.20    6.30
  -4   0  11   -1.30    4.10
   4   0 -11    9.20    5.50
   3   0 -11    4.20    5.90
  -3   0  11    5.60    5.70
  -2   0  11    2.20    4.60
   2   0 -11    1.90    5.20
   1   0 -11   25.80    7.20
   0   0 -11   -6.90    5.90
  -1   0 -11    1.10    4.00
   1   0  11    7.00    4.30
  -1   0 -11    2.30    4.70
   2   0  11    4.40    4.70
  -2   0 -11    3.70    4.20
  -3   0 -11   -6.90    4.80
   3   0  11   -2.10    4.00
  -3   0 -11   -1.70    3.90
   4   0  11    2.10    4.20
  -4   0 -11    2.00    5.90
   5   0  11   10.30   10.30
  -6   0 -11   -2.40    5.70
   6   0  11    3.80    5.20
   6   0  11   10.30    7.90
   7   0  11   -3.60    5.60
  -7   0 -11    0.90    7.00
   7   0  11   29.80   10.90
   8   0  11    2.00    6.00
  -8   0 -11    6.30    7.00
   9   0  11    8.80    5.40
  -9   0 -11    5.30    7.20
  10  -1 -11   15.70   12.60
  10  -1 -11   33.90    8.70
  10   1 -11   47.50   12.20
  10   1 -11   33.60    7.30
   9  -1 -11    8.40    6.00
   9  -1 -11    2.80    9.40
   9   1 -11   10.40    9.70
   9   1 -11   13.10    6.30
   8  -1 -11  448.96   23.10
   8  -1 -11  443.56   18.80
   8   1 -11  431.66   16.80
   8   1 -11  437.66   23.00
   7  -1 -11   19.70    9.00
   7  -1 -11   21.30    5.60
   7   1 -11   17.10    4.50
   7   1 -11   22.70    8.60
   6  -1 -11    0.00    4.00
   6   1 -11    1.50    3.50
   6   1 -11    0.20    8.00
   5  -1 -11  203.38   10.80
   5  -1 -11  216.38   14.40
   5   1 -11  192.88    9.30
   5   1 -11  198.68   14.30
   4  -1 -11   16.80    6.00
  -4  -1  11   20.40    5.60
   4   1 -11   18.90    6.10
  -3  -1  11  246.08   13.50
   3  -1 -11  225.18   13.30
  -3   1  11  209.88   12.20
   3   1 -11  241.08   14.20
  -2  -1  11  298.57   13.90
   2  -1 -11  296.27   13.80
   2   1 -11  280.87   14.00
  -2   1  11  278.87   13.20
   1  -1 -11 1505.95   43.90
  -1  -1  11 1587.04   44.00
   1   1 -11 1647.44   43.10
   1   1 -11 1415.96   43.80
  -1   1  11 1641.24   43.90
   0  -1 -11   11.30    6.30
  -1  -1 -11  243.98   11.30
  -1  -1 -11  232.88   13.20
   1  -1  11  238.78   11.90
   1   1  11  239.08   11.50
  -1   1 -11  229.68   14.40
  -1   1 -11  232.78   11.80
  -2  -1 -11  428.16   19.30
  -2  -1 -11  427.96   15.80
   2  -1  11  427.96   16.80
   2   1  11  423.76   15.80
  -2   1 -11  474.75   19.90
  -2   1 -11  444.86   16.80
  -3  -1 -11  189.58    9.90
   3  -1  11  190.48   13.60
   3  -1  11  192.48   10.80
  -3  -1 -11  186.98   14.10
  -3   1 -11  191.08   13.90
  -3   1 -11  182.18   10.70
   3   1  11  168.38    9.70
   4  -1  11  219.28   16.30
  -4  -1 -11  190.98   14.80
   4  -1  11  187.58   11.40
   4   1  11  189.88   10.50
  -4   1 -11  204.68   13.80
  -5  -1 -11   16.50    8.60
  -5   1 -11   18.90    6.80
   6  -1  11  346.17   16.00
  -6  -1 -11  319.17   18.70
   6  -1  11  333.47   21.30
   6   1  11  304.37   14.00
  -6   1 -11  341.87   18.90
   7  -1  11   56.59    8.90
   7  -1  11   60.89   12.70
  -7  -1 -11   59.89   10.30
   7   1  11   50.69    7.30
  -7   1 -11   49.40    9.00
   8  -1  11  509.65   28.90
   8  -1  11  418.66   19.50
  -8  -1 -11  462.35   23.90
   8   1  11  404.96   17.60
  -8   1 -11  469.85   24.10
   9  -1  11  108.09   15.20
  -9  -1 -11   64.89   10.90
   9  -1  11   90.39   10.70
  -9   1 -11   71.59   11.70
   9   1  11   67.79    8.70
  10  -2 -11  -12.50   10.30
  10   2 -11    0.50   10.90
   9  -2 -11  152.38   13.50
   9  -2 -11  142.99   17.40
   9   2 -11  145.79   16.80
   9   2 -11  143.49   11.00
   8  -2 -11  823.82   28.80
   8  -2 -11  805.92   32.60
   8   2 -11  834.52   25.10
   8   2 -11  835.52   32.00
   7  -2 -11    6.30    5.30
   7  -2 -11    3.10    7.20
   7   2 -11    6.30    7.50
   7   2 -11    7.60    3.60
   6  -2 -11  219.58   15.40
   6  -2 -11  187.48   11.80
   6   2 -11  168.08   15.40
   6   2 -11  182.88    8.50
   5  -2 -11  100.39    8.90
   5  -2 -11  102.99   10.90
  -5  -2  11   96.09    9.70
   5   2 -11   96.79   11.40
   5   2 -11  104.39    6.40
   4  -2 -11  121.59   10.40
  -4  -2  11  129.69   10.20
   4   2 -11  128.19   10.80
   3  -2 -11  398.86   17.10
  -3  -2  11  424.26   17.60
   3   2 -11  426.66   17.70
   2  -2 -11   45.70    6.30
  -2  -2  11   50.09    6.50
  -2   2  11   49.30    6.50
   2   2 -11   62.39    8.00
  -1  -2  11  531.85   20.00
   1  -2 -11  536.15   19.40
  -1   2  11  544.85   18.80
   1   2 -11  523.05   18.80
   1   2 -11  505.15   19.10
   0  -2  11 2782.92   72.59
   0  -2 -11 2757.12   71.49
   0   2 -11 2695.33   72.19
   0   2 -11 2665.33   71.39
   0   2  11 2821.92   71.49
  -1  -2 -11   41.30    5.40
   1  -2  11   34.30    6.40
  -1   2 -11   44.50    6.90
   2  -2  11   35.90    6.40
  -2  -2 -11   30.80    6.20
  -2  -2 -11   34.40    5.20
   2  -2  11   32.00    6.60
  -2   2 -11   33.20    6.50
   2   2  11   45.00    5.60
  -2   2 -11   44.10    7.10
  -3  -2 -11 1211.38   37.60
  -3  -2 -11 1188.58   33.60
   3  -2  11 1234.18   37.60
   3  -2  11 1256.17   36.40
   3   2  11 1204.58   33.70
  -3   2 -11 1160.78   36.90
  -4  -2 -11  144.39   14.70
   4  -2  11  153.98   14.70
   4  -2  11  162.88   11.00
   4   2  11  154.98    9.00
  -4   2 -11  156.58   12.80
   5  -2  11  245.18   13.80
  -5  -2 -11  248.28   17.50
   5   2  11  239.68   11.40
  -5   2 -11  249.97   15.80
   6  -2  11   75.09   10.60
  -6  -2 -11   71.39   10.20
   6  -2  11   75.79   10.30
  -6   2 -11   83.09   10.30
   6   2  11   62.49    8.40
   7  -2  11  675.53   31.20
   7  -2  11  584.64   23.60
  -7  -2 -11  571.94   26.10
  -7   2 -11  616.34   26.70
   7   2  11  559.94   20.00
  -8  -2 -11  242.68   18.50
   8  -2  11  230.58   15.10
   8   2  11  203.48   12.10
  -8   2 -11  237.38   18.00
   9  -2  11  104.79   12.10
  -9  -2 -11   96.29   12.50
   9   2  11   82.99    8.60
  -9   2 -11   83.59   11.60
  10  -3 -11   -5.50    6.80
  10  -3 -11    3.50   10.40
  10   3 -11    4.00    9.90
   9  -3 -11    9.80    9.60
   9  -3 -11   16.90    7.00
   9   3 -11    7.90    9.80
   8  -3 -11   49.10   10.80
   8  -3 -11   37.50    7.30
   8   3 -11   56.19   11.70
   7  -3 -11    6.50    7.40
   7  -3 -11    1.30    5.20
   7   3 -11    3.60    7.70
   6  -3 -11   10.20    6.80
   6  -3 -11   11.00    5.30
   6   3 -11   20.70    7.40
   5  -3 -11   93.09    9.10
   5  -3 -11   96.49   10.60
  -5  -3  11   89.09    9.40
   5   3 -11  100.59   11.20
   4  -3 -11    7.70    5.30
  -4  -3  11    5.10    5.00
   4   3 -11   14.70    6.00
   4   3 -11    6.90    3.00
  -3  -3  11   94.49    9.40
   3  -3 -11  102.79    9.40
   3   3 -11   98.09    7.60
   3   3 -11  108.49    9.80
   2  -3 -11   82.59    9.10
  -2  -3  11   75.99    9.40
   2   3 -11   51.69    8.30
  -1  -3  11  374.36   15.70
   1  -3 -11  365.76   14.80
  -1   3  11  391.06   15.10
   1   3 -11  358.86   15.60
   0  -3  11  216.28   12.10
   0  -3 -11  234.08   11.00
   0   3 -11  209.08   11.70
   0   3  11  209.18   10.60
   1  -3  11  473.45   18.80
   1  -3  11  495.65   19.90
  -1  -3 -11  455.25   17.00
  -1   3 -11  499.75   18.80
   1   3  11  494.35   16.80
  -1   3 -11  560.54   19.40
  -2  -3 -11  282.37   14.50
   2  -3  11  281.17   14.50
  -2  -3 -11  271.57   11.40
   2  -3  11  271.97   13.60
   2   3  11  274.97   11.60
  -2   3 -11  288.07   13.90
  -2   3 -11  279.97   14.30
  -3  -3 -11   54.79    8.00
   3  -3  11   59.59    8.50
  -3  -3 -11   62.19    6.30
   3  -3  11   76.09    9.30
  -3   3 -11   56.69    7.60
   3   3  11   56.59    7.00
   4  -3  11  182.38   14.80
   4  -3  11  180.48   11.90
  -4  -3 -11  163.18   13.30
  -4   3 -11  183.08   13.10
   4   3  11  177.28    9.00
   5  -3  11  128.49   11.30
  -5  -3 -11  119.29   14.50
   5  -3  11  150.08   16.10
   5   3  11  112.29    8.20
  -5   3 -11  129.89   12.70
   6  -3  11   12.90    8.30
  -6  -3 -11    2.50    7.90
   6  -3  11    9.70    6.70
  -6   3 -11    9.40    6.70
   7  -3  11   79.19   10.60
  -7  -3 -11   65.79   10.60
   7  -3  11   83.69   12.40
  -7   3 -11   56.09    9.10
   8  -3  11   36.90   12.60
   8  -3  11    1.40    7.10
  -8  -3 -11   10.10    8.00
  -8   3 -11   -3.80    6.70
   9  -3  11   27.60    8.10
  -9  -3 -11   20.40    8.40
  -9   3 -11   16.90    8.20
  10  -4 -11  201.08   16.70
  10  -4 -11  188.08   21.00
  10   4 -11  205.48   20.60
   9  -4 -11   98.19   13.30
   9  -4 -11   91.49   13.60
   9   4 -11  118.39   15.50
   8  -4 -11    8.40    8.40
   8  -4 -11    5.60    6.20
   8   4 -11   17.60    9.10
   7  -4 -11   43.30    7.60
   7  -4 -11   33.40    8.90
   6  -4 -11  603.34   24.60
  -6  -4  11  582.64   22.50
   6  -4 -11  560.54   22.40
   6   4 -11  586.94   24.00
   5  -4 -11   -1.40    4.30
  -5  -4  11   -4.60    4.60
   5  -4 -11   -0.40    5.30
   5   4 -11    0.80    5.90
   4  -4 -11  301.97   14.60
  -4  -4  11  296.07   14.90
   4  -4 -11  313.37   15.80
   4   4 -11  315.07   16.10
   3  -4 -11    4.80    5.10
  -3  -4  11    9.80    5.30
   3   4 -11   10.10    2.80
   3   4 -11   12.70    5.50
   2  -4 -11   16.40    5.20
  -2  -4  11   29.70    6.20
   2   4 -11   22.40    3.80
   2   4 -11   21.90    5.70
  -1  -4  11  547.85   20.80
   1  -4 -11  581.54   20.00
   1   4 -11  511.75   19.50
   1   4 -11  535.05   17.80
   0  -4  11   22.60    6.00
   0   4 -11   29.40    5.10
   0   4 -11   32.80    6.30
   1  -4  11  305.57   14.30
   1  -4  11  306.87   14.40
  -1  -4 -11  299.07   11.90
  -1   4 -11  297.97   14.30
   1   4  11  284.87   11.60
  -1   4 -11  289.37   13.40
   2  -4  11   75.19   10.90
   2  -4  11   90.99    9.20
  -2  -4 -11   93.49    6.80
   2   4  11   75.19    6.20
  -2   4 -11   88.99    9.10
  -2   4 -11   92.59    9.40
   3  -4  11   95.09   12.70
   3  -4  11   87.89   10.00
  -3  -4 -11   91.19    6.60
  -3  -4 -11   79.69    9.00
   3   4  11  108.39    7.00
  -3   4 -11  107.29   10.60
  -4  -4 -11   39.40    7.70
   4  -4  11   47.00    9.10
   4  -4  11   51.99    8.10
  -4   4 -11   41.50    7.30
   5  -4  11  504.05   25.10
  -5  -4 -11  472.25   24.00
   5  -4  11  461.75   20.60
  -5   4 -11  489.15   22.00
  -6  -4 -11   12.20    9.10
   6  -4  11   -2.60    6.20
  -6   4 -11    0.40    5.40
  -7  -4 -11   87.59   11.50
   7  -4  11   97.39   11.90
   7  -4  11  131.69   16.10
  -7   4 -11   93.09   13.10
   8  -4  11   20.80   12.30
   8  -4  11    1.60    6.20
  -8  -4 -11   -4.80    7.20
  -8   4 -11    2.20    6.60
  -9  -4 -11  189.78   17.70
   9  -4  11  194.98   15.70
  -9   4 -11  208.08   18.90
  10  -5 -11   32.00   12.10
  10  -5 -11   20.40    8.30
  10   5 -11   36.90   12.80
   9  -5 -11   22.80    7.50
   9  -5 -11   17.10    9.80
   9   5 -11   10.60    9.70
   8  -5 -11   17.30    8.20
   8  -5 -11   10.40    6.40
   8   5 -11   13.60    8.70
   7  -5 -11   -0.10    7.30
   7  -5 -11    7.50    6.10
   7   5 -11    6.40    8.00
   6  -5 -11   40.20    6.90
  -6  -5  11   50.09    7.90
   6  -5 -11   39.10    8.40
   6   5 -11   32.40    9.70
   5  -5 -11   39.80    7.80
   5  -5 -11   44.00    7.30
  -5  -5  11   40.10    7.30
   5   5 -11   41.20    9.30
  -4  -5  11   22.30    6.40
   4  -5 -11   24.00    6.60
   4  -5 -11   24.80    6.00
   4   5 -11   26.50    6.70
   3  -5 -11  231.98   13.20
  -3  -5  11  239.58   13.10
   3   5 -11  234.78   13.00
  -2  -5  11   39.70    6.70
   2  -5 -11   43.00    7.00
   2   5 -11   48.40    7.10
   2   5 -11   39.70    5.00
  -1  -5  11  181.28    9.30
   1  -5 -11  174.68   10.40
  -1  -5  11  188.88   11.60
   1   5 -11  171.68   11.30
   1   5 -11  176.68    9.00
   0  -5  11  332.47   15.30
   0  -5  11  332.57   13.90
   0  -5 -11  321.27   13.10
   0   5 -11  308.97   14.70
   0   5 -11  316.57   13.30
  -1  -5 -11  438.36   15.20
   1  -5  11  438.36   18.20
   1  -5  11  433.26   17.50
  -1   5 -11  434.46   17.00
  -1   5 -11  431.96   18.00
  -2  -5 -11    4.90    3.30
   2  -5  11   -2.90    4.80
   2  -5  11    2.80    4.90
  -2   5 -11    4.40    4.90
  -2   5 -11   -0.10    4.00
   3  -5  11    1.20    5.60
   3  -5  11    7.70    5.70
  -3  -5 -11    1.10    4.70
  -3   5 -11   -1.80    4.40
  -4  -5 -11  631.54   25.70
   4  -5  11  683.43   27.50
   4  -5  11  644.34   25.00
  -4   5 -11  653.53   25.20
   5  -5  11   15.60    7.60
  -5  -5 -11   11.50    6.90
  -5   5 -11   16.60    6.70
  -6  -5 -11    6.70    7.90
   6  -5  11    2.50    9.20
   6  -5  11    5.40    6.60
  -6   5 -11   10.00    6.40
   7  -5  11  150.88   20.00
   7  -5  11  148.69   14.00
  -7  -5 -11  127.79   15.50
  -7   5 -11  154.48   14.90
   8  -5  11   25.30   11.00
  -8  -5 -11    9.70    8.10
   8  -5  11   36.60    9.50
  -8   5 -11   26.00    8.70
   9  -6 -11   15.50    7.60
   9  -6 -11   13.00    8.50
   9   6 -11   13.50    8.80
   8  -6 -11   46.90    8.90
   8  -6 -11   51.39   10.60
   8   6 -11   59.79    9.90
   7  -6 -11   -4.70    5.50
   7  -6 -11    1.50    7.30
   7   6 -11   -6.20    8.20
  -6  -6  11   -3.30    5.10
   6  -6 -11   -1.70    6.30
   6  -6 -11    2.20    5.30
   6   6 -11    1.40    6.70
  -5  -6  11    8.90    5.80
   5  -6 -11    4.00    5.70
   5  -6 -11   10.40    5.60
   5   6 -11    2.40    6.20
   4  -6 -11  158.18   12.20
   4  -6 -11  167.48   12.70
  -4  -6  11  169.38   11.80
   4   6 -11  166.18   11.90
   3  -6 -11    0.50    5.30
  -3  -6  11    3.60    5.30
   3   6 -11   -1.80    4.90
   2  -6 -11  194.98   11.70
  -2  -6  11  204.48   12.20
   2   6 -11  202.58    8.50
   2   6 -11  180.28   11.80
  -1  -6  11  358.86   16.30
   1  -6 -11  343.77   14.80
  -1  -6  11  356.86   13.50
   1   6 -11  337.27   13.00
   1   6 -11  346.87   15.90
   0  -6 -11 1108.59   32.70
   0  -6  11 1170.48   35.60
   0  -6  11 1141.59   33.30
   0   6 -11 1104.49   32.70
   0   6 -11 1129.99   35.30
  -1  -6 -11  487.05   16.40
   1  -6  11  505.65   20.20
   1  -6  11  477.15   19.00
  -1   6 -11  466.45   18.10
  -1   6 -11  508.85   20.40
  -2  -6 -11  169.28    8.10
   2  -6  11  160.38   12.70
   2  -6  11  163.48   12.00
  -2   6 -11  144.79   10.90
   3  -6  11    0.30    5.50
   3  -6  11    5.00    6.20
  -3   6 -11    1.80    4.70
   4  -6  11  540.45   22.70
  -4  -6 -11  521.55   22.30
   4  -6  11  564.74   24.80
  -4   6 -11  528.15   22.50
   5  -6  11   49.60    9.00
   5  -6  11   34.80    8.80
  -5  -6 -11   35.00    8.10
  -5   6 -11   28.40    7.10
   6  -6  11   92.79   12.30
   6  -6  11   96.89   13.20
  -6  -6 -11   98.69   12.20
  -6   6 -11   96.19   12.50
  -7  -6 -11   -5.30    6.90
   7  -6  11    6.50    9.60
   7  -6  11   12.30    7.90
  -7   6 -11    9.20    6.40
   8  -6  11  155.38   14.60
   8  -6  11  139.19   17.80
  -8  -6 -11  104.89   14.70
  -8   6 -11  152.58   16.30
   9  -7 -11   -0.80    7.10
   9  -7 -11    4.10    8.70
   9   7 -11    2.80    7.30
   8  -7 -11  148.49   16.00
   8  -7 -11  146.29   14.80
   8   7 -11   97.79   14.10
   7  -7 -11   -5.90    5.50
   7  -7 -11   17.60    8.00
  -7  -7  11    1.60    4.90
   7   7 -11    5.50    6.20
   6  -7 -11  463.65   22.50
   6  -7 -11  482.05   21.50
  -6  -7  11  464.85   20.00
   6   7 -11  395.56   19.90
   5  -7 -11  240.58   15.20
   5  -7 -11  252.47   16.00
  -5  -7  11  228.08   14.70
   5   7 -11  221.28   14.30
   4  -7 -11  139.19   12.20
  -4  -7  11  139.59   11.60
   4  -7 -11  147.09   12.50
   4   7 -11  118.59   10.80
  -3  -7  11   67.99    9.20
   3  -7 -11   59.59    8.10
   3   7 -11   62.09    8.20
   2  -7 -11   61.19    7.70
  -2  -7  11   54.29    7.90
  -2  -7  11   68.89    6.30
   2   7 -11   65.09    8.00
   2   7 -11   55.89    5.80
   1  -7 -11   98.99    9.10
  -1  -7  11  111.39    8.60
  -1  -7  11  109.59   10.50
   1   7 -11   97.59    7.20
   1   7 -11  106.89   10.40
   0  -7 -11   62.29    7.50
   0  -7  11   55.69    7.00
   0  -7  11   66.49    8.80
   0   7 -11   58.69    7.10
   0   7 -11   78.09    9.70
   1  -7  11  112.59   10.30
   1  -7  11  135.29   11.20
  -1  -7 -11  115.99    7.80
  -1   7 -11  127.99   11.00
  -1   7 -11  120.59    9.60
   2  -7  11   19.80    6.50
   2  -7  11   14.20    5.70
  -2  -7 -11   22.70    4.00
  -2   7 -11   17.30    5.10
   3  -7  11  379.96   19.00
   3  -7  11  395.76   19.10
  -3   7 -11  387.56   18.20
   4  -7  11    8.70    6.50
   4  -7  11    4.50    6.80
  -4  -7 -11    4.80    5.90
  -4   7 -11    6.90    5.60
   5  -7  11   12.00    7.90
  -5  -7 -11    6.00    7.00
   5  -7  11    8.40    7.60
  -5   7 -11   18.30    7.20
   6  -7  11  204.58   15.40
  -6  -7 -11  155.78   15.20
   6  -7  11  155.78   19.90
  -6   7 -11  174.48   15.10
   7  -7  11    6.50    7.50
   7  -7  11   10.10   10.20
  -7  -7 -11    2.30    7.90
  -7   7 -11   10.10    6.60
   8  -7  11   24.40    8.30
   8  -7  11   11.60   11.70
  -8  -7 -11   10.90    8.40
  -8   7 -11   25.30    8.30
   9  -8 -11    0.70    7.60
   9  -8 -11   19.30    9.60
   9   8 -11   -4.00    7.00
   8  -8 -11   44.80    9.20
   8  -8 -11   41.50    9.90
   8   8 -11   52.39    8.90
   7  -8 -11   57.09   10.50
  -7  -8  11   77.39    9.70
   7  -8 -11   54.39    9.10
   7   8 -11   61.19    9.10
   6  -8 -11   31.20    7.20
  -6  -8  11   29.70    7.60
   6   8 -11   25.20    7.80
  -5  -8  11  505.45   21.00
   5  -8 -11  508.15   22.60
   5   8 -11  462.85   20.50
   4  -8 -11   42.30    8.30
  -4  -8  11   46.70    7.60
   4  -8 -11   48.30    8.50
   4   8 -11   42.60    8.40
   3  -8 -11   72.79   10.20
  -3  -8  11   59.59    8.60
   3  -8 -11   51.29    8.00
   3   8 -11   59.59    8.50
   2  -8 -11  307.07   15.40
  -2  -8  11  315.97   11.90
  -2  -8  11  310.07   15.70
   2   8 -11  281.77   15.50
   2   8 -11  303.97   11.70
  -1  -8  11  108.99   10.50
   1  -8 -11  101.89    9.30
  -1  -8  11   99.59    8.40
   1   8 -11  109.19   10.80
   1   8 -11  103.39    7.80
   0  -8  11   27.80    6.70
   0  -8 -11   18.20    5.20
   0  -8  11   11.80    4.50
   0   8 -11   25.60    7.40
   0   8 -11   14.90    4.50
  -1  -8 -11  120.29    8.10
   1  -8  11  125.79   11.60
   1  -8  11  124.09   10.70
  -1   8 -11  119.89    9.60
  -2  -8 -11   98.99    7.00
   2  -8  11   95.89   11.40
   2  -8  11  115.79   11.60
  -2   8 -11   87.19    9.50
   3  -8  11  245.68   16.70
   3  -8  11  240.48   15.80
  -3   8 -11  252.27   14.80
   4  -8  11   32.60    8.20
   4  -8  11   40.30    9.40
  -4  -8 -11   17.00    7.70
  -4   8 -11   26.40    7.00
   5  -8  11  569.84   26.80
   5  -8  11  570.94   25.30
  -5  -8 -11  548.95   24.40
  -5   8 -11  574.24   25.30
   6  -8  11   69.59   11.80
  -6  -8 -11   59.19    9.60
   6  -8  11   78.09   11.80
  -6   8 -11   58.69    8.70
   7  -8  11   15.40    8.20
  -7  -8 -11  -12.40    6.70
   7  -8  11  -21.80    9.30
  -7   8 -11    0.30    6.00
  -8  -8 -11  -13.40    8.00
   8  -8  11    5.30    6.70
   8  -8  11  -13.60   10.90
  -8   8 -11    7.30    8.30
   8  -9 -11    9.00    7.30
   8  -9 -11   23.40    8.40
   8   9 -11    4.70    6.00
   7  -9 -11   64.79   10.00
  -7  -9  11   83.49   10.30
   7   9 -11   75.19    9.90
  -6  -9  11   51.89    8.60
   6  -9 -11   44.50    8.90
   6   9 -11   64.39    9.00
   5  -9 -11  649.74   27.30
  -5  -9  11  688.83   25.70
   5   9 -11  667.83   25.30
   4  -9 -11  366.46   19.40
  -4  -9  11  393.76   18.40
   4   9 -11  397.16   18.50
   3  -9 -11   68.89    9.60
   3  -9 -11   82.19   10.70
  -3  -9  11   74.19   10.50
   3   9 -11   71.79    9.40
  -2  -9  11   31.20    7.20
  -2  -9  11   33.40    4.60
   2  -9 -11   36.80    7.40
   2   9 -11   38.50    8.20
   2   9 -11   32.90    4.60
  -1  -9  11  117.39    9.00
   1  -9 -11  116.39   10.30
  -1  -9  11  122.29   11.20
   1   9 -11  109.59    8.40
   1   9 -11  111.89   11.50
   0  -9  11   82.89   10.20
   0  -9  11   68.39    8.60
   0  -9 -11   73.49    8.30
   0   9 -11   72.29    8.20
   1  -9  11    8.30    5.40
   1  -9  11   15.80    6.30
  -1  -9 -11    9.70    4.40
  -1   9 -11    9.60    5.10
   2  -9  11   11.80    6.60
   2  -9  11    9.20    6.90
  -2  -9 -11   15.00    4.10
  -2   9 -11   12.50    5.70
   3  -9  11  295.77   17.60
   3  -9  11  288.17   17.70
  -3   9 -11  308.57   16.60
   4  -9  11   17.00    8.20
   4  -9  11   22.50    7.20
  -4   9 -11   28.10    7.90
  -5  -9 -11   32.10    7.50
   5  -9  11   33.10    9.30
   5  -9  11   19.10    8.30
  -5   9 -11   36.80    9.10
   6  -9  11    3.90    8.10
  -6  -9 -11   -4.90    6.70
   6  -9  11   -7.60    8.20
  -6   9 -11    9.40    7.80
   7  -9  11   -2.40    9.00
  -7  -9 -11    1.10    7.60
   7  -9  11   15.10    8.50
  -7   9 -11   16.10    7.60
   8 -10 -11   41.30    9.60
   8  10 -11   50.29    9.00
   7 -10 -11   77.39   11.10
  -7 -10  11   94.99   10.60
   7  10 -11   96.69   11.10
   6 -10 -11    2.10    5.90
   6  10 -11    5.20    6.50
   5 -10 -11    9.30    6.90
  -5 -10  11    1.60    6.10
   5  10 -11   18.80    7.00
   4 -10 -11  431.46   21.60
  -4 -10  11  441.66   19.90
   4  10 -11  450.25   20.30
  -3 -10  11  146.39    7.20
   3 -10 -11  135.39   13.30
  -3 -10  11  145.19   12.10
   3  10 -11  128.69   12.50
  -2 -10  11  464.15   16.40
  -2 -10  11  461.75   20.50
   2 -10 -11  471.25   20.50
   2  10 -11  470.25   21.10
   2  10 -11  478.05   16.90
  -1 -10  11  668.43   22.60
  -1 -10  11  673.43   26.10
   1 -10 -11  689.33   24.60
   1  10 -11  657.53   22.60
   1  10 -11  694.23   26.40
   0 -10  11   63.79    9.20
   0 -10 -11   64.19    8.40
   0 -10  11   54.19    7.20
   0  10 -11   55.59    8.00
   1 -10  11    7.10    6.30
   1 -10  11    0.40    5.20
  -1 -10 -11   -2.60    4.00
  -1  10 -11   -0.20    4.30
   2 -10  11  381.26   19.10
   2 -10  11  382.36   19.60
  -2  10 -11  352.56   17.70
   3 -10  11   37.90    8.50
   3 -10  11   21.70    7.70
  -3  10 -11   34.00    7.40
   4 -10  11   14.60    8.10
   4 -10  11    5.20    7.40
  -4  10 -11    7.00    5.70
   5 -10  11  294.97   19.10
   5 -10  11  258.17   20.40
  -5 -10 -11  298.67   17.30
  -5  10 -11  319.67   19.50
  -6 -10 -11  314.57   18.80
   6 -10  11  296.57   22.20
   6 -10  11  348.07   20.80
  -6  10 -11  343.27   21.40
   7 -10  11  -16.30    8.60
   7 -10  11   10.40    8.10
  -7  10 -11    3.40    7.60
  -7 -11  11   15.70    6.50
   7 -11 -11   11.50    8.00
   7  11 -11   22.20    7.40
   6 -11 -11    6.00    6.60
  -6 -11  11   -1.90    6.60
   6  11 -11    6.90    7.10
   5 -11 -11   -2.50    6.30
  -5 -11  11   -5.80    5.50
   5  11 -11    7.50    6.80
   4 -11 -11  385.36   20.90
  -4 -11  11  367.06   18.40
   4  11 -11  371.36   18.80
  -3 -11  11  477.55   21.30
   3 -11 -11  503.45   23.30
   3  11 -11  474.45   21.90
  -2 -11  11    0.60    5.90
  -2 -11  11   -4.70    3.60
   2 -11 -11    0.90    5.90
   2  11 -11    0.50    5.80
   1 -11 -11   29.60    6.80
  -1 -11  11   36.60    7.90
  -1 -11  11   24.50    5.60
   1  11 -11   25.50    5.80
   0 -11  11   69.09    8.00
   0 -11  11   86.69   10.90
   0 -11 -11   68.39    8.90
   0  11 -11   58.39    7.50
   1 -11  11  247.08   16.00
  -1 -11 -11  210.48   11.50
   1 -11  11  220.08   14.30
  -1  11 -11  239.68   13.80
   2 -11  11   63.89    9.90
   2 -11  11   56.49    8.90
  -2  11 -11   68.19    9.80
   3 -11  11   32.20    8.80
   3 -11  11   25.80    8.30
  -3  11 -11   21.10    6.80
   4 -11  11  -14.00    6.30
   4 -11  11    5.80    7.00
  -4  11 -11    0.10    5.50
   5 -11  11    8.70    8.90
   5 -11  11   37.80   10.10
  -5 -11 -11   33.80    7.60
  -5  11 -11   25.20    7.30
   6 -11  11   -7.70    8.90
  -6 -11 -11    5.90    6.50
   6 -11  11   29.20    9.60
  -6  11 -11    4.80    6.90
   7 -12 -11   37.10    9.80
  -7 -12  11   40.60    7.90
   7  12 -11   40.80    8.40
   6 -12 -11    0.70    6.10
  -6 -12  11   -7.60    6.00
   6  12 -11   -0.60    6.40
   5 -12 -11   32.60    8.10
  -5 -12  11   29.90    7.80
   5  12 -11   45.60    9.00
  -4 -12  11   89.99   11.10
   4 -12 -11   91.29   13.30
   4  12 -11  105.89   12.50
   3 -12 -11  410.66   21.80
  -3 -12  11  401.16   19.50
  -3 -12  11  411.96   14.00
  -2 -12  11  213.78   14.50
   2 -12 -11  212.58   16.10
  -2 -12  11  186.28   10.40
   1 -12 -11    2.10    5.30
  -1 -12  11   10.40    6.40
   1 -12 -11    2.00    5.90
  -1 -12  11   -3.10    4.10
   0 -12  11   -6.10    4.40
   0 -12 -11    3.10    5.20
   0 -12  11   10.50    6.50
   0  12 -11   -1.30    4.60
   1 -12  11   98.59   12.30
  -1 -12 -11   66.29    8.60
   1 -12  11   74.89   10.80
  -1  12 -11   78.09   10.40
   2 -12  11    7.30    7.00
  -2  12 -11    3.40    5.30
   3 -12  11   94.29   12.00
   3 -12  11  122.69   14.00
  -3  12 -11  104.19   12.20
   4 -12  11   -2.30    7.20
   4 -12  11   32.50    9.30
  -4  12 -11   16.60    6.30
  -5 -12 -11   75.69   10.50
   5 -12  11   50.09   11.20
  -5  12 -11   89.39   12.70
  -6 -13  11   79.79   10.50
   6 -13 -11   62.89   10.60
   6  13 -11   93.99   11.90
  -5 -13  11    4.90    6.90
   5 -13 -11   17.70    8.40
  -4 -13  11   87.09   11.40
   4 -13 -11  127.69   14.70
  -3 -13  11   -3.40    5.40
   3 -13 -11    2.50    6.30
  -2 -13  11    7.90    4.40
   2 -13 -11    6.80    5.50
  -2 -13  11   19.40    7.20
   1 -13 -11   27.00    7.70
  -1 -13  11   20.50    5.80
  -1 -13  11   43.90    8.60
   0 -13 -11   55.39    8.70
   0 -13  11   31.30    6.90
   0  13 -11   43.50    7.70
  -1 -13 -11   -6.40    4.90
   1 -13  11   10.20    6.50
  -1  13 -11    3.80    5.50
   2 -13  11  236.68   17.10
   2 -13  11  206.38   15.80
  -2  13 -11  224.88   15.30
   3 -13  11  162.28   15.80
   3 -13  11  226.28   16.70
  -3  13 -11  196.18   15.60
   4 -13  11   23.60    8.00
  -4  13 -11   17.60    7.00
  -5 -14  11   38.80    8.70
   4 -14 -11    3.10    7.10
  -4 -14  11   -4.90    5.50
  -3 -14  11   15.60    7.20
   3 -14 -11    9.60    6.40
   2 -14 -11  244.78   17.90
  -2 -14  11  240.78   15.50
  -2 -14  11  205.38   11.60
   1 -14 -11  125.89   12.70
  -1 -14  11  124.89   12.00
   1 -14 -11  102.59   13.80
   0 -14 -11    7.50    7.50
   0 -14 -11   17.50    6.50
   0 -14  11   24.20    6.80
   1 -14  11  103.39   12.40
  -1 -14 -11  110.59   10.50
  -1  14 -11  133.19   13.10
   2 -14  11   51.29    9.50
  -2  14 -11   36.30    8.30
   3 -14  11    9.10    6.60
   3 -14  11  -13.60    5.50
  -3  14 -11   -1.60    6.20
  -3 -15  11   45.90    8.70
  -3 -15  11   30.60    5.00
   3 -15 -11   36.40    8.30
  -2 -15  11   13.30    6.80
   2 -15 -11   -6.00    6.20
   1 -15 -11    5.50    6.60
   1 -15 -11   -1.80    6.80
  -1 -15  11   20.60    6.40
   0 -15 -11   22.50    7.10
  -1 -15 -11   14.60    7.00
  -1 -15 -11   -6.00    5.70
   1 -15  11   -9.10    5.80
  -2  15 -11   97.39   13.50
  10   0 -12  135.99   11.90
  10   0 -12  117.89   15.80
   9   0 -12   -3.30    5.60
   9   0 -12    5.00    9.70
   8   0 -12  435.06   17.60
   8   0 -12  452.15   23.70
   7   0 -12   48.20    9.50
   7   0 -12   71.79    8.50
   6   0 -12   93.09   13.30
   6   0 -12   89.59    8.40
   5   0 -12 1286.77   40.00
   5   0 -12 1281.57   36.20
  -4   0  12    2.50    4.40
   4   0 -12   -2.90    5.00
   3   0 -12 1151.78   35.50
  -3   0  12 1169.58   35.50
  -2   0  12 1262.57   37.00
   2   0 -12 1193.08   36.80
   1   0 -12  299.77   14.00
  -1   0  12  320.17   14.40
   0   0 -12 8142.39  198.48
   0   0 -12 7854.51  198.08
   0   0  12 7962.60  198.28
  -1   0 -12 4080.49  104.49
  -1   0 -12 4039.40  103.49
   1   0  12 4038.50  103.59
  -2   0 -12  631.14   24.10
  -2   0 -12  680.23   22.10
   2   0  12  654.43   21.80
   3   0  12   62.59    8.00
  -3   0 -12   70.19    9.40
  -3   0 -12   70.29    7.90
   4   0  12  159.68   10.30
  -4   0 -12  171.58   15.20
   5   0  12   68.89    8.20
  -5   0 -12   72.09    9.50
  -6   0 -12  481.05   23.90
   6   0  12  383.96   17.70
   7   0  12   52.59    7.60
  -7   0 -12   40.00    9.30
   8   0  12  694.93   25.40
  -8   0 -12  729.33   30.90
   9   0  12   69.29    9.10
  -9   0 -12   83.89   11.40
  10  -1 -12   41.40   13.00
  10  -1 -12   42.40    8.90
  10   1 -12   52.39    8.00
  10   1 -12   50.89   12.60
   9  -1 -12   98.19   14.20
   9  -1 -12  121.09   12.00
   9   1 -12  101.09   11.10
   9   1 -12  117.89   14.40
   8  -1 -12   17.90    9.80
   8  -1 -12   20.30    6.20
   8   1 -12   21.50    5.10
   8   1 -12   17.10    9.50
   7  -1 -12  398.06   16.70
   7  -1 -12  358.66   20.50
   7   1 -12  375.86   14.50
   7   1 -12  367.96   19.90
   6  -1 -12   47.50    9.40
   6  -1 -12   36.20    5.90
   6   1 -12   36.50    8.70
   6   1 -12   38.40    5.10
   5  -1 -12  565.54   23.10
  -5  -1  12  564.34   22.30
   5  -1 -12  585.94   20.00
   5   1 -12  604.14   18.70
   5   1 -12  579.04   22.90
  -4  -1  12  112.59    9.90
   4  -1 -12  114.89   10.80
   4   1 -12  140.99   11.50
  -3  -1  12  106.99    9.80
   3  -1 -12   93.29    9.50
   3   1 -12  108.89   10.10
  -3   1  12  101.39    9.10
   2  -1 -12  767.52   26.70
  -2  -1  12  839.82   27.40
  -2   1  12  855.81   27.00
   2   1 -12  808.92   27.20
  -1  -1  12  837.72   27.80
   1  -1 -12  862.61   27.50
  -1   1  12  891.01   27.90
   1   1 -12  904.51   27.40
   1   1 -12  883.31   28.20
   0  -1 -12  203.78   11.20
   0  -1  12  199.68   11.90
   0   1  12  236.08   12.60
   0   1 -12  197.18   11.50
  -1  -1 -12  337.77   13.90
  -1  -1 -12  301.87   16.40
   1  -1  12  329.27   14.90
   1   1  12  349.77   14.20
  -1   1 -12  334.37   14.40
  -2  -1 -12  162.58   10.00
  -2  -1 -12  167.68   13.30
   2  -1  12  164.98   10.60
   2   1  12  167.38    9.90
  -2   1 -12  152.08   13.50
  -2   1 -12  166.88   10.50
  -3  -1 -12   31.70    5.60
   3  -1  12   31.80    6.10
  -3  -1 -12   27.50    7.10
   3   1  12   23.20    5.50
  -3   1 -12   30.60    6.20
   4  -1  12  174.68   11.10
  -4  -1 -12  162.58   14.50
   4  -1  12  187.08   15.40
  -4   1 -12  175.48   13.80
   4   1  12  165.98   10.30
   5  -1  12  327.77   15.70
  -5  -1 -12  344.47   21.00
   5  -1  12  349.57   20.90
   5   1  12  308.27   14.60
  -5   1 -12  346.97   19.20
  -6  -1 -12  224.08   19.00
   6  -1  12  213.08   24.10
  -6   1 -12  198.28   17.70
   7  -1  12  122.39   11.10
   7  -1  12  140.69   19.70
  -7  -1 -12   96.29   11.90
   7   1  12  129.79    9.90
  -7   1 -12  119.09   14.40
  -8  -1 -12    4.40    8.00
   8  -1  12   36.30   13.10
   8  -1  12    7.50    6.50
  -8   1 -12    3.30    6.80
   8   1  12   -3.10    5.50
  -9  -1 -12    5.40    7.60
   9  -1  12   -4.70    5.90
   9   1  12   -6.70    5.60
  -9   1 -12    5.60    7.50
  10  -2 -12    1.40   11.80
  10  -2 -12   22.20    7.90
  10   2 -12   12.70   11.10
  10   2 -12   39.60    7.50
   9  -2 -12  259.77   15.80
   9  -2 -12  245.58   20.20
   9   2 -12  242.18   12.80
   9   2 -12  251.27   20.50
   8  -2 -12  333.37   21.40
   8  -2 -12  365.06   17.80
   8   2 -12  370.06   14.10
   8   2 -12  387.16   21.80
   7  -2 -12  346.07   16.30
   7  -2 -12  319.37   19.30
   7   2 -12  350.36   19.50
   7   2 -12  324.27   12.30
   6  -2 -12  318.17   15.10
   6  -2 -12  322.37   18.10
   6   2 -12  335.07   18.00
   6   2 -12  336.87   12.00
  -5  -2  12  162.48   11.50
   5  -2 -12  163.98   12.70
   5  -2 -12  149.29   10.30
   5   2 -12  150.48   12.60
   5   2 -12  156.78    7.90
   4  -2 -12  455.95   19.20
  -4  -2  12  450.75   18.80
   4   2 -12  454.65   19.30
  -3  -2  12  184.68   12.00
   3  -2 -12  182.28   11.60
   3   2 -12  166.78   11.60
   2  -2 -12    4.60    5.50
  -2  -2  12    6.60    5.50
   2   2 -12    6.10    4.30
  -2   2  12    1.50    4.10
   2   2 -12   -3.40    5.00
  -1  -2  12  110.49   10.70
   1  -2 -12  130.39   10.40
  -1   2  12  137.09    9.70
   1   2 -12  115.49   10.50
   0  -2 -12  596.34   20.50
   0  -2  12  566.94   21.40
   0   2 -12  595.04   21.20
   0   2  12  624.04   20.80
  -1  -2 -12   63.99    7.20
   1  -2  12   56.99    8.10
   1   2  12   61.69    7.50
  -1   2 -12   76.79    8.10
  -1   2 -12   65.89    8.10
  -2  -2 -12 1044.50   30.90
   2  -2  12 1087.39   33.00
  -2  -2 -12 1053.59   33.70
   2  -2  12 1107.09   33.90
   2   2  12 1064.39   30.90
  -2   2 -12 1069.29   32.90
  -2   2 -12 1053.29   33.90
  -3  -2 -12   33.10    8.00
   3  -2  12   64.49    8.70
  -3  -2 -12   47.60    6.80
   3  -2  12   47.60    7.80
  -3   2 -12   52.79    8.20
   3   2  12   48.10    6.70
  -3   2 -12   50.29    7.50
  -4  -2 -12   42.30    8.90
   4  -2  12   76.79    9.60
   4  -2  12   59.89    8.00
  -4   2 -12   84.29   11.90
   4   2  12   52.49    7.40
  -5  -2 -12  124.29   16.70
   5  -2  12  111.29   11.10
   5  -2  12  141.99   17.60
  -6  -2 -12  606.64   27.90
   6  -2  12  634.74   31.30
   6  -2  12  542.55   22.80
  -6   2 -12  585.74   25.90
   7  -2  12   60.99   10.70
  -7  -2 -12   40.60    9.60
   7  -2  12   64.59    9.30
  -7   2 -12   57.79   10.00
   7   2  12   45.00    6.40
   8  -2  12  315.37   17.20
  -8  -2 -12  296.47   20.50
  -8   2 -12  324.77   20.70
   8   2  12  285.77   14.00
  -9  -2 -12    0.40    7.10
   9  -2  12    3.40    6.50
  -9   2 -12    0.20    7.20
  10  -3 -12  -24.20   10.50
  10  -3 -12    1.50    6.90
  10   3 -12    0.10   11.70
   9  -3 -12  263.97   16.50
   9  -3 -12  254.27   20.80
   9   3 -12  287.47   22.00
   8  -3 -12   15.10    6.30
   8  -3 -12    7.10    8.60
   8   3 -12   11.80    9.10
   7  -3 -12  433.26   19.40
   7  -3 -12  433.36   22.50
   7   3 -12  456.35   24.00
  -6  -3  12    7.40    5.40
   6  -3 -12   -0.30    6.50
   6  -3 -12    5.60    4.90
   6   3 -12    4.40    7.60
  -5  -3  12  495.95   20.40
   5  -3 -12  508.85   21.60
   5  -3 -12  505.35   19.50
   5   3 -12  507.45   21.10
   4  -3 -12  192.28   12.80
  -4  -3  12  214.28   12.90
   4   3 -12  194.08   13.70
   4   3 -12  179.38    9.80
  -3  -3  12 1909.61   52.69
   3  -3 -12 1891.71   52.79
   3   3 -12 1819.22   52.29
   3   3 -12 1800.82   48.10
  -2  -3  12 1260.77   37.60
   2  -3 -12 1267.67   37.20
   2   3 -12 1244.28   37.40
   2   3 -12 1210.48   34.40
   1  -3 -12  139.19   10.10
  -1  -3  12  139.29   10.80
   1   3 -12  122.29   10.00
   1   3 -12  136.09   10.80
  -1   3  12  132.19    9.10
   0  -3 -12   45.20    6.70
   0  -3  12   66.39    8.30
   0   3 -12   49.80    6.50
   0   3 -12   51.09    7.40
   0   3  12   45.80    6.60
  -1  -3 -12   10.30    4.40
   1  -3  12    3.90    4.80
   1  -3  12    6.00    4.60
  -1   3 -12    2.30    4.70
  -1   3 -12   11.40    4.90
   1   3  12   10.30    4.10
   2  -3  12   -1.80    4.60
  -2  -3 -12   -2.50    4.30
   2  -3  12    1.30    4.80
  -2  -3 -12    1.80    3.80
  -2   3 -12    0.70    4.70
  -2   3 -12    3.90    5.00
   2   3  12    3.20    4.10
  -3  -3 -12  417.76   19.60
   3  -3  12  391.06   17.70
  -3  -3 -12  398.96   14.80
   3  -3  12  453.05   20.60
   3   3  12  412.26   15.10
  -3   3 -12  421.56   18.80
   4  -3  12   41.10    7.70
   4  -3  12   62.39    9.40
   4   3  12   61.29    8.70
   5  -3  12  146.29   12.70
  -5  -3 -12  168.18   18.70
   5  -3  12  223.58   20.90
  -5   3 -12  178.78   14.70
   5   3  12  175.48   11.30
  -6  -3 -12    8.80    8.00
   6  -3  12   15.40    9.20
   6  -3  12    2.00    6.60
   6   3  12   -3.50    4.70
  -6   3 -12   -1.00    5.60
  -7  -3 -12   73.99   11.20
   7  -3  12   72.19   10.10
   7  -3  12   66.89   11.90
  -7   3 -12   58.09    9.90
   8  -3  12   61.59    9.80
   8  -3  12   66.19   13.90
  -8  -3 -12   52.39   10.80
  -8   3 -12   70.19   11.80
   9  -3  12   53.59    9.30
  -9  -3 -12   42.50    9.90
  -9   3 -12   45.00   10.20
  10  -4 -12   71.49   15.50
  10  -4 -12   61.39   10.10
  10   4 -12   89.69   15.60
   9  -4 -12  103.59   13.00
   9  -4 -12   76.69   14.00
   9   4 -12  133.49   18.70
   8  -4 -12    9.70    8.60
   8  -4 -12   -0.20    5.90
   8   4 -12    2.10    8.80
   7  -4 -12   -6.40    4.90
   7  -4 -12    2.60    7.20
   7   4 -12   11.70    9.40
   6  -4 -12    3.40    6.90
  -6  -4  12    6.70    5.70
   6  -4 -12    4.90    5.20
   6   4 -12    6.40   11.10
  -5  -4  12   90.29   10.20
   5  -4 -12  103.59   10.10
   5  -4 -12  107.39   11.80
   5   4 -12   96.09   13.30
  -4  -4  12  575.94   22.10
   4  -4 -12  531.65   22.00
   4   4 -12  550.24   21.70
   3  -4 -12   34.20    7.00
  -3  -4  12   32.20    6.60
   3   4 -12   38.40    7.50
   3   4 -12   35.70    4.30
  -2  -4  12   65.09    8.70
   2  -4 -12   67.99    8.60
   2   4 -12   71.59    8.90
   2   4 -12   83.39    8.10
   1  -4 -12  180.18   10.70
  -1  -4  12  183.18   11.70
   1   4 -12  197.68   10.30
   1   4 -12  191.88   11.30
   0  -4 -12   20.90    5.10
   0  -4  12   21.50    4.80
   0  -4  12   25.40    6.00
   0   4 -12   18.60    5.60
   0   4 -12   19.70    5.10
   0   4  12   19.40    4.80
  -1  -4 -12   18.80    4.50
   1  -4  12   17.40    5.40
   1  -4  12    7.70    5.20
  -1   4 -12   15.20    5.00
   1   4  12   12.40    4.10
  -1   4 -12   10.60    5.30
  -2  -4 -12   47.70    6.30
   2  -4  12   49.70    7.50
   2  -4  12   62.69    8.10
   2   4  12   53.09    6.30
  -2   4 -12   46.50    7.10
  -2   4 -12   53.89    7.50
  -3  -4 -12   19.50    6.10
   3  -4  12   28.10    6.90
   3  -4  12   20.50    6.90
  -3  -4 -12   23.70    4.40
  -3   4 -12   23.70    6.40
   3   4  12   27.00    4.50
  -4  -4 -12   95.89   11.20
   4  -4  12   86.59   11.00
   4   4  12  111.69    7.80
  -4   4 -12  102.49   11.80
   5  -4  12    6.70    6.80
  -5  -4 -12    6.30    6.90
   5  -4  12   27.00    9.10
  -5   4 -12    1.50    5.50
   6  -4  12  145.99   16.20
   6  -4  12  113.49   12.30
  -6  -4 -12  120.29   17.20
  -6   4 -12  118.89   13.40
   7  -4  12   82.99   13.50
  -7  -4 -12   49.20   10.30
   7  -4  12   56.29    9.20
  -7   4 -12   54.79    9.60
   8  -4  12    3.30    6.30
  -8  -4 -12  -11.20    6.90
   8  -4  12   15.90    8.80
  -8   4 -12    5.40    6.90
  10  -5 -12    7.20   11.70
  10  -5 -12   17.50    7.90
  10   5 -12   13.10   11.50
   9  -5 -12   -7.40    8.50
   9  -5 -12    2.00    6.70
   9   5 -12    2.00    8.60
   8  -5 -12   58.69    9.40
   8  -5 -12   46.10   11.00
   8   5 -12   59.69   10.50
   7  -5 -12   54.89    8.30
   7  -5 -12   54.19   10.20
   7   5 -12   58.29   11.50
   6  -5 -12   58.29    8.00
  -6  -5  12   72.89    9.80
   6  -5 -12   49.99    9.00
   6   5 -12   62.09    9.80
   5  -5 -12  189.18   12.90
   5  -5 -12  186.38   14.00
  -5  -5  12  199.88   13.50
   5   5 -12  184.08   13.80
   4  -5 -12  117.29   10.90
  -4  -5  12  124.99   11.20
   4  -5 -12  132.79   11.70
   4   5 -12  138.49   11.60
  -3  -5  12  442.06   18.60
   3  -5 -12  474.45   19.20
   3   5 -12  425.16   13.20
   3   5 -12  421.56   18.50
  -2  -5  12   23.40    6.10
   2  -5 -12   36.10    7.00
   2   5 -12   27.40    6.30
   2   5 -12   31.80    4.20
   1  -5 -12  510.25   18.60
  -1  -5  12  507.75   19.80
   1   5 -12  465.25   16.60
   1   5 -12  478.15   19.40
   0  -5  12  164.58   11.40
   0  -5  12  166.08   10.50
   0  -5 -12  154.38    9.50
   0   5 -12  149.99   11.00
   0   5 -12  170.18   10.10
   1  -5  12  116.69   10.40
  -1  -5 -12  118.09    7.90
   1  -5  12  116.49   10.40
  -1   5 -12  106.79    9.70
  -1   5 -12  112.19   10.10
  -2  -5 -12  158.48    8.70
   2  -5  12  157.18   12.00
   2  -5  12  169.88   14.00
  -2   5 -12  172.18   12.10
  -2   5 -12  168.58   11.80
  -3  -5 -12   85.69   10.90
   3  -5  12  112.49   13.10
  -3  -5 -12  113.19    7.30
   3  -5  12  114.99   10.90
  -3   5 -12  105.19   10.80
   4  -5  12  181.18   16.70
   4  -5  12  176.48   13.40
  -4  -5 -12  155.08   13.90
  -4   5 -12  180.28   13.90
   5  -5  12   92.89   12.10
  -5  -5 -12  104.89   11.40
   5  -5  12   96.29   11.70
  -5   5 -12   85.09   11.80
   6  -5  12   22.00    8.60
   6  -5  12   24.20   10.30
  -6  -5 -12   36.60    9.70
  -6   5 -12   20.50    7.10
   7  -5  12  107.59   12.90
   7  -5  12   95.99   13.20
  -7  -5 -12   96.29   12.60
  -7   5 -12  113.59   14.00
   8  -5  12    5.60   10.40
  -8  -5 -12   -8.90    7.30
   8  -5  12   14.50    7.70
  -8   5 -12   -4.70    6.80
   9  -6 -12   93.09   14.10
   9  -6 -12   88.59   11.60
   9   6 -12  101.49   14.70
   8  -6 -12  176.68   16.80
   8  -6 -12  177.28   15.40
   8   6 -12  172.98   16.10
   7  -6 -12  124.09   14.10
   7  -6 -12  124.19   13.00
  -7  -6  12  123.89   11.30
   7   6 -12  102.69   12.10
   6  -6 -12  117.39   13.00
   6  -6 -12  108.39   12.10
  -6  -6  12   94.19   10.80
   6   6 -12   80.19   12.80
   5  -6 -12   20.90    7.20
   5  -6 -12   13.30    5.60
  -5  -6  12   16.50    6.80
   4  -6 -12   21.00    6.20
  -4  -6  12   26.00    6.90
   4  -6 -12   19.10    6.50
   4   6 -12    4.60    6.70
   3  -6 -12    7.40    5.50
  -3  -6  12   10.50    6.10
   3   6 -12   15.80    6.00
   3   6 -12   11.20    2.60
  -2  -6  12   88.69   10.20
   2  -6 -12   97.29    9.70
   2   6 -12   95.09    6.50
   2   6 -12   95.29   10.00
  -1  -6  12  659.23   20.80
   1  -6 -12  617.14   22.00
  -1  -6  12  658.23   23.90
   1   6 -12  597.14   20.00
   1   6 -12  642.74   23.60
   0  -6  12  220.68   13.40
   0  -6 -12  198.98   10.80
   0  -6  12  201.68   11.70
   0   6 -12  194.18   10.80
   0   6 -12  204.08   13.00
   1  -6  12   28.30    6.70
   1  -6  12   30.40    6.40
  -1  -6 -12   36.20    5.50
  -1   6 -12   34.70    7.70
  -1   6 -12   31.40    5.60
   2  -6  12    6.70    5.70
   2  -6  12    1.60    5.20
  -2   6 -12    1.30    4.30
   3  -6  12   23.10    7.00
   3  -6  12   20.00    7.60
  -3   6 -12   20.60    5.60
  -4  -6 -12   -0.20    6.70
   4  -6  12   13.50    9.00
   4  -6  12    1.40    7.00
  -4   6 -12    1.50    5.10
   5  -6  12    5.80    9.80
   5  -6  12    3.10    6.70
  -5  -6 -12    3.70    8.30
  -5   6 -12    2.60    5.60
   6  -6  12   -0.70    9.00
  -6  -6 -12    3.40    7.60
   6  -6  12   21.60    7.60
  -6   6 -12    9.60    6.50
   7  -6  12   33.10   11.30
  -7  -6 -12    5.90    8.20
   7  -6  12   19.00    8.00
  -7   6 -12   17.30    7.50
  -8  -6 -12    7.60    8.30
   8  -6  12   37.90    9.70
   8  -6  12   22.20   11.00
  -8   6 -12   17.10    7.70
   9  -7 -12    0.60    6.90
   9  -7 -12   13.20    8.80
   9   7 -12   10.80    8.80
   8  -7 -12    8.30    6.90
   8  -7 -12   13.90    8.70
   8   7 -12   -5.30    8.30
  -7  -7  12   27.50    6.40
   7  -7 -12   17.50    7.00
   7  -7 -12    8.50    8.00
   7   7 -12   14.70    7.50
  -6  -7  12   83.89   10.80
   6  -7 -12   96.19   12.20
   6  -7 -12  111.49   13.30
   6   7 -12   92.89   10.90
   5  -7 -12  110.49   12.90
  -5  -7  12  117.59   11.70
   5  -7 -12  105.89   12.00
   5   7 -12  104.29   11.30
   4  -7 -12   48.90    8.20
   4  -7 -12   72.19   10.30
  -4  -7  12   62.89    8.40
   4   7 -12   60.79    8.90
  -3  -7  12    3.40    5.70
   3  -7 -12    0.10    5.80
   3   7 -12  -10.70    5.50
  -2  -7  12  402.56   17.90
   2  -7 -12  402.36   17.60
   2   7 -12  374.06   13.40
   2   7 -12  390.16   17.80
   1  -7 -12   81.19    8.80
  -1  -7  12   83.29    7.90
  -1  -7  12   81.49    9.60
   1   7 -12   77.29    7.00
   1   7 -12   82.09    9.80
   0  -7 -12  141.69    9.70
   0  -7  12  139.59   10.30
   0  -7  12  149.99   11.70
   0   7 -12  144.49   11.80
   0   7 -12  139.79    9.60
   1  -7  12  142.99   11.60
  -1  -7 -12  139.29    8.70
   1  -7  12  166.58   12.30
  -1   7 -12  158.68   12.40
  -1   7 -12  141.49   10.30
  -2  -7 -12   13.70    4.70
   2  -7  12   27.50    7.20
   2  -7  12   23.10    7.60
  -2   7 -12   22.00    5.70
   3  -7  12  119.09   14.10
   3  -7  12  112.59   12.00
  -3   7 -12  114.99   11.60
   4  -7  12   94.69   11.60
  -4  -7 -12   75.09    9.80
   4  -7  12   90.19   11.80
  -4   7 -12   79.99   11.30
   5  -7  12    1.00    6.80
  -5  -7 -12   -2.30    7.30
   5  -7  12    4.10    8.90
  -5   7 -12    1.40    5.40
   6  -7  12   14.70    7.60
   6  -7  12   -4.20    8.50
  -6  -7 -12    6.80    7.10
  -6   7 -12   18.00    7.70
   7  -7  12  150.68   14.60
  -7  -7 -12  110.79   12.80
   7  -7  12  137.69   17.60
  -7   7 -12  127.79   14.70
   8  -7  12   20.80    7.90
   8  -7  12   41.90   15.30
  -8  -7 -12    9.00    9.10
  -8   7 -12   21.80    8.70
   9  -8 -12   71.39   11.00
   9  -8 -12  113.89   16.60
   9   8 -12   91.39   12.00
   8  -8 -12   13.90    8.50
   8  -8 -12   -5.10    6.80
   8   8 -12    9.80    6.90
   7  -8 -12   23.40    8.50
  -7  -8  12   30.70    7.10
   7  -8 -12   19.50    7.30
   7   8 -12   21.10    7.40
  -6  -8  12  130.59   12.40
   6  -8 -12  120.29   13.40
   6  -8 -12  135.69   14.20
   6   8 -12  107.69   12.00
  -5  -8  12   43.90    9.00
   5  -8 -12   40.00    7.40
   5  -8 -12   49.40    9.30
   5   8 -12   43.10    8.80
   4  -8 -12   35.40    7.10
   4  -8 -12   46.30    8.80
  -4  -8  12   47.00    8.10
   4   8 -12   54.09    8.90
   3  -8 -12  228.58   14.40
  -3  -8  12  213.98   13.90
   3   8 -12  216.18   14.20
   2  -8 -12   32.70    7.00
  -2  -8  12   34.00    7.70
   2   8 -12   35.30    4.60
   2   8 -12   33.50    7.70
  -1  -8  12  134.89   12.00
   1  -8 -12  139.19   10.80
  -1  -8  12  163.18   10.70
   1   8 -12  125.69    8.60
   1   8 -12  125.29   11.50
   0  -8 -12  178.88   11.10
   0  -8  12  181.08   12.80
   0   8 -12  182.68   13.50
   0   8 -12  171.48   10.40
   1  -8  12   53.69    7.90
  -1  -8 -12   65.09    7.60
   1  -8  12   58.89    9.10
  -1   8 -12   55.99    8.10
   2  -8  12    9.60    6.00
  -2  -8 -12    9.50    3.60
   2  -8  12   12.80    6.70
  -2   8 -12    7.10    5.00
   3  -8  12   11.50    7.10
   3  -8  12    2.00    6.10
  -3   8 -12    7.20    5.10
  -4  -8 -12  415.16   20.90
   4  -8  12  413.56   22.40
   4  -8  12  451.25   21.70
  -4   8 -12  432.96   20.80
  -5  -8 -12  295.07   18.20
   5  -8  12  286.87   22.20
   5  -8  12  312.57   18.90
  -5   8 -12  306.07   18.20
  -6  -8 -12   -9.30    6.30
   6  -8  12    0.20    6.50
  -6   8 -12    6.10    6.00
   7  -8  12   11.00    7.20
  -7  -8 -12  -12.00    6.20
   7  -8  12  -12.90    9.20
  -7   8 -12   10.80    6.30
   8  -9 -12    1.20    7.30
   8  -9 -12   15.00    8.30
   8   9 -12   11.70    6.80
   7  -9 -12   -0.20    7.00
  -7  -9  12    6.60    5.80
   7  -9 -12   -1.60    6.30
   7   9 -12    0.40    6.50
  -6  -9  12   -0.60    5.70
   6  -9 -12    4.60    6.40
   6  -9 -12   13.50    7.80
   6   9 -12   12.10    6.70
   5  -9 -12    1.50    6.40
   5  -9 -12    7.50    7.10
  -5  -9  12    2.70    6.10
   5   9 -12    6.90    6.90
   4  -9 -12    1.60    5.60
   4  -9 -12   -0.20    6.70
  -4  -9  12   -5.60    6.00
   4   9 -12    1.60    6.40
  -3  -9  12   16.90    6.40
   3  -9 -12   18.00    7.00
   3  -9 -12   10.90    6.40
   3   9 -12   15.00    6.80
  -2  -9  12   94.99    7.90
  -2  -9  12   74.29   10.80
   2  -9 -12   77.49   10.30
   2   9 -12   85.89    7.40
   2   9 -12   85.59   10.30
  -1  -9  12   80.49   10.40
  -1  -9  12   67.69    8.20
   1  -9 -12   75.09    9.40
   1   9 -12   67.99    9.80
   1   9 -12   68.09    7.60
   0  -9  12   -2.10    4.50
   0  -9 -12   -4.50    4.60
   0  -9  12   -1.20    5.40
   0   9 -12   -1.00    4.00
   0   9 -12   -2.40    5.50
   1  -9  12    8.90    6.00
  -1  -9 -12    6.50    4.50
   1  -9  12    3.40    6.40
  -1   9 -12    4.00    4.80
  -2  -9 -12   63.99    6.20
   2  -9  12   59.89    8.50
   2  -9  12   82.39   10.20
  -2   9 -12   58.99    7.70
   3  -9  12   12.50    6.80
   3  -9  12   13.20    7.40
  -3   9 -12    7.40    5.90
   4  -9  12   83.99   11.90
   4  -9  12   53.79   10.10
  -4   9 -12   81.99   11.80
   5  -9  12  -12.80    6.90
   5  -9  12   10.60    7.70
  -5  -9 -12    6.50    6.20
  -5   9 -12    1.60    6.20
   6  -9  12  523.15   30.10
   6  -9  12  563.54   26.50
  -6  -9 -12  534.55   25.20
  -6   9 -12  609.34   27.70
   7  -9  12   10.10    7.60
  -7  -9 -12   -9.10    7.50
  -7   9 -12    3.50    6.30
   8 -10 -12   10.90    8.20
   8 -10 -12   14.20    8.30
   8  10 -12    1.10    6.70
  -7 -10  12   44.10    8.40
   7 -10 -12   29.70    8.50
   7 -10 -12   41.20    9.90
   7  10 -12   48.00    8.60
  -6 -10  12   56.09    9.20
   6 -10 -12   68.69   10.90
   6 -10 -12   49.50    8.90
   6  10 -12   60.69    9.70
   5 -10 -12    0.60    6.30
  -5 -10  12   -2.60    6.00
   5 -10 -12   13.80    7.30
   5  10 -12    0.80    6.10
   4 -10 -12  316.87   18.60
   4 -10 -12  292.67   18.10
  -4 -10  12  303.37   17.00
   4  10 -12  283.87   17.00
   3 -10 -12   92.79   12.10
  -3 -10  12   83.79   11.00
   3 -10 -12   82.69   11.90
   3  10 -12   86.69   11.40
   2 -10 -12  865.51   29.80
  -2 -10  12  805.22   24.90
  -2 -10  12  784.92   29.40
   2  10 -12  795.82   29.90
   2  10 -12  852.61   25.50
   1 -10 -12  147.49   11.70
  -1 -10  12  144.59   12.40
  -1 -10  12  155.38   10.30
   1  10 -12  144.99   10.00
   1  10 -12  156.28   13.30
   0 -10 -12   -3.90    4.70
   0 -10  12   -7.40    4.20
   0 -10  12    8.40    6.00
   0  10 -12   -2.20    4.20
  -1 -10 -12   50.69    6.50
   1 -10  12   55.09    7.90
   1 -10  12   51.59    8.90
  -1  10 -12   55.09    7.90
   2 -10  12   14.50    6.60
  -2 -10 -12   22.60    4.50
   2 -10  12   34.40    8.20
  -2  10 -12   30.20    6.40
   3 -10  12  146.49   13.60
   3 -10  12  136.39   14.30
  -3  10 -12  138.09   13.30
   4 -10  12  431.76   22.20
   4 -10  12  399.16   22.00
  -4  10 -12  434.46   21.70
  -5 -10 -12   13.50    7.00
   5 -10  12    6.60    7.60
   5 -10  12   -4.40    8.20
  -5  10 -12    4.80    6.00
   6 -10  12   12.10    7.90
  -6  10 -12    5.80    7.60
  -7 -11  12   71.29    9.90
   7 -11 -12   60.49   11.30
   7  11 -12   80.19   10.60
  -6 -11  12   -7.10    6.10
   6 -11 -12   -3.50    6.00
   6  11 -12    4.40    7.00
   5 -11 -12   -3.00    6.50
  -5 -11  12   -5.80    5.70
   5  11 -12   -1.50    6.90
  -4 -11  12   -1.10    5.80
   4 -11 -12    6.90    7.00
   4 -11 -12   -5.00    5.80
   4  11 -12   11.30    7.20
  -3 -11  12   80.49   10.30
   3 -11 -12   85.69   12.30
   3 -11 -12   62.89   10.30
   3  11 -12   85.79   10.90
   2 -11 -12  133.19   13.90
  -2 -11  12  133.99   12.40
  -2 -11  12  123.29    8.70
   2 -11 -12  135.79   13.10
   2  11 -12  138.99   13.30
  -1 -11  12  644.04   22.30
   1 -11 -12  647.94   24.40
  -1 -11  12  636.84   25.90
   1  11 -12  627.14   22.40
   0 -11  12   -3.20    4.60
   0 -11 -12   -3.20    5.20
   0 -11  12    2.70    5.90
   0  11 -12    6.10    5.00
  -1 -11 -12   33.40    6.00
   1 -11  12   23.60    6.90
   1 -11  12   56.19    9.10
  -1  11 -12   36.70    6.80
   2 -11  12  161.88   13.80
   2 -11  12  131.99   13.20
  -2  11 -12  146.09   12.30
   3 -11  12   15.90    7.20
  -3  11 -12   21.90    7.60
   4 -11  12  277.97   18.50
   4 -11  12  229.98   18.30
  -4  11 -12  214.58   16.50
   5 -11  12   28.70    9.50
   5 -11  12   13.10    9.70
  -5 -11 -12   28.80    7.40
  -5  11 -12   28.50    8.50
   6 -11  12   24.40    9.40
  -6 -11 -12   23.10    8.30
  -6  11 -12   18.40    7.90
   6 -12 -12   -0.90    6.50
   6  12 -12   -3.20    6.60
  -5 -12  12   55.59    9.40
   5 -12 -12   61.39   10.10
   5  12 -12   82.79   11.80
   4 -12 -12  104.99   13.80
  -4 -12  12  101.29   12.00
   4  12 -12  120.19   13.30
   3 -12 -12  526.15   23.60
  -3 -12  12  476.95   15.70
  -3 -12  12  466.05   21.70
   3 -12 -12  478.15   24.00
   3  12 -12  484.15   22.60
  -2 -12  12   13.50    4.30
   2 -12 -12   13.40    6.60
  -2 -12  12   27.00    7.60
   2 -12 -12   23.60    7.60
  -1 -12  12    5.90    6.10
   1 -12 -12    6.40    6.10
   1  12 -12    5.20    4.70
   0 -12 -12    7.00    5.90
   0 -12  12    9.80    6.00
   0 -12  12   -1.00    4.70
   0  12 -12    7.30    5.20
   1 -12  12   95.19   12.10
  -1 -12 -12   84.99    8.40
  -1  12 -12   77.19   10.60
   2 -12  12  126.09   13.50
   2 -12  12  191.68   15.10
  -2  12 -12  162.78   13.10
   3 -12  12   66.59   10.70
   3 -12  12   97.19   13.30
  -3  12 -12   89.29   11.90
   4 -12  12  272.17   18.70
   4 -12  12  221.98   18.70
  -4  12 -12  290.37   18.40
   5 -12  12   29.60    9.00
  -5 -12 -12   17.30    6.60
  -5  12 -12   33.80    9.20
  -5 -13  12   -3.10    6.20
   5 -13 -12   -7.20    5.30
   5  13 -12    5.40    6.90
   4 -13 -12    3.10    7.00
  -4 -13  12   -4.80    6.10
  -3 -13  12   16.70    3.50
  -3 -13  12    7.60    6.70
   3 -13 -12   18.50    8.70
   3 -13 -12   27.20    8.70
  -2 -13  12   -3.90    3.80
  -2 -13  12    6.00    6.50
   2 -13 -12    2.40    6.10
   2 -13 -12    1.30    6.80
   1 -13 -12   -3.70    6.20
  -1 -13  12   14.40    6.60
   1 -13 -12   10.40    6.60
   0 -13  12  539.85   22.50
   0 -13 -12  567.14   22.70
   0 -13  12  618.54   25.70
   0  13 -12  606.54   23.50
   1 -13  12   -9.30    5.00
  -1 -13 -12   -4.80    5.00
   1 -13  12   16.40    6.90
  -1  13 -12   -7.40    5.40
   2 -13  12   54.39    9.20
   2 -13  12   25.20    7.90
  -2  13 -12   41.40    8.00
   3 -13  12   11.30    7.00
   3 -13  12   -4.30    7.00
  -3  13 -12    0.00    6.00
   4 -13  12   51.89    9.80
  -4  13 -12   52.09   10.00
  -4 -14  12   -3.40    6.60
   4 -14 -12    1.40    7.10
   3 -14 -12   27.40    8.30
  -3 -14  12   23.60    7.30
  -3 -14  12   19.90    4.00
   2 -14 -12  228.18   17.80
  -2 -14  12  223.78   15.40
  -2 -14  12  187.48   11.40
  -1 -14  12   15.20    7.00
   1 -14 -12   14.30    7.00
   1 -14 -12   -1.50    6.40
   0 -14 -12    7.10    6.40
   0 -14  12    0.30    5.60
   0 -14 -12    8.60    6.50
  -1 -14 -12   33.00    7.00
   1 -14  12   25.50    7.50
  -1  14 -12   45.60    8.10
   2 -14  12   12.50    7.60
   2 -14  12   32.40    8.00
  -2  14 -12   25.10    7.60
   3 -14  12   19.90    7.00
  -3  14 -12    1.50    7.00
   2 -15 -12   35.00    9.20
  -2 -15  12   19.70    7.20
   2 -15 -12   15.80    9.00
   1 -15 -12   89.09   12.40
  -1 -15  12   89.49   10.90
   1 -15 -12   61.69   10.20
   0 -15 -12   -2.70    6.70
   0 -15 -12    8.90    7.20
   0 -15  12   23.40    6.40
   1 -15  12  142.49   13.80
  -1 -15 -12  130.29   11.00
  10   0 -13   -8.20   11.50
  10   0 -13   -5.90    6.70
   9   0 -13   -6.00    5.20
   9   0 -13    3.40   10.90
   8   0 -13    5.00    4.90
   8   0 -13   -3.70    8.70
   7   0 -13    5.60    8.60
   7   0 -13    1.80    4.50
   6   0 -13   10.30    7.10
   5   0 -13    1.00    3.60
   5   0 -13   -0.50    6.00
   4   0 -13   -1.30    6.30
  -4   0  13   -2.00    4.50
   3   0 -13   -1.20    5.20
  -3   0  13    0.20    4.60
  -2   0  13    2.60    4.90
   2   0 -13    3.10    5.10
   1   0 -13   11.80    5.20
  -1   0  13    7.20    4.80
   0   0  13   14.70    5.40
   0   0 -13    5.00    4.70
   0   0 -13   10.10    4.90
   1   0  13    3.50    4.60
  -1   0 -13    4.00    4.80
  -1   0 -13   -3.70    4.00
  -2   0 -13   -1.40    4.20
  -2   0 -13   -1.70    5.40
   2   0  13   -2.90    4.10
  -3   0 -13    1.70    6.20
  -3   0 -13    1.40    4.40
   3   0  13   -4.00    4.70
  -5   0 -13    2.50    7.10
   6   0  13   -4.30    5.30
  -6   0 -13    1.00    6.90
   7   0  13   14.40    5.70
  -7   0 -13   -0.70    6.90
  -8   0 -13   10.20    8.00
   8   0  13    6.40    5.70
  10  -1 -13  182.78   21.90
  10  -1 -13  171.38   14.80
  10   1 -13  186.98   14.50
  10   1 -13  191.28   22.30
   9  -1 -13  137.29   19.50
   9  -1 -13  147.99   13.00
   9   1 -13  191.48   20.80
   9   1 -13  173.78   12.30
   8  -1 -13   15.10    9.50
   8  -1 -13   23.60    5.90
   8   1 -13   14.90    4.90
   8   1 -13   23.80    9.90
   7  -1 -13   41.80   10.10
   7  -1 -13   43.70    6.80
   7   1 -13   53.29   11.40
   7   1 -13   37.40    5.40
   6  -1 -13   73.89    8.60
   6  -1 -13   60.69   10.20
   6   1 -13   70.49   10.40
   6   1 -13   81.69    7.60
   5  -1 -13   10.30    6.40
  -5  -1  13   12.50    5.70
   5  -1 -13   14.30    4.80
   5   1 -13    9.20    3.80
   5   1 -13   15.30    7.10
  -4  -1  13  372.76   17.00
   4  -1 -13  385.06   17.80
   4   1 -13  349.27   18.20
   3  -1 -13   74.29    9.70
  -3  -1  13   79.69    9.30
  -3   1  13   73.39    8.50
   3   1 -13   77.39    9.90
   2  -1 -13  129.39   10.60
  -2  -1  13  125.79   10.40
  -2   1  13  132.19    9.90
   2   1 -13  120.59   10.30
   1  -1 -13  105.19    9.40
  -1  -1  13   99.19    9.60
  -1   1  13  108.09    9.60
   1   1 -13  102.49   10.10
   1   1 -13  112.29    9.80
   0  -1  13 1076.69   33.00
   0  -1 -13 1117.69   32.80
   0   1 -13 1085.49   33.00
   0   1  13 1087.69   32.60
   0   1 -13 1038.00   32.80
  -1  -1 -13  853.21   26.60
  -1  -1 -13  835.42   28.00
   1  -1  13  844.52   27.30
  -1   1 -13  858.91   27.40
  -1   1 -13  848.52   28.60
   1   1  13  849.02   26.70
  -2  -1 -13   53.79    7.10
   2  -1  13   45.20    6.90
  -2  -1 -13   50.69    8.00
  -2   1 -13   45.30    8.00
   2   1  13   51.09    6.70
  -2   1 -13   48.00    7.00
  -3  -1 -13   87.79    8.50
  -3  -1 -13  105.69   10.90
   3  -1  13   89.89    9.20
   3   1  13   90.89    8.60
  -3   1 -13   99.59   13.10
  -3   1 -13   78.79    9.20
  -4  -1 -13   56.49   10.70
   4  -1  13   26.50    7.80
   4   1  13   37.20    7.70
   5  -1  13   31.90    7.60
  -5  -1 -13   51.39    9.80
   5  -1  13   39.00   11.50
  -5   1 -13   51.99    9.00
   5   1  13   29.70    6.80
   6  -1  13   96.39   10.40
  -6  -1 -13  116.39   15.30
   6  -1  13  109.49   13.00
  -6   1 -13  114.19   14.60
  -7  -1 -13  190.58   17.20
   7  -1  13  190.78   12.70
   7  -1  13  221.08   21.30
   7   1  13  175.38   11.50
  -7   1 -13  191.78   16.80
   8  -1  13   15.40    6.30
  -8  -1 -13   -3.50    7.50
  -8   1 -13    2.00    7.20
   8   1  13    7.20    5.50
  10  -2 -13  -24.20   10.60
  10  -2 -13   -2.80    6.60
  10   2 -13    1.40   12.70
   9  -2 -13   30.60   12.20
   9  -2 -13   32.70    7.40
   9   2 -13   55.99   13.90
   8  -2 -13   -0.70    5.20
   8  -2 -13   -0.90    9.40
   8   2 -13    3.40    4.10
   8   2 -13    6.70    9.00
   7  -2 -13  483.05   20.40
   7  -2 -13  543.65   25.50
   7   2 -13  559.04   26.30
   7   2 -13  481.15   16.40
   6  -2 -13   43.60    9.30
   6  -2 -13   38.20    6.70
   6   2 -13   42.20    6.00
   6   2 -13   66.79   11.40
  -5  -2  13  254.87   14.60
   5  -2 -13  242.98   13.10
   5  -2 -13  246.48   15.50
   5   2 -13  257.87   15.70
   5   2 -13  262.07   10.50
  -4  -2  13  110.59   10.60
   4  -2 -13  147.99   12.50
   4   2 -13  129.99   13.00
   3  -2 -13  443.56   18.90
  -3  -2  13  479.35   19.50
  -3   2  13  484.35   19.10
   3   2 -13  465.85   19.30
  -2  -2  13   74.09    9.00
   2  -2 -13   80.79    9.00
  -2   2  13   81.19    8.30
   2   2 -13   77.79    9.20
   2   2 -13   76.79    8.70
   1  -2 -13  540.05   19.70
  -1  -2  13  537.85   20.20
   1   2 -13  533.95   20.10
   1   2 -13  531.55   19.60
  -1   2  13  524.35   19.50
   0  -2  13 1437.36   41.30
   0  -2 -13 1413.56   40.10
   0   2 -13 1399.16   41.00
   0   2  13 1389.66   40.10
   0   2 -13 1370.66   40.40
  -1  -2 -13   -5.10    4.10
  -1  -2 -13    3.60    4.30
   1  -2  13   -5.40    4.10
   1   2  13    1.50    4.50
  -1   2 -13   -0.50    4.80
  -1   2 -13   -2.50    4.40
  -2  -2 -13   85.09   11.20
  -2  -2 -13  114.29    8.70
   2  -2  13  108.59    9.80
  -2   2 -13   98.99    9.70
  -2   2 -13  113.39   13.20
   2   2  13  108.39    8.80
   3  -2  13   91.19    9.60
   3  -2  13  117.29   13.00
  -3  -2 -13   96.89   10.30
  -3  -2 -13  102.59    8.60
  -3   2 -13   87.79   11.70
  -3   2 -13   93.59    9.80
   3   2  13   96.99    8.60
  -4  -2 -13   92.59   12.70
   4  -2  13   73.19   10.20
   4   2  13   95.89    9.40
   5  -2  13   51.09   10.20
   5  -2  13   39.40    7.90
  -5  -2 -13   39.10    9.10
   5   2  13   41.00    6.60
  -5   2 -13   52.29    9.10
   6  -2  13   45.60    8.10
  -6  -2 -13   53.09   10.10
   6  -2  13   56.09   11.30
   6   2  13   31.70    7.60
  -6   2 -13   44.30    9.10
  -7  -2 -13   59.49   10.60
   7  -2  13   73.59   10.40
   7  -2  13   76.49   12.40
   7   2  13   60.09    7.40
  -7   2 -13   53.49    9.50
   8  -2  13  185.68   22.10
  -8  -2 -13  119.19   16.60
   8  -2  13  151.28   12.40
   8   2  13  110.99   10.20
  -8   2 -13  153.78   16.40
  10  -3 -13   -0.40    6.70
  10  -3 -13   -0.30   11.50
  10   3 -13    3.60   13.40
   9  -3 -13   53.79   12.50
   9  -3 -13   50.79    8.50
   9   3 -13   73.89   13.60
   8  -3 -13   12.30    6.50
   8  -3 -13   10.30    9.30
   8   3 -13   23.70    9.80
   7  -3 -13  202.68   16.70
   7  -3 -13  198.88   13.70
   7   3 -13  202.48   18.40
   6  -3 -13  111.09   10.80
  -6  -3  13  107.79   11.30
   6  -3 -13  133.59   14.00
   6   3 -13  129.99   17.30
   5  -3 -13   -0.70    4.70
   5  -3 -13    1.90    6.20
  -5  -3  13    4.30    5.60
   5   3 -13    2.80    8.60
   5   3 -13    1.80    2.70
  -4  -3  13  183.68   12.70
   4  -3 -13  185.88   13.30
   4   3 -13  185.48   13.10
   4   3 -13  158.28    9.20
  -3  -3  13  540.05   20.90
   3  -3 -13  540.15   21.10
   3   3 -13  520.65   20.90
   3   3 -13  502.55   17.60
   2  -3 -13   59.09    8.00
  -2  -3  13   51.29    7.60
   2   3 -13   56.69    7.90
   2   3 -13   58.79    6.60
   1  -3 -13    8.90    4.90
  -1  -3  13    5.50    4.70
  -1   3  13   12.10    4.90
   1   3 -13    8.20    4.90
   1   3 -13    7.00    4.90
   0  -3  13  213.88   12.20
   0  -3 -13  189.88   10.90
   0   3 -13  190.18   11.60
   0   3  13  184.28   10.60
   0   3 -13  189.08   12.50
   1  -3  13  223.38   12.90
  -1  -3 -13  228.58   11.20
  -1   3 -13  230.68   14.50
   1   3  13  219.38   11.40
  -1   3 -13  219.08   12.70
   2  -3  13    7.90    5.70
  -2  -3 -13    0.50    3.90
   2  -3  13   -5.30    5.10
  -2  -3 -13  -10.90    4.90
  -2   3 -13   -4.00    4.60
   2   3  13   10.60    5.20
  -2   3 -13    6.20    6.10
  -3  -3 -13  179.48   14.30
   3  -3  13  202.98   14.70
   3  -3  13  203.98   12.70
  -3  -3 -13  203.68   10.40
   3   3  13  201.18   10.60
  -3   3 -13  196.98   14.00
  -3   3 -13  192.08   12.60
   4  -3  13  178.68   12.60
  -4  -3 -13  153.78   15.10
  -4   3 -13  167.68   14.10
   4   3  13  177.78   10.10
  -5  -3 -13    0.40    7.00
   5  -3  13    2.40    5.70
   5  -3  13   12.40    7.90
   5   3  13   -0.20    4.80
  -5   3 -13    5.20    6.10
   6  -3  13   14.70    9.80
  -6  -3 -13   10.40    8.60
   6  -3  13    5.30    6.80
  -6   3 -13    8.40    6.70
   6   3  13    4.90    6.10
  -7  -3 -13    0.70    7.30
   7  -3  13   14.70    8.80
   7  -3  13   10.10    7.00
  -7   3 -13   21.40    7.90
   8  -3  13   19.80    6.80
   8  -3  13   29.30   10.90
  10  -4 -13   65.09   10.20
  10  -4 -13   82.69   16.20
  10   4 -13   90.69   14.70
   9  -4 -13   -6.80    9.10
   9  -4 -13   10.00    6.40
   9   4 -13    1.00    9.80
   8  -4 -13   -0.10    8.90
   8  -4 -13    3.70    6.30
   8   4 -13    1.20    8.80
   7  -4 -13   -3.40    5.00
   7  -4 -13   -1.60    7.30
   7   4 -13    0.60    9.30
   6  -4 -13   77.49   10.60
  -6  -4  13   70.49    9.90
   6  -4 -13   75.79   11.30
   6   4 -13   74.19   10.60
   5  -4 -13   51.69    7.40
   5  -4 -13   62.09   10.40
  -5  -4  13   58.89    8.90
   5   4 -13   55.49    9.00
   4  -4 -13   79.89   10.10
  -4  -4  13   72.19   10.00
   4   4 -13   81.39   10.90
   3  -4 -13  145.19   11.90
  -3  -4  13  149.99   11.80
   3   4 -13  185.08    9.50
   3   4 -13  145.49   12.40
   2  -4 -13   -2.20    4.60
  -2  -4  13   -0.40    4.70
   2   4 -13    6.30    4.30
   2   4 -13    1.50    5.00
   1  -4 -13   74.69    8.30
  -1  -4  13   82.39    9.10
   1   4 -13   75.89    8.60
   1   4 -13   96.79    9.10
   0  -4 -13   92.39    8.30
   0  -4  13  101.09    9.70
   0   4 -13   91.39    9.30
   0   4  13   89.19    7.80
   0   4 -13   87.09    9.40
   1  -4  13    4.90    5.40
   1  -4  13    2.70    4.30
  -1  -4 -13    9.20    4.30
  -1   4 -13    9.80    5.10
  -1   4 -13   -5.40    4.60
   1   4  13   -0.60    3.80
   2  -4  13   22.50    6.50
  -2  -4 -13   22.50    4.90
   2  -4  13   22.00    6.70
   2   4  13   22.00    4.70
  -2   4 -13   24.80    6.70
  -2   4 -13   23.00    6.00
  -3  -4 -13   -1.60    5.70
  -3  -4 -13    5.50    3.90
   3  -4  13    6.30    5.80
   3  -4  13    5.30    6.10
  -3   4 -13   15.40    6.30
   3   4  13   18.00    4.90
  -4  -4 -13  -10.00    6.20
   4  -4  13   -0.50    5.80
   4  -4  13    5.90    5.80
  -4   4 -13    9.60    6.50
  -5  -4 -13  139.59   14.10
   5  -4  13  120.99   12.50
   5  -4  13  147.99   18.50
  -5   4 -13  133.19   13.70
   6  -4  13   30.60   10.70
   6  -4  13   22.10    7.70
  -6   4 -13   17.20    7.00
   7  -4  13   86.29   12.80
   7  -4  13   69.49   10.50
  -7  -4 -13   62.09   11.10
  -7   4 -13   88.19   12.40
  -8  -4 -13  105.59   13.40
   8  -4  13  115.59   16.30
   8  -4  13  127.09   12.70
  -8   4 -13  109.89   14.80
   9  -5 -13  142.69   14.30
   9  -5 -13  123.79   17.80
   9   5 -13  134.99   16.90
   8  -5 -13    7.10    6.50
   8   5 -13    6.90    8.20
   7  -5 -13  126.99   14.80
   7  -5 -13  132.49   12.80
   7   5 -13  130.39   16.20
  -6  -5  13   54.39    8.50
   6  -5 -13   48.70    9.30
   6  -5 -13   53.19    7.90
   6   5 -13   54.59   10.60
   5  -5 -13    4.50    5.50
   5  -5 -13   -7.10    6.20
  -5  -5  13   -0.50    5.80
   5   5 -13   13.40    8.50
  -4  -5  13  584.14   22.80
   4  -5 -13  577.64   23.40
   4   5 -13  541.95   22.80
  -3  -5  13    1.30    5.40
   3  -5 -13    8.80    6.30
   3   5 -13   12.80    3.10
   3   5 -13    7.40    6.00
  -2  -5  13   19.40    6.30
   2  -5 -13   19.90    6.20
   2   5 -13   22.50    6.60
   2   5 -13   28.50    4.30
   1  -5 -13   73.79    8.60
  -1  -5  13   72.09    9.20
   1   5 -13   97.29    8.40
   1   5 -13   65.79    9.40
   0  -5  13  195.68   11.50
   0  -5 -13  180.08   10.70
   0  -5  13  179.68   12.50
   0   5 -13  192.88   11.60
   0   5 -13  177.28   12.30
   1  -5  13  497.55   20.10
   1  -5  13  481.85   20.40
  -1  -5 -13  479.85   17.30
  -1   5 -13  498.35   19.30
  -1   5 -13  502.15   20.50
   2  -5  13   28.70    6.80
   2  -5  13   38.90    7.20
  -2  -5 -13   33.00    5.10
  -2   5 -13   27.30    6.40
  -2   5 -13   41.40    8.00
   3  -5  13   12.00    6.90
  -3  -5 -13   15.20    6.90
   3  -5  13   21.80    8.30
  -3  -5 -13   28.20    4.80
   3   5  13   20.80    4.00
  -3   5 -13   26.20    6.60
  -4  -5 -13  151.28   16.20
   4  -5  13  146.69   13.20
  -4   5 -13  163.58   13.60
  -5  -5 -13   63.39   11.20
   5  -5  13   56.19    9.70
   5  -5  13   64.29   12.70
  -5   5 -13   53.19    9.40
   6  -5  13    5.80    6.90
  -6  -5 -13   -3.10    7.20
   6  -5  13    2.90    7.00
  -6   5 -13   -6.10    5.70
  -7  -5 -13  -11.20    8.00
   7  -5  13   -0.90    7.40
  -7   5 -13   -1.60    6.60
   8  -5  13   -5.50    6.50
   8  -5  13   24.90   11.50
  -8   5 -13    7.30    6.90
   9  -6 -13    0.30    9.80
   9  -6 -13   15.70    7.10
   9   6 -13    7.50    8.80
   8  -6 -13  224.48   18.70
   8  -6 -13  241.18   16.90
   8   6 -13  201.18   18.90
  -7  -6  13   51.99    8.30
   7  -6 -13   33.50    9.30
   7   6 -13   46.70    9.70
   6  -6 -13   40.50    7.40
  -6  -6  13   42.90    8.90
   6  -6 -13   41.00    8.90
   6   6 -13   34.60    9.50
   5  -6 -13  128.89   12.20
  -5  -6  13  138.19   13.10
   5  -6 -13  136.39   13.20
   5   6 -13  111.39   12.20
   4  -6 -13   14.00    6.70
   4  -6 -13   27.00    7.00
  -4  -6  13   15.90    6.70
   4   6 -13   11.10    6.60
   3  -6 -13   -0.60    5.30
  -3  -6  13    3.00    5.40
   3   6 -13   -4.30    5.40
   3   6 -13    5.20    2.70
  -2  -6  13   48.20    7.40
   2  -6 -13   42.90    6.90
   2   6 -13   60.49    8.70
   2   6 -13   54.39    5.90
  -1  -6  13  108.49   10.50
   1  -6 -13  106.19    9.70
  -1  -6  13  113.49    9.10
   1   6 -13  111.99   10.50
   1   6 -13  100.89    8.10
   0  -6  13    6.40    4.70
   0  -6  13   13.50    6.20
   0  -6 -13    8.40    4.80
   0   6 -13    7.00    4.30
   0   6 -13   12.50    5.90
   1  -6  13  155.08   12.00
   1  -6  13  148.49   11.60
  -1  -6 -13  139.39    9.00
  -1   6 -13  140.39   10.60
  -1   6 -13  148.69   12.00
   2  -6  13   24.10    7.00
  -2  -6 -13   24.10    4.70
   2  -6  13   22.00    7.20
  -2   6 -13   20.50    5.90
  -2   6 -13   23.00    7.10
   3  -6  13   -5.10    5.70
   3  -6  13    6.10    5.90
  -3   6 -13    2.50    5.30
  -4  -6 -13  204.18   15.60
   4  -6  13  209.88   18.20
   4  -6  13  222.08   15.30
  -4   6 -13  215.38   15.20
   5  -6  13   29.70   10.80
  -5  -6 -13   30.30    9.90
   5  -6  13   34.00    8.20
  -5   6 -13   24.00    7.60
  -6  -6 -13   11.10    8.40
   6  -6  13   19.90    7.90
   6  -6  13   13.90    9.20
  -6   6 -13   14.00    6.80
   7  -6  13   10.00    7.50
  -7  -6 -13    5.90    7.80
   7  -6  13   13.00   10.10
  -7   6 -13   17.80    8.70
  -8  -6 -13   -1.80    8.50
   8  -6  13   15.50    8.60
  -8   6 -13    7.80    7.20
   9  -7 -13   -2.40    9.00
   9  -7 -13    2.60    7.10
   9   7 -13  -17.90    8.70
   8  -7 -13   33.80    8.50
   8  -7 -13   23.00    9.30
   8   7 -13   19.10    8.70
   7  -7 -13   29.40    8.30
  -7  -7  13   38.20    7.50
   7  -7 -13   44.20    9.80
   7   7 -13   38.70    8.60
   6  -7 -13  293.27   17.60
  -6  -7  13  284.17   16.70
   6  -7 -13  317.57   19.30
   6   7 -13  263.77   17.30
   5  -7 -13    2.50    6.00
   5  -7 -13   -0.20    6.80
  -5  -7  13   -2.80    6.10
   4  -7 -13   -2.10    6.10
  -4  -7  13    2.40    6.50
   4  -7 -13   -3.20    5.40
   4   7 -13   -4.30    6.70
   3  -7 -13    4.30    6.10
  -3  -7  13    3.80    6.40
   3   7 -13    8.50    6.30
   3   7 -13    7.60    2.80
   2  -7 -13   10.70    5.70
  -2  -7  13    9.00    5.90
   2   7 -13   15.80    3.70
   2   7 -13   14.90    6.40
   1  -7 -13   61.49    8.10
  -1  -7  13   69.09    9.50
  -1  -7  13   73.99    8.00
   1   7 -13   60.69    8.90
   1   7 -13   54.19    7.00
   0  -7 -13   58.19    7.20
   0  -7  13   60.79    8.80
   0  -7  13   64.89    9.40
   0   7 -13   55.79    7.50
  -1  -7 -13    3.20    5.00
   1  -7  13    3.20    5.80
   1  -7  13   15.30    7.00
  -1   7 -13    6.00    5.90
  -1   7 -13    2.00    4.50
  -2  -7 -13   93.79    7.30
   2  -7  13  108.99   11.60
   2  -7  13   85.99    9.80
  -2   7 -13   82.59   10.10
   3  -7  13    6.20    6.30
   3  -7  13   12.90    7.30
  -3   7 -13    0.90    5.20
   4  -7  13  299.77   17.70
   4  -7  13  343.57   23.00
  -4  -7 -13  251.87   18.90
  -4   7 -13  258.67   16.90
  -5  -7 -13  144.39   15.00
   5  -7  13  171.88   20.30
   5  -7  13  177.68   14.90
  -5   7 -13  159.88   14.80
   6  -7  13   54.69   10.50
  -6  -7 -13   43.60    9.40
   6  -7  13   37.00   10.80
  -6   7 -13   62.39   11.00
   7  -7  13   19.30    8.10
   7  -7  13    5.30   11.30
  -7  -7 -13    7.10    7.90
  -7   7 -13   16.20    8.10
   8  -8 -13   40.20    9.20
   8  -8 -13   30.30    9.90
   8   8 -13   31.10    8.10
  -7  -8  13   10.10    6.40
   7  -8 -13    8.90    6.80
   7  -8 -13    0.90    6.90
   7   8 -13   -4.40    7.00
  -6  -8  13   20.70    7.40
   6  -8 -13   18.10    7.30
   6  -8 -13   21.90    8.40
   6   8 -13   14.00    7.20
  -5  -8  13  117.09   12.50
   5  -8 -13  117.59   13.70
   5  -8 -13  114.29   12.80
   5   8 -13   88.59   11.50
   4  -8 -13  894.01   32.80
   4  -8 -13  896.91   32.70
  -4  -8  13  928.01   32.20
   4   8 -13  939.41   32.10
   3  -8 -13  161.38   13.20
  -3  -8  13  161.88   13.50
   3   8 -13  161.48    7.60
   3   8 -13  148.09   12.80
   2  -8 -13   91.69   10.60
  -2  -8  13   86.59   10.70
  -2  -8  13  106.79    7.80
   2   8 -13   90.59    7.40
   2   8 -13   77.59   11.00
   1  -8 -13  283.47   14.50
  -1  -8  13  306.97   16.60
  -1  -8  13  301.87   13.50
   1   8 -13  267.57   12.50
   1   8 -13  308.17   16.60
   0  -8  13    6.10    4.90
   0  -8 -13    4.70    4.80
   0  -8  13    5.90    5.60
   0   8 -13    9.00    4.10
   0   8 -13    6.80    6.40
   1  -8  13   74.49   10.50
  -1  -8 -13   66.99    7.60
   1  -8  13   81.89   10.80
  -1   8 -13   77.49   10.90
  -1   8 -13   70.59    8.80
  -2  -8 -13  163.48    8.90
   2  -8  13  144.79   14.10
   2  -8  13  151.88   13.40
  -2   8 -13  149.09   11.70
   3  -8  13  378.56   21.00
   3  -8  13  370.76   19.50
  -3   8 -13  357.96   18.20
   4  -8  13    7.10    7.60
  -4  -8 -13   -4.20    6.30
   4  -8  13   17.50    8.90
  -4   8 -13    4.80    5.70
  -5  -8 -13    2.90    6.70
   5  -8  13   -6.70    7.50
   5  -8  13    3.40    7.20
  -5   8 -13   -1.80    5.10
   6  -8  13   18.00    8.10
  -6  -8 -13   -1.90    8.00
   6  -8  13    0.50    9.40
  -6   8 -13    7.70    5.60
  -7  -8 -13   -3.80    7.60
   7  -8  13   10.20    7.80
   7  -8  13  -10.30   10.90
  -7   8 -13    1.30    7.20
   8  -9 -13   16.00    9.00
   8  -9 -13    8.30    7.70
   8   9 -13    7.70    7.10
   7  -9 -13   36.20    8.50
  -7  -9  13   50.09    8.80
   7  -9 -13   40.40    9.90
   7   9 -13   42.80    8.80
   6  -9 -13    4.50    7.70
  -6  -9  13   -2.80    6.10
   6  -9 -13    3.50    6.40
   6   9 -13    2.10    6.60
   5  -9 -13    3.20    6.30
   5  -9 -13   12.70    8.00
  -5  -9  13   -2.40    6.60
   5   9 -13   14.40    7.40
  -4  -9  13   83.99   10.90
   4  -9 -13   87.99   12.50
   4  -9 -13   77.99   10.70
   4   9 -13   85.19   10.60
  -3  -9  13  445.46   20.50
   3  -9 -13  450.05   20.90
   3   9 -13  432.86   20.50
  -2  -9  13  222.08   14.90
  -2  -9  13  242.88   11.00
   2  -9 -13  231.28   14.70
   2   9 -13  221.18   15.10
   2   9 -13  222.88   10.70
  -1  -9  13    8.70    6.80
   1  -9 -13   -2.10    5.50
  -1  -9  13    2.20    4.50
   1   9 -13   12.10    7.10
   1   9 -13    6.30    4.10
   0  -9  13   57.59    9.00
   0  -9 -13   55.69    7.50
   0  -9  13   45.90    7.00
   0   9 -13   43.10    6.30
   0   9 -13   46.90    9.10
   1  -9  13   60.19    8.30
   1  -9  13   65.49    9.60
  -1  -9 -13   52.59    6.60
  -1   9 -13   55.69    7.30
  -2  -9 -13   80.79    7.10
   2  -9  13   94.59   10.90
   2  -9  13   89.19   12.30
  -2   9 -13   77.19    9.90
   3  -9  13   -0.50    6.80
   3  -9  13    3.00    6.90
  -3   9 -13    1.10    4.80
   4  -9  13  136.39   13.90
  -4  -9 -13  129.79   13.20
   4  -9  13  142.09   14.40
  -4   9 -13  136.39   13.40
   5  -9  13   54.29   11.30
   5  -9  13   67.39   10.80
  -5  -9 -13   51.99    9.80
  -5   9 -13   42.30    8.20
   6  -9  13   68.49   11.40
  -6  -9 -13   47.10    9.60
  -6   9 -13   49.30   10.40
   7  -9  13   33.20    9.50
  -7  -9 -13    1.70    8.10
   7  -9  13    1.40   10.80
  -7   9 -13   11.40    7.50
   7 -10 -13   24.60    9.90
  -7 -10  13    6.50    6.80
   7 -10 -13   18.50    7.90
   7  10 -13   18.40    7.40
   6 -10 -13  290.67   19.10
  -6 -10  13  239.78   16.10
   6 -10 -13  253.57   19.00
   6  10 -13  258.17   16.60
  -5 -10  13  226.58   15.50
   5 -10 -13  261.07   18.30
   5 -10 -13  235.28   17.50
   5  10 -13  251.07   16.00
   4 -10 -13    8.70    6.30
   4 -10 -13    7.10    7.50
  -4 -10  13   -0.90    6.40
   4  10 -13    3.30    6.60
  -3 -10  13   74.09   10.70
   3 -10 -13   62.39   10.40
   3 -10 -13   84.89   11.40
   3  10 -13   83.49   10.90
   2 -10 -13   41.70    8.70
  -2 -10  13   27.80    7.90
  -2 -10  13   34.90    5.60
   2  10 -13   34.90    8.50
   2  10 -13   36.50    5.30
  -1 -10  13    1.90    6.40
  -1 -10  13    8.90    5.20
   1 -10 -13    7.80    6.10
   1  10 -13    8.00    7.00
   1  10 -13    3.80    4.20
   0 -10  13   -0.20    5.90
   0 -10  13    6.10    5.60
   0 -10 -13    4.60    5.40
   0  10 -13    4.10    4.50
  -1 -10 -13    0.00    4.40
   1 -10  13   -6.50    5.00
   1 -10  13   12.90    6.50
  -1  10 -13    1.70    4.60
   2 -10  13   51.59    8.60
   2 -10  13   66.89   10.10
  -2 -10 -13   63.79    6.50
  -2  10 -13   65.69    8.50
   3 -10  13  543.65   24.60
   3 -10  13  490.85   23.70
  -3  10 -13  508.05   22.90
   4 -10  13    9.50    7.60
   4 -10  13   -1.80    7.40
  -4  10 -13    6.10    5.50
  -5 -10 -13   67.19   10.20
   5 -10  13   99.49   14.00
   5 -10  13   60.79   11.50
  -5  10 -13   94.89   13.50
  -6 -10 -13  -10.70    6.30
   6 -10  13    8.70    7.80
  -6  10 -13    2.40    7.50
  -7 -11  13  115.39   12.60
   7 -11 -13  122.89   15.70
   7 -11 -13  145.89   16.10
   7  11 -13  129.19   13.50
   6 -11 -13   18.70    8.30
   6 -11 -13   30.00   10.50
   6  11 -13   30.20    8.10
   5 -11 -13   23.30    8.80
  -5 -11  13    7.50    6.80
   5 -11 -13   15.50    7.70
   5  11 -13   20.60    8.40
   4 -11 -13   39.80    8.90
  -4 -11  13   19.10    7.40
   4 -11 -13   27.20    7.80
   4  11 -13   31.20    8.60
   3 -11 -13   48.80    8.90
   3 -11 -13   74.29   10.70
  -3 -11  13   57.19    9.40
   3  11 -13   63.29   10.20
  -2 -11  13   -4.70    5.80
   2 -11 -13   -0.50    6.40
  -2 -11  13   -5.30    3.30
   2  11 -13    3.30    4.00
   2  11 -13   -3.00    6.80
  -1 -11  13   -1.50    4.30
   1 -11 -13    5.60    6.90
  -1 -11  13   11.60    6.30
   1  11 -13    2.80    4.50
   0 -11  13   22.40    6.50
   0 -11  13   45.10    8.70
   0 -11 -13   32.50    6.80
   0  11 -13   35.50    6.70
  -1 -11 -13   28.30    6.20
   1 -11  13   31.00    7.10
   1 -11  13   36.60    8.60
  -1  11 -13   35.90    7.20
   2 -11  13   56.39    9.80
   2 -11  13   31.10    8.30
  -2  11 -13   42.00    7.60
   3 -11  13   46.30    9.90
  -3  11 -13   61.89    8.80
   4 -11  13   -7.90    7.60
   4 -11  13    6.40    7.10
  -4  11 -13    9.30    6.50
   5 -11  13   -8.80    7.60
  -5 -11 -13    1.20    5.30
   5 -11  13   17.10    7.70
  -5  11 -13   14.00    7.70
   6 -12 -13   -6.30    6.90
   6 -12 -13    7.20    8.40
  -6 -12  13   -6.80    7.20
   6  12 -13   -0.10    7.40
   5 -12 -13    7.80    7.80
   5 -12 -13   -4.20    6.40
  -5 -12  13   -6.60    6.10
   5  12 -13  -10.30    6.20
   4 -12 -13   58.59   10.30
   4 -12 -13   55.89   10.20
  -4 -12  13   49.80    9.60
   4  12 -13   53.69    9.80
   3 -12 -13  446.16   23.50
  -3 -12  13  443.46   14.60
   3 -12 -13  458.25   22.80
  -3 -12  13  419.66   20.90
   3  12 -13  452.05   22.20
   2 -12 -13    6.10    7.00
  -2 -12  13    4.90    6.40
  -2 -12  13    3.10    4.00
   2 -12 -13    6.10    6.70
   1 -12 -13   -5.30    5.80
  -1 -12  13    3.90    6.20
  -1 -12  13   -4.30    4.60
   1  12 -13    4.40    4.90
   0 -12  13   21.60    7.10
   0  12 -13    8.60    5.10
  -1 -12 -13   14.80    5.50
   1 -12  13    4.80    5.70
   1 -12  13   27.30    7.60
  -1  12 -13   18.10    6.30
   2 -12  13    8.30    6.70
  -2  12 -13    5.90    5.20
   3 -12  13   70.19   11.50
  -3  12 -13   63.79   10.30
   4 -12  13   24.10    8.70
  -4  12 -13   17.70    7.60
   5 -12  13   32.60    9.20
  -5 -12 -13   11.60    6.30
  -5  12 -13   15.70    7.90
  -5 -13  13   -3.00    7.00
   5 -13 -13    7.20    7.70
   5 -13 -13   17.10    8.80
   5  13 -13   13.60    8.30
   4 -13 -13    3.30    7.10
   4 -13 -13   18.50    8.40
  -4 -13  13   -8.40    6.30
   3 -13 -13   11.70    7.70
   3 -13 -13   13.40    6.20
  -3 -13  13   14.80    3.40
  -3 -13  13    6.50    6.40
   2 -13 -13    2.20    6.10
   2 -13 -13    3.20    6.60
  -2 -13  13    6.90    6.30
   1 -13 -13  155.18   15.40
  -1 -13  13  164.98   13.90
  -1 -13  13  147.59   11.40
   1 -13 -13  173.58   14.30
   0 -13 -13   22.20    7.70
   0 -13  13   15.70    6.30
   0  13 -13   34.20    7.10
  -1 -13 -13   64.19    8.70
   1 -13  13   78.89    9.70
   2 -13  13   14.40    7.50
   2 -13  13    5.70    6.80
  -2  13 -13   19.10    7.10
  -3  13 -13   12.80    6.20
   4 -13  13   22.80    6.80
  -4  13 -13   10.40    7.00
  -4 -14  13  -13.20    6.20
   4 -14 -13   13.80    8.20
   4 -14 -13    2.70    6.00
   3 -14 -13   10.30    6.90
   3 -14 -13   28.10    8.60
  -3 -14  13   14.10    3.50
  -3 -14  13    8.30    6.50
  -2 -14  13   56.79    9.20
  -2 -14  13   41.10    5.90
   2 -14 -13   45.50   10.20
   1 -14 -13   79.19   12.40
  -1 -14  13   91.29   11.70
   1 -14 -13   95.89   11.70
   0 -14  13   22.70    7.30
   0  14 -13    6.50    5.50
   1 -14  13   11.30    6.10
  -1  14 -13    5.30    5.90
   2 -14  13  -13.30    5.80
  -2  14 -13   -2.00    5.70
  10   0 -14  133.49   19.00
  10   0 -14  127.79   14.10
   9   0 -14   18.10    5.80
   9   0 -14   27.50   12.40
   8   0 -14   70.79   12.60
   8   0 -14   82.19    9.40
   7   0 -14    6.30    9.30
   7   0 -14   -0.20    4.60
   6   0 -14  847.22   33.10
   6   0 -14  891.31   27.30
   5   0 -14   17.00    9.30
  -4   0  14  336.87   16.50
   4   0 -14  337.67   17.40
  -3   0  14   12.60    5.50
   3   0 -14   11.60    6.10
   2   0 -14 1042.10   33.40
  -2   0  14 1069.49   33.40
   1   0 -14   73.69    8.90
  -1   0  14   68.39    8.50
   0   0 -14 8796.82  218.58
   0   0  14 8875.11  218.68
   0   0 -14 8686.03  218.38
  -1   0 -14 2164.78   59.39
  -1   0 -14 2077.69   57.79
   1   0  14 2108.09   58.09
   2   0  14  467.05   19.10
  -2   0 -14  474.85   23.00
  -2   0 -14  475.85   18.60
   3   0  14   64.79    8.10
  -3   0 -14   66.99    8.00
  -3   0 -14   50.89    8.90
   4   0  14  641.74   23.20
  -4   0 -14  662.83   27.60
   5   0  14  167.98   12.10
  -5   0 -14  191.78   16.80
   6   0  14   -7.20    6.00
  -6   0 -14   19.80    8.70
   7   0  14  121.89   11.00
  -7   0 -14  132.39   16.20
  -8   0 -14   29.70   10.10
   8   0  14   42.40    7.30
  10  -1 -14   53.09   15.60
  10  -1 -14   60.79    8.70
  10   1 -14   72.79   16.90
   9  -1 -14    7.80    5.80
   9  -1 -14    5.80   11.00
   9   1 -14   13.80    5.70
   9   1 -14   22.40   12.10
   8  -1 -14    8.40    8.90
   8  -1 -14    3.40    5.30
   8   1 -14    4.00    4.50
   8   1 -14    2.20    9.30
   7  -1 -14  110.09   10.80
   7  -1 -14  130.99   16.00
   7   1 -14  116.09    9.10
   7   1 -14  128.79   16.80
   6  -1 -14   28.40   10.20
   6   1 -14   21.50   11.50
   5  -1 -14   45.70   10.30
   5  -1 -14   15.40    5.00
  -5  -1  14   16.40    6.50
   5   1 -14   24.00   10.10
   5   1 -14   22.70    4.60
   4  -1 -14   33.70    8.10
  -4  -1  14   22.90    6.50
   4   1 -14   35.60    7.70
  -4   1  14   25.60    6.60
   3  -1 -14   43.20    7.60
  -3  -1  14   45.60    7.40
   3   1 -14   44.00    7.70
  -3   1  14   34.60    6.70
  -2  -1  14   38.60    6.90
   2  -1 -14   45.30    7.30
   2   1 -14   29.60    6.80
  -2   1  14   37.00    6.90
  -1  -1  14    1.70    4.90
   1  -1 -14    8.50    5.10
   1   1 -14    1.50    4.70
   1   1 -14   10.00    5.40
  -1   1  14    3.40    4.70
   0  -1  14  841.12   27.80
   0  -1 -14  851.11   27.30
   0   1 -14  853.91   28.30
   0   1  14  822.02   27.20
   0   1 -14  841.12   27.70
   1  -1  14  499.85   19.60
  -1  -1 -14  519.95   21.00
  -1  -1 -14  510.65   19.10
  -1   1 -14  516.15   19.60
   1   1  14  507.95   19.10
  -1   1 -14  506.55   21.40
   2  -1  14   -8.30    5.60
  -2  -1 -14   -5.00    4.80
  -2  -1 -14    0.30    7.10
  -2   1 -14   13.60    7.40
  -2   1 -14   -3.20    4.80
   2   1  14    9.80    5.70
  -3  -1 -14    9.70    7.10
  -3  -1 -14   24.30    5.70
   3  -1  14   17.70    6.40
  -3   1 -14   28.70    7.70
   3   1  14   22.00    5.80
  -3   1 -14   28.10    6.50
   4  -1  14  150.38   11.70
  -4  -1 -14  145.59   16.20
  -4   1 -14  172.88   15.70
   4   1  14  151.98   11.00
   5  -1  14  211.58   13.60
  -5  -1 -14  251.87   20.40
   5   1  14  192.28   13.00
  -5   1 -14  231.48   17.90
  -6  -1 -14   38.30    9.80
   6  -1  14   39.80    8.50
   6   1  14   33.40    7.70
  -6   1 -14   40.70    9.50
  -7  -1 -14   54.49   10.60
   7  -1  14   68.49    9.60
   7   1  14   53.89    8.00
  -7   1 -14   63.09   10.80
  -8  -1 -14  149.29   17.50
   8  -1  14  165.78   12.50
   8   1  14  162.68   11.60
  -8   1 -14  138.49   16.60
  10  -2 -14   52.99    8.80
  10  -2 -14   43.10   14.60
  10   2 -14   57.09   16.10
   9  -2 -14  167.68   13.70
   9  -2 -14  135.09   16.70
   9   2 -14  160.68   10.70
   9   2 -14  190.88   20.20
   8  -2 -14   -3.10    8.60
   8  -2 -14    3.00    5.30
   8   2 -14    0.00    3.90
   8   2 -14    5.40    9.20
   7  -2 -14  308.67   15.80
   7  -2 -14  291.37   19.70
   7   2 -14  316.47   20.10
   7   2 -14  311.27   12.00
   6  -2 -14    6.10    8.40
   6  -2 -14    2.70    4.70
   6   2 -14    1.70    8.40
   6   2 -14    1.30    3.40
   5  -2 -14    6.60    4.60
  -5  -2  14    2.50    5.70
   5   2 -14    3.20    3.40
   5   2 -14  -10.00    7.70
   4  -2 -14  204.18   13.80
  -4  -2  14  196.98   13.30
   4   2 -14  198.08   14.20
  -3  -2  14   23.60    6.90
   3  -2 -14   29.70    7.10
  -3   2  14   16.90    5.70
   3   2 -14   28.10    7.60
   3   2 -14   10.20    5.80
  -2  -2  14   -3.40    4.90
   2  -2 -14    1.10    5.30
   2   2 -14    0.00    4.20
  -2   2  14    1.20    4.30
   2   2 -14    4.50    5.50
  -1  -2  14  161.38   11.30
   1  -2 -14  140.79   10.60
  -1   2  14  142.59   10.30
   1   2 -14  137.49   10.90
   1   2 -14  158.88   12.50
   0  -2 -14  271.47   13.20
   0  -2  14  269.47   14.20
   0   2 -14  263.97   15.50
   0   2 -14  269.57   13.90
   0   2  14  273.57   13.50
   1  -2  14   41.70    6.90
  -1  -2 -14   46.30    6.80
  -1  -2 -14   42.10    7.40
  -1   2 -14   49.60    7.50
   1   2  14   65.29    9.00
  -1   2 -14   52.89    7.90
  -2  -2 -14   51.09    7.00
  -2  -2 -14   44.20    7.70
   2  -2  14   38.00    7.30
  -2   2 -14   55.49    7.80
   2   2  14   57.29    7.20
  -2   2 -14   50.09    8.20
   3  -2  14   16.00    6.80
  -3  -2 -14   26.20    5.70
  -3  -2 -14    7.70    7.00
  -3   2 -14   27.70    7.00
  -3   2 -14   40.50    8.20
   3   2  14   22.80    6.20
   4  -2  14   24.70    8.10
   4  -2  14   13.30    7.20
  -4  -2 -14   20.30    8.80
   4   2  14   21.30    6.80
  -4   2 -14   19.10    7.50
  -5  -2 -14   16.20    9.20
   5  -2  14   30.10    9.50
  -5   2 -14   39.00    9.10
   6  -2  14    5.00    6.40
  -6  -2 -14   -4.80    6.70
   6  -2  14   13.90    9.40
  -6   2 -14   -0.70    6.40
   6   2  14   -1.90    5.60
  -7  -2 -14  151.48   17.40
   7  -2  14  147.09   12.60
   7   2  14  140.59   11.20
  -7   2 -14  167.88   16.30
   8  -2  14    9.00    6.40
   8  -2  14   18.00   10.40
  -8  -2 -14    3.00    8.50
  -8   2 -14    0.60    7.30
   8   2  14   -1.40    5.50
  10  -3 -14   -2.00    6.80
  10  -3 -14  -14.00   12.10
  10   3 -14    7.10   12.20
   9  -3 -14  -11.50    9.70
   9  -3 -14    5.80    6.20
   9   3 -14    6.90   10.40
   8  -3 -14   58.39   11.70
   8  -3 -14   60.89    8.90
   8   3 -14   75.29   12.40
   7  -3 -14  214.58   14.30
   7  -3 -14  205.08   17.20
   7   3 -14  235.98   19.00
  -6  -3  14  619.14   24.90
   6  -3 -14  610.94   26.50
   6  -3 -14  632.84   23.50
   6   3 -14  605.44   25.80
   5  -3 -14  136.29   13.40
  -5  -3  14  147.39   12.10
   5  -3 -14  130.19   11.10
   5   3 -14  162.28   13.90
   5   3 -14  158.98    7.60
   5   3 -14  132.19    8.90
  -4  -3  14  248.38   14.70
   4  -3 -14  240.78   15.10
   4   3 -14  251.27   15.30
   4   3 -14  239.98   11.30
  -3  -3  14  433.36   19.30
   3  -3 -14  430.36   18.90
   3   3 -14  412.26   16.50
   3   3 -14  412.56   19.20
  -2  -3  14    4.90    5.30
   2  -3 -14    5.90    5.50
  -2   3  14    6.60    5.30
   2   3 -14    6.20    5.60
   2   3 -14    4.40    5.30
  -1  -3  14  410.06   18.00
   1  -3 -14  429.16   17.30
  -1   3  14  405.66   16.80
   1   3 -14  405.66   17.70
   1   3 -14  411.96   17.30
   0  -3  14   -4.10    4.50
   0  -3 -14    1.50    4.50
   0   3 -14   -3.60    4.80
   0   3  14    1.00    4.30
   0   3 -14   -6.30    4.80
  -1  -3 -14   11.50    4.90
   1  -3  14    7.20    5.80
  -1   3 -14    5.40    5.40
  -1   3 -14   19.60    7.50
  -2  -3 -14   44.10    7.70
   2  -3  14   41.00    7.60
   2  -3  14   40.40    7.60
  -2  -3 -14   52.49    6.50
  -2   3 -14   61.39    9.00
   2   3  14   51.89    6.70
  -2   3 -14   44.90    7.50
  -3  -3 -14    3.30    4.50
   3  -3  14   20.40    7.50
   3   3  14   24.70    6.50
  -3   3 -14   10.10    6.30
   4  -3  14   62.49   11.20
  -4   3 -14   56.89    9.20
  -5  -3 -14   -3.70   10.90
   5  -3  14   25.20   11.80
  -5   3 -14   16.50    7.30
   5   3  14   29.90    7.50
  -6  -3 -14   -1.90    7.60
   6  -3  14   -2.30    5.40
   6  -3  14   14.80    9.10
  -6   3 -14    5.00    6.60
   6   3  14    3.00    5.10
  -7  -3 -14  130.09   17.40
   7  -3  14  111.29   12.30
  -7   3 -14  118.09   15.10
  -8  -3 -14   -5.90    8.50
   8  -3  14   24.40   11.40
   8  -3  14   14.10    6.40
  -8   3 -14   -9.40    6.80
   9  -4 -14  176.78   14.70
   9  -4 -14  165.38   19.20
   9   4 -14  178.28   18.80
   8  -4 -14  318.37   21.60
   8  -4 -14  339.27   18.50
   8   4 -14  331.27   20.90
   7  -4 -14   10.00    6.30
   7  -4 -14   11.70    9.40
   7   4 -14   25.60   10.50
   6  -4 -14   -9.20    6.30
   6  -4 -14   -1.60    5.10
  -6  -4  14   -3.20    5.40
   6   4 -14   10.00    8.30
   5  -4 -14    2.70    4.90
  -5  -4  14    2.80    5.90
   5  -4 -14    5.10    7.30
   5   4 -14   11.60    8.40
  -4  -4  14  180.58   13.90
   4  -4 -14  197.98   14.40
   4   4 -14  205.98   15.70
[truncated: 211,743 more chars]
