# Supplementary material for: Crystal structure and Hirshfeld surface analysis of 2-(4-amino-6-phenyl-1,2,5,6-tetra­hydro-1,3,5-triazin-2-yl­idene)malono­nitrile di­methyl­formamide hemisolvate
Source: Acta Crystallogr E Crystallogr Commun. 2022 Jul 12;78(Pt 8):779–84. doi: 10.1107/S2056989022006910 (PMC9361369; doi:10.1107/S2056989022006910)
Supplement: Supplementary file 2 [file e-78-00779-Isup2.hkl]

data_I                                                                          
_shelx_title ' zl5032 in P2(1)/c'                                               
_shelx_refln_list_code          4                                               
_shelx_F_calc_maximum      151.58                                               
_exptl_crystal_F_000      1152.00                                               
_reflns_d_resolution_high  0.7996                                               
                                                                                
loop_                                                                           
 _space_group_symop_operation_xyz                                               
 'x, y, z'                                                                      
 '-x, y+1/2, -z+1/2'                                                            
 '-x, -y, -z'                                                                   
 'x, -y-1/2, z-1/2'                                                             
                                                                                
_cell_length_a     8.9102                                                       
_cell_length_b    13.5595                                                       
_cell_length_c    22.0520                                                       
_cell_angle_alpha  90.000                                                       
_cell_angle_beta   98.024                                                       
_cell_angle_gamma  90.000                                                       
                                                                                
_shelx_F_squared_multiplier     1.000                                           
                                                                                
loop_                                                                           
 _refln_index_h                                                                 
 _refln_index_k                                                                 
 _refln_index_l                                                                 
 _refln_F_squared_calc                                                          
 _refln_F_squared_meas                                                          
 _refln_F_squared_sigma                                                         
 _refln_observed_status                                                         
   2   0   0       1729.11       1374.18        41.07 o                         
   3   0   0       7628.61       7186.25       273.19 o                         
   4   0   0       2144.62       2253.14        58.45 o                         
   5   0   0       1756.84       2016.17       108.15 o                         
   6   0   0       6928.15       7020.80       364.08 o                         
   7   0   0        220.22        250.68        23.69 o                         
   8   0   0         10.47          7.73         9.42 o                         
   9   0   0       1589.54       1584.13        44.51 o                         
  10   0   0        114.08         98.63        27.11 o                         
  11   0   0         27.23         28.32        12.12 o                         
   1   1   0       2102.77       1865.15        21.12 o                         
   2   1   0       1383.95       1263.21        19.47 o                         
   3   1   0         68.16         96.94         5.40 o                         
   4   1   0        147.84        200.47         9.33 o                         
   5   1   0        902.10       1054.58        21.84 o                         
   6   1   0        565.57        540.08        14.23 o                         
   7   1   0        206.67        217.72        14.92 o                         
   8   1   0        461.64        491.54        16.81 o                         
   9   1   0          1.76          7.86         6.16 o                         
  10   1   0        168.93        184.94        15.84 o                         
  11   1   0        454.00        520.76        23.61 o                         
   0   2   0       1688.72       1510.78        39.63 o                         
   1   2   0        402.19        398.78         6.82 o                         
   2   2   0      15102.68      14499.92       204.45 o                         
   3   2   0       3441.82       3361.63        39.30 o                         
   4   2   0         70.97         76.69         9.83 o                         
   5   2   0        569.90        628.11        13.50 o                         
   6   2   0        431.78        457.67        11.55 o                         
   7   2   0       2051.45       2081.59        37.16 o                         
   8   2   0         41.12         59.85         6.87 o                         
   9   2   0         39.51         39.57         7.88 o                         
  10   2   0        132.58        146.49        10.38 o                         
   2   3   0       2754.46       2338.30        98.63 o                         
   3   3   0       2592.84       2549.37        34.49 o                         
   4   3   0        541.09        437.39        16.89 o                         
   5   3   0       1038.71        981.35        17.58 o                         
   6   3   0       1111.04       1163.30        18.87 o                         
   7   3   0         45.85         39.02         5.88 o                         
   8   3   0       1313.33       1483.44        32.69 o                         
   9   3   0         46.55         43.53         7.79 o                         
  10   3   0         34.30         20.72         8.15 o                         
   0   4   0       1710.60       1686.78        47.16 o                         
   1   4   0      13660.05      13013.15       184.57 o                         
   2   4   0       3529.23       3409.42        44.33 o                         
   3   4   0        948.97       1043.60        20.67 o                         
   4   4   0        636.83        720.70        13.74 o                         
   5   4   0        233.10        249.98         9.30 o                         
   6   4   0         62.21         55.68         5.63 o                         
   7   4   0        295.18        263.04        13.78 o                         
   8   4   0        120.08        123.14        10.54 o                         
   9   4   0        273.04        216.83        12.16 o                         
  10   4   0        484.38        496.12        22.18 o                         
   1   5   0       1847.36       1823.89        30.27 o                         
   2   5   0         22.36         32.96         4.53 o                         
   3   5   0        463.35        496.47        25.79 o                         
   4   5   0         56.31         40.61         5.76 o                         
   5   5   0        185.83        184.38        12.88 o                         
   6   5   0        211.06        179.57        11.30 o                         
   7   5   0        122.05        115.57         9.89 o                         
   8   5   0        457.27        439.79        17.74 o                         
   9   5   0         51.91         49.86        12.57 o                         
  10   5   0        139.08        131.61        22.41 o                         
   0   6   0      14002.52      14369.91       355.10 o                         
   1   6   0        591.39        601.13        13.64 o                         
   2   6   0        204.83        162.38        13.34 o                         
   3   6   0       3133.47       3174.45        64.50 o                         
   4   6   0         10.54         17.90         6.88 o                         
   5   6   0        451.31        417.73        14.31 o                         
   6   6   0        394.32        389.05        14.86 o                         
   7   6   0         11.28          1.29         5.94 o                         
   8   6   0        249.86        195.47        13.47 o                         
   9   6   0         43.27         28.63         8.02 o                         
  10   6   0        180.28        175.37        15.96 o                         
   1   7   0       3109.12       3174.00        61.82 o                         
   2   7   0         29.04         37.59         5.26 o                         
   3   7   0        127.49        141.13         7.92 o                         
   4   7   0         12.32         17.23         9.52 o                         
   5   7   0          2.33         -0.57         5.46 o                         
   6   7   0        865.53        841.80        21.75 o                         
   7   7   0        456.25        358.57        15.59 o                         
   8   7   0         89.70         73.70         8.74 o                         
   9   7   0        307.28        311.94        20.83 o                         
  10   7   0          0.19          1.32        11.54 o                         
   0   8   0        117.22        115.51         9.46 o                         
   1   8   0       4452.40       4647.59        71.25 o                         
   2   8   0         81.11        142.26        16.57 o                         
   3   8   0       1372.19       1462.89        27.89 o                         
   4   8   0        649.02        689.20        24.73 o                         
   5   8   0          1.23          0.97         5.52 o                         
   6   8   0         13.37          8.60         6.08 o                         
   7   8   0        235.36        233.70        13.86 o                         
   8   8   0        255.97        254.06        14.67 o                         
   9   8   0          7.39         -7.06        11.63 o                         
   1   9   0        183.39        210.59         9.69 o                         
   2   9   0        514.47        555.65        14.75 o                         
   3   9   0        112.11        135.44         8.82 o                         
   4   9   0       1271.23       1295.11        36.63 o                         
   5   9   0        247.30        275.96        13.89 o                         
   6   9   0       1870.90       1886.92        37.76 o                         
   7   9   0        365.58        340.76        20.55 o                         
   8   9   0          2.61         -4.64         9.71 o                         
   9   9   0         10.27         12.62         7.60 o                         
   0  10   0       1817.65       1748.93        43.40 o                         
   1  10   0         72.26         70.14         6.47 o                         
   2  10   0       1528.11       1556.42        29.63 o                         
   3  10   0       2472.36       2468.36        42.24 o                         
   4  10   0       1376.73       1414.10        39.85 o                         
   5  10   0        554.20        576.88        18.37 o                         
   6  10   0          7.87         20.66        10.46 o                         
   7  10   0        183.20        153.91        19.01 o                         
   8  10   0          4.43         -4.57         6.65 o                         
   1  11   0        185.59        187.36         9.94 o                         
   2  11   0        227.87        216.19        11.37 o                         
   3  11   0         84.74        102.88        10.05 o                         
   4  11   0         59.74         77.87         9.51 o                         
   5  11   0         90.38         64.60        11.16 o                         
   6  11   0        158.03        139.21        10.71 o                         
   7  11   0        120.97         91.19         9.22 o                         
   8  11   0        271.76        280.10        23.16 o                         
   0  12   0         16.61         14.10         7.38 o                         
   1  12   0        595.90        546.83        14.84 o                         
   2  12   0        274.84        272.75        11.54 o                         
   3  12   0         45.03         55.34         9.30 o                         
   4  12   0       1594.87       1622.98        41.01 o                         
   5  12   0         31.94         29.34         8.14 o                         
   6  12   0         28.21         25.76         6.66 o                         
   7  12   0         13.18          4.15        10.19 o                         
   1  13   0        228.44        198.13        10.59 o                         
   2  13   0          6.11          4.79         6.38 o                         
   3  13   0         57.09         49.46         9.52 o                         
   4  13   0         19.64         13.94         7.77 o                         
   5  13   0        114.01        104.18        11.40 o                         
   6  13   0        170.64        155.14        10.43 o                         
   7  13   0        163.90        118.63        16.04 o                         
   0  14   0         81.29         74.39        10.96 o                         
   1  14   0        168.73        204.25        12.82 o                         
   2  14   0          2.98          4.19         6.41 o                         
   3  14   0         21.40         17.84         7.15 o                         
   4  14   0         13.47         19.26         7.71 o                         
   5  14   0          1.39          3.08         7.42 o                         
   6  14   0        632.64        676.27        34.05 o                         
   1  15   0          3.79          7.18         7.09 o                         
   2  15   0         30.80         46.02         8.11 o                         
   3  15   0          4.23         16.40         5.25 o                         
   4  15   0         36.04         34.27         8.73 o                         
   5  15   0        185.98        208.86        14.12 o                         
   0  16   0          6.39          7.55        10.96 o                         
   1  16   0         19.05         23.81         9.42 o                         
   2  16   0         29.62         31.13        11.98 o                         
   3  16   0         67.59         75.28        16.96 o                         
 -11   1   1        308.57        325.25        16.93 o                         
 -10   1   1          3.69         19.72        14.42 o                         
  -9   1   1         40.68         49.97         7.29 o                         
  -8   1   1        900.69        899.43        18.73 o                         
  -7   1   1       4272.58       4423.52        55.00 o                         
  -6   1   1         67.68         67.32         5.92 o                         
  -5   1   1       1249.87       1304.35        24.91 o                         
  -4   1   1       2207.40       2168.70        34.54 o                         
  -3   1   1       1829.96       1848.53        27.38 o                         
  -2   1   1       2615.51       2319.13        26.94 o                         
  -1   1   1       3747.95       3137.80        39.19 o                         
   1   1   1       1470.05       1767.70        34.05 o                         
   2   1   1       1369.91       1363.99        19.78 o                         
   3   1   1       2508.84       2737.35        65.40 o                         
   4   1   1       4047.14       4242.18       118.07 o                         
   5   1   1        244.10        297.67        14.15 o                         
   6   1   1         11.93         12.85         5.34 o                         
   7   1   1         24.41         25.26         7.97 o                         
   8   1   1        957.52       1004.58        26.81 o                         
   9   1   1        105.59        116.56         9.88 o                         
  10   1   1        123.43        150.25        14.20 o                         
 -11   2   1          4.74         19.10         7.95 o                         
 -10   2   1         17.51         26.51         7.47 o                         
  -9   2   1         24.11         16.29         8.82 o                         
  -8   2   1        807.77        808.84        18.85 o                         
  -7   2   1       4014.48       4089.43        61.71 o                         
  -6   2   1        100.66        105.32         7.25 o                         
  -5   2   1        568.08        691.54        14.12 o                         
  -4   2   1        138.24        113.32         7.63 o                         
  -3   2   1       4265.26       3970.56        62.46 o                         
  -2   2   1      13884.50      13033.81       142.22 o                         
  -1   2   1         11.96          8.37         2.52 o                         
   0   2   1       4500.07       4023.70        57.74 o                         
   1   2   1       4895.52       4498.14        80.22 o                         
   2   2   1       4906.31       4530.86        66.79 o                         
   3   2   1      12877.68      12489.97       154.17 o                         
   4   2   1        225.77        256.94        13.42 o                         
   5   2   1        941.56        971.93        19.59 o                         
   6   2   1        640.22        655.82        16.23 o                         
   7   2   1        580.32        631.43        16.48 o                         
   8   2   1        285.45        323.91        21.44 o                         
   9   2   1        200.21        196.40        12.38 o                         
  10   2   1        162.94        186.03        11.57 o                         
 -10   3   1          0.47         -7.66         8.44 o                         
  -9   3   1        243.18        248.39        16.23 o                         
  -8   3   1        747.84        846.25        22.60 o                         
  -7   3   1         17.04         22.86         5.56 o                         
  -6   3   1         15.49         20.98         4.45 o                         
  -5   3   1        550.26        534.69        10.98 o                         
  -3   3   1        792.65        890.13        14.64 o                         
  -2   3   1       3758.23       3271.53        88.13 o                         
  -1   3   1       1421.33       1420.05        19.92 o                         
   0   3   1          3.04          2.61         3.00 o                         
   1   3   1        282.35        279.55         7.49 o                         
   2   3   1       2785.14       2714.60        52.53 o                         
   3   3   1        418.38        435.38        13.12 o                         
   4   3   1        391.92        420.77        11.60 o                         
   5   3   1        252.54        250.57         8.91 o                         
   6   3   1        463.08        538.14        13.45 o                         
   7   3   1        368.11        373.99        12.84 o                         
   8   3   1        101.36         98.79        11.37 o                         
   9   3   1         34.33         26.66         9.52 o                         
  10   3   1         88.90        102.08        11.44 o                         
 -10   4   1         15.43         19.43        13.10 o                         
  -9   4   1        171.26        147.86        10.27 o                         
  -8   4   1        477.48        528.17        17.96 o                         
  -7   4   1         13.60         17.68         5.43 o                         
  -6   4   1          1.42          4.10         4.42 o                         
  -5   4   1        115.67        127.43         7.42 o                         
  -4   4   1          2.58          8.57         3.67 o                         
  -3   4   1         59.59         38.86         3.31 o                         
  -2   4   1       1664.90       1712.54        24.29 o                         
   0   4   1         23.14         25.39         4.85 o                         
   1   4   1       6598.95       6217.51        90.17 o                         
   2   4   1          0.74          1.14         5.32 o                         
   3   4   1         86.64         83.67         5.92 o                         
   4   4   1        218.66        213.97        10.92 o                         
   5   4   1       2892.30       3096.29        51.39 o                         
   6   4   1        325.59        295.45        10.19 o                         
   7   4   1          1.82          9.22         6.46 o                         
   8   4   1         94.00         77.63         9.53 o                         
   9   4   1        558.35        496.72        28.79 o                         
  10   4   1        159.82        159.58        11.24 o                         
 -10   5   1         12.45         36.72         8.02 o                         
  -9   5   1         46.56         46.06         7.73 o                         
  -8   5   1        153.51        180.97        13.59 o                         
  -7   5   1        431.74        454.11        14.86 o                         
  -6   5   1         32.30         27.89         4.94 o                         
  -5   5   1         68.81         71.03         5.35 o                         
  -4   5   1       3525.51       3687.06        49.59 o                         
  -3   5   1          0.83          1.73         4.86 o                         
  -2   5   1        179.51        190.62         8.37 o                         
  -1   5   1      12061.59      12111.14       172.43 o                         
   0   5   1         31.60          7.51         3.40 o                         
   1   5   1       3828.55       3501.44        53.30 o                         
   2   5   1       1984.57       1872.75        41.61 o                         
   3   5   1       3507.95       3659.75        71.78 o                         
   4   5   1       1384.09       1352.74        26.61 o                         
   5   5   1        702.39        710.91        21.35 o                         
   6   5   1         83.57         88.06         8.28 o                         
   7   5   1        512.21        554.01        18.86 o                         
   8   5   1         80.36         82.09         9.49 o                         
   9   5   1          4.80         -2.02         8.25 o                         
  10   5   1        103.28        101.94        12.81 o                         
 -10   6   1          8.99         -6.44        11.12 o                         
  -9   6   1        414.44        406.87        20.55 o                         
  -8   6   1        647.69        597.64        19.47 o                         
  -7   6   1        117.56         89.18         8.10 o                         
  -6   6   1         73.15         62.46         6.95 o                         
  -5   6   1         19.94         21.06         5.29 o                         
  -4   6   1        184.58        165.16         7.09 o                         
  -3   6   1       2979.92       3018.53        41.43 o                         
  -2   6   1        316.52        319.73        14.91 o                         
  -1   6   1       1315.61       1281.29        23.09 o                         
   0   6   1       1510.81       1581.14        27.48 o                         
   1   6   1       1236.00       1245.33        26.45 o                         
   2   6   1        176.74        176.69        16.38 o                         
   3   6   1       1850.20       1765.80        40.55 o                         
   4   6   1       1821.07       1925.35        34.85 o                         
   5   6   1         59.93         72.32         7.30 o                         
   6   6   1         24.72         37.91         8.23 o                         
   7   6   1        440.94        426.92        16.97 o                         
   8   6   1        175.80        151.16        15.45 o                         
   9   6   1        105.22        111.36        11.14 o                         
  10   6   1         59.11         50.44        10.19 o                         
 -10   7   1        196.02        240.31        22.73 o                         
  -9   7   1         21.70         20.41        12.17 o                         
  -8   7   1         12.65          0.38         6.30 o                         
  -7   7   1          4.34         13.25         7.45 o                         
  -6   7   1          0.53          2.23         5.38 o                         
  -5   7   1         28.29         18.36         5.51 o                         
  -4   7   1        158.63        186.21         9.51 o                         
  -3   7   1        174.44        192.89         9.26 o                         
  -2   7   1        157.01        114.92         7.23 o                         
  -1   7   1        121.28        173.43         8.45 o                         
   0   7   1        514.68        575.53        14.19 o                         
   1   7   1        543.52        691.44        20.57 o                         
   2   7   1        412.86        432.61        12.29 o                         
   3   7   1        598.46        633.43        21.68 o                         
   4   7   1        227.82        238.66        19.26 o                         
   5   7   1         26.38         22.43         5.94 o                         
   6   7   1        748.50        665.83        26.33 o                         
   7   7   1        564.25        586.09        19.59 o                         
   8   7   1         29.22         12.40         7.44 o                         
   9   7   1         28.27         17.80        12.61 o                         
  -9   8   1         48.72         48.21         8.73 o                         
  -8   8   1        194.52        188.93        12.81 o                         
  -7   8   1          0.50         -2.21         5.69 o                         
  -6   8   1         93.06         79.50         8.04 o                         
  -5   8   1        329.69        354.11        14.61 o                         
  -4   8   1       1994.51       2031.15        48.38 o                         
  -3   8   1         17.67         25.05         5.42 o                         
  -2   8   1       5777.57       5915.82        88.74 o                         
  -1   8   1       2278.49       2371.97        39.63 o                         
   0   8   1        688.26        630.91        16.19 o                         
   1   8   1        404.60        473.24        12.98 o                         
   2   8   1       1442.78       1407.46        26.88 o                         
   3   8   1       3927.62       3919.74        79.28 o                         
   4   8   1       1409.38       1416.68        37.65 o                         
   5   8   1          0.10          4.17         5.85 o                         
   6   8   1          3.38         -3.17         5.59 o                         
   7   8   1          3.68          1.56         6.83 o                         
   8   8   1        281.63        270.71        15.86 o                         
   9   8   1         26.88         19.95        18.36 o                         
  -9   9   1        105.71         97.71        26.34 o                         
  -8   9   1         16.80         38.12        16.38 o                         
  -7   9   1         18.13         12.94         6.47 o                         
  -6   9   1         36.02         49.17         8.72 o                         
  -5   9   1        736.56        744.41        20.22 o                         
  -4   9   1         60.08         59.77         9.86 o                         
  -3   9   1        583.01        639.19        15.80 o                         
  -2   9   1        303.32        285.99        10.77 o                         
  -1   9   1          0.11          0.13         4.06 o                         
   0   9   1        679.47        741.44        17.72 o                         
   1   9   1        178.40        170.87         8.03 o                         
   2   9   1          2.26          5.79         5.37 o                         
   3   9   1        293.70        326.14        19.83 o                         
   4   9   1        193.91        186.71        16.28 o                         
   5   9   1       2239.26       2241.11        42.36 o                         
   6   9   1        133.42        179.57        12.76 o                         
   7   9   1        268.35        212.73        14.22 o                         
   8   9   1         52.51         28.75         8.02 o                         
   9   9   1          1.26         -6.57        15.48 o                         
  -8  10   1         28.04         22.46        20.04 o                         
  -7  10   1        100.28         83.72        12.04 o                         
  -6  10   1        790.30        737.52        20.88 o                         
  -5  10   1        461.43        454.35        16.03 o                         
  -4  10   1       1123.54       1111.49        22.99 o                         
  -3  10   1        953.96       1002.52        21.62 o                         
  -2  10   1         11.13         22.98         6.10 o                         
  -1  10   1        377.68        354.51        12.66 o                         
   0  10   1         58.70         65.99         5.80 o                         
   1  10   1         67.26         60.50         5.62 o                         
   2  10   1       2276.09       2296.90        40.03 o                         
   3  10   1       2335.58       2331.00        41.37 o                         
   4  10   1         23.57         53.00        12.73 o                         
   5  10   1       2780.05       2836.85        51.48 o                         
   6  10   1        297.99        285.47        25.24 o                         
   7  10   1        115.81         75.01        12.90 o                         
   8  10   1        104.00         72.02        12.23 o                         
  -8  11   1         83.94         80.59        22.81 o                         
  -7  11   1         18.40          6.20        13.73 o                         
  -6  11   1         57.07         49.99         6.25 o                         
  -5  11   1         23.74         25.11         6.97 o                         
  -4  11   1        126.16        114.86        14.02 o                         
  -3  11   1        302.08        279.45        11.80 o                         
  -2  11   1         32.37         36.78         6.23 o                         
  -1  11   1       1431.12       1433.14        29.00 o                         
   0  11   1        284.39        300.32        10.95 o                         
   1  11   1        177.45        159.51         9.40 o                         
   2  11   1        205.77        188.94        13.80 o                         
   3  11   1        401.37        418.63        14.51 o                         
   4  11   1          2.87          9.25        13.28 o                         
   5  11   1         83.55         66.16        11.74 o                         
   6  11   1         64.25         57.11        11.95 o                         
   7  11   1          0.18         -0.60        10.68 o                         
   8  11   1        232.35        153.86        18.16 o                         
  -7  12   1        351.19        364.63        37.86 o                         
  -6  12   1        184.61        181.01        12.13 o                         
  -5  12   1        118.94        113.43        20.91 o                         
  -4  12   1        472.59        512.49        23.33 o                         
  -3  12   1        119.78        155.22        16.01 o                         
  -2  12   1        695.17        722.99        19.25 o                         
  -1  12   1        230.28        220.94        10.50 o                         
   0  12   1        465.78        490.75        14.07 o                         
   1  12   1        207.08        224.55        10.58 o                         
   2  12   1         34.09         47.83         6.68 o                         
   3  12   1       1069.76       1120.36        21.96 o                         
   4  12   1        309.30        333.97        18.21 o                         
   5  12   1         63.13         59.05         9.62 o                         
   6  12   1          6.35         -0.87         9.03 o                         
   7  12   1         90.73         46.14         9.32 o                         
  -7  13   1          5.75         13.28        19.48 o                         
  -6  13   1          0.05         -3.05         5.94 o                         
  -5  13   1         93.27         92.72        10.37 o                         
  -4  13   1         77.18         68.08         7.36 o                         
  -3  13   1          0.42          6.06         6.65 o                         
  -2  13   1        251.32        244.40        14.44 o                         
  -1  13   1        252.79        212.56        11.02 o                         
   0  13   1        164.58        184.31        10.37 o                         
   1  13   1         20.42         11.94         5.16 o                         
   2  13   1          8.66         16.14         5.53 o                         
   3  13   1         65.67         83.24        13.67 o                         
   4  13   1         28.17         20.91         7.57 o                         
   5  13   1        142.33        129.72        13.78 o                         
   6  13   1          3.37         -3.92         6.22 o                         
   7  13   1         19.21         27.67         9.41 o                         
  -6  14   1         33.17         62.01         9.31 o                         
  -5  14   1        109.20         93.89        10.72 o                         
  -4  14   1         36.16         36.67         6.81 o                         
  -3  14   1          3.54          9.93         5.20 o                         
  -2  14   1         73.85         64.30         8.71 o                         
  -1  14   1        161.14        165.82        10.58 o                         
   0  14   1         27.07         35.29         6.17 o                         
   1  14   1        114.58        127.91        10.38 o                         
   2  14   1         46.67         53.74        10.94 o                         
   3  14   1         97.90         97.94        10.62 o                         
   4  14   1         53.11         88.93        10.25 o                         
   5  14   1         59.03         53.24         8.87 o                         
   6  14   1         24.71         34.99         7.64 o                         
  -5  15   1          3.14          9.52         7.74 o                         
  -4  15   1         15.84          3.58         7.98 o                         
  -3  15   1        184.95        279.38        16.36 o                         
  -2  15   1         17.44         21.06         7.59 o                         
  -1  15   1         32.20         47.29         6.66 o                         
   0  15   1        252.39        241.81        12.09 o                         
   1  15   1          2.84          9.93         5.37 o                         
   2  15   1         18.58         32.30         7.68 o                         
   3  15   1          4.75         15.09         7.31 o                         
   4  15   1          3.08         17.68         8.60 o                         
   5  15   1        115.90        129.66        12.25 o                         
  -3  16   1          0.02         12.53         7.93 o                         
  -2  16   1         88.74        221.71        31.66 o                         
  -1  16   1         26.38         35.54        10.05 o                         
   0  16   1          1.04          2.21         5.34 o                         
   1  16   1         89.10         84.81         9.51 o                         
   2  16   1          4.98        -11.51        11.51 o                         
   3  16   1         20.62         22.25         8.00 o                         
 -11   0   2          2.48        -12.85        16.83 o                         
 -10   0   2        149.69        188.02        17.84 o                         
  -9   0   2        406.13        379.06        18.59 o                         
  -8   0   2          8.83         15.59         7.22 o                         
  -7   0   2       1206.24       1276.23        33.56 o                         
  -6   0   2       3466.40       3396.77       143.35 o                         
  -5   0   2        545.73        554.90        23.57 o                         
  -4   0   2        358.48        361.20        13.07 o                         
  -3   0   2        547.67        566.71        16.71 o                         
  -2   0   2        150.81        172.86         7.51 o                         
  -1   0   2       4829.92       4331.97       107.83 o                         
   1   0   2          0.23          6.01         2.64 o                         
   2   0   2      13875.00      12423.61       262.91 o                         
   3   0   2        598.91        513.49        16.03 o                         
   4   0   2         56.82         66.42        10.63 o                         
   5   0   2        782.42        853.45        88.44 o                         
   6   0   2         35.03         34.19         8.62 o                         
   7   0   2       1251.24       1381.66        65.86 o                         
   8   0   2       2593.98       2685.94        62.74 o                         
   9   0   2        104.19        138.06        15.50 o                         
  10   0   2         37.44         55.56        20.04 o                         
 -11   1   2        186.02        233.69        15.26 o                         
 -10   1   2         40.40         46.53         8.22 o                         
  -9   1   2        259.17        300.17        14.16 o                         
  -8   1   2         68.93         76.62         7.11 o                         
  -7   1   2       3093.83       3103.33        43.65 o                         
  -6   1   2          9.21          8.51         3.95 o                         
  -5   1   2        330.00        338.69         9.95 o                         
  -4   1   2        437.88        504.11         9.70 o                         
  -3   1   2        151.86        135.03         5.20 o                         
  -2   1   2       1577.83       1581.80        17.43 o                         
  -1   1   2       5029.69       4261.32        74.92 o                         
   0   1   2        295.78        230.47         7.09 o                         
   1   1   2       5410.94       4721.22        68.12 o                         
   2   1   2       1397.20       1315.97        19.82 o                         
   3   1   2        104.03        128.95         6.88 o                         
   4   1   2       6116.76       6413.24        95.43 o                         
   5   1   2        434.51        442.27        18.34 o                         
   6   1   2        367.84        389.48        13.56 o                         
   7   1   2         82.08         90.73         9.31 o                         
   8   1   2       1213.74       1335.37        61.77 o                         
   9   1   2         33.10         38.42        11.06 o                         
  10   1   2          0.76         19.02         7.32 o                         
 -11   2   2        100.25        116.39        10.71 o                         
 -10   2   2         38.61         45.61         7.69 o                         
  -9   2   2         13.12         21.50         7.15 o                         
  -8   2   2       1034.27       1088.82        20.41 o                         
  -7   2   2        832.99        882.60        33.78 o                         
  -6   2   2        178.73        209.45         8.56 o                         
  -5   2   2         39.94         46.23         4.75 o                         
  -4   2   2          8.50         19.20         4.27 o                         
  -3   2   2        346.58        404.41         7.77 o                         
  -2   2   2       3877.22       4041.46        51.55 o                         
  -1   2   2       5077.36       4637.55        66.88 o                         
   0   2   2        832.39        787.30        11.69 o                         
   1   2   2      10747.86       9707.08       168.92 o                         
   2   2   2       1090.96       1067.80        19.58 o                         
   3   2   2         68.01         73.14         5.97 o                         
   5   2   2         35.20         43.81         5.42 o                         
   6   2   2        359.30        373.52        13.45 o                         
   7   2   2        615.50        638.11        20.07 o                         
   8   2   2        442.05        420.21        21.92 o                         
   9   2   2        353.15        364.85        14.56 o                         
  10   2   2         35.29         49.97         8.21 o                         
 -10   3   2         77.61         70.08         9.15 o                         
  -9   3   2          1.64          0.35         5.93 o                         
  -8   3   2         52.60         61.44        10.42 o                         
  -7   3   2         59.76         53.80         7.22 o                         
  -6   3   2         83.68         99.02         7.95 o                         
  -5   3   2       1017.24       1044.61        16.08 o                         
  -4   3   2       1255.54       1420.93        25.45 o                         
  -3   3   2      11358.49      11539.06       127.25 o                         
  -2   3   2       1143.62        983.98        16.17 o                         
   0   3   2       3827.39       3320.89        42.62 o                         
   1   3   2      12699.67      11650.17       202.81 o                         
   2   3   2       2111.73       1878.82        38.67 o                         
   3   3   2       7678.20       7964.72       116.39 o                         
   4   3   2       2916.52       3275.24        52.60 o                         
   5   3   2        513.29        476.13        11.59 o                         
   6   3   2        249.83        227.79         9.74 o                         
   7   3   2          0.15          2.47         5.19 o                         
   8   3   2         58.29         56.94         7.85 o                         
   9   3   2        216.79        216.55        18.18 o                         
  10   3   2         37.86         29.09         9.36 o                         
 -10   4   2          0.40          6.43         6.89 o                         
  -9   4   2         15.59         23.31         7.67 o                         
  -8   4   2         27.73         32.35         7.47 o                         
  -7   4   2         91.65        102.04        10.26 o                         
  -6   4   2         36.51         33.67         4.92 o                         
  -5   4   2        791.49        854.49        18.86 o                         
  -4   4   2       1329.37       1401.14        21.70 o                         
  -3   4   2        149.85        131.64         5.54 o                         
  -2   4   2       1919.16       1976.65        31.64 o                         
  -1   4   2        822.57        825.27        13.44 o                         
   0   4   2       1173.57       1192.65        20.62 o                         
   1   4   2          6.03          5.20         4.70 o                         
   2   4   2        768.24        834.28        21.92 o                         
   3   4   2         12.99          2.32         5.61 o                         
   4   4   2       1938.54       1880.14        33.91 o                         
   5   4   2         30.27         26.81         5.86 o                         
   6   4   2         32.17         22.01         6.24 o                         
   7   4   2        797.15        885.59        31.13 o                         
   8   4   2         63.84         44.50         8.67 o                         
   9   4   2        285.22        261.09        17.19 o                         
  10   4   2        160.78        162.95        12.33 o                         
 -10   5   2         62.21         68.63        10.99 o                         
  -9   5   2          5.19          2.56         8.76 o                         
  -8   5   2         64.93         66.84         7.20 o                         
  -7   5   2         67.71         69.70         7.57 o                         
  -6   5   2        760.01        697.95        15.08 o                         
  -5   5   2          1.20          0.32         3.77 o                         
  -4   5   2         65.60         78.91         5.32 o                         
  -3   5   2         28.35         19.00         4.20 o                         
  -2   5   2        112.66        122.82         5.84 o                         
  -1   5   2        726.87        877.17        14.70 o                         
   0   5   2          4.68          3.90         3.50 o                         
   1   5   2        736.68        753.42        19.96 o                         
   2   5   2       3141.53       3206.80        64.64 o                         
   3   5   2        589.19        597.87        20.03 o                         
   4   5   2          1.82         -1.66         4.54 o                         
   5   5   2        140.50        129.26         9.95 o                         
   6   5   2         91.41         88.57         8.32 o                         
   7   5   2          2.34          5.46         8.37 o                         
   8   5   2        199.39        186.90        13.62 o                         
   9   5   2         26.04         20.18        16.40 o                         
  10   5   2          3.80         -6.18        16.12 o                         
 -10   6   2          7.81          0.94        11.68 o                         
  -9   6   2         93.52         84.21         8.60 o                         
  -8   6   2        527.35        496.92        16.84 o                         
  -7   6   2        209.28        208.52         9.89 o                         
  -6   6   2        215.62        212.09        10.87 o                         
  -5   6   2        103.22        110.44         7.03 o                         
  -4   6   2         18.83         15.24         3.28 o                         
  -3   6   2       3203.09       3301.48        51.45 o                         
  -2   6   2         38.34         27.96         4.52 o                         
  -1   6   2       1981.44       1892.05        55.77 o                         
   0   6   2          0.04         -0.54         3.93 o                         
   1   6   2       3278.32       3220.93        62.70 o                         
   2   6   2        127.68        169.72        12.05 o                         
   3   6   2       1825.10       1803.85        41.33 o                         
   4   6   2         44.70         52.54         6.39 o                         
   5   6   2          4.99         -5.05         5.05 o                         
   6   6   2        243.71        239.24        13.71 o                         
   7   6   2        132.43        134.44        11.24 o                         
   8   6   2        105.93        120.27        12.54 o                         
   9   6   2        242.97        240.19        16.08 o                         
  10   6   2         57.83         45.90        10.07 o                         
 -10   7   2        430.44        488.97        52.35 o                         
  -9   7   2         50.43         59.86         9.96 o                         
  -8   7   2          0.96         -2.40         5.49 o                         
  -7   7   2         43.69         56.11         7.02 o                         
  -6   7   2         53.02         46.93         6.24 o                         
  -5   7   2        689.64        674.22        14.07 o                         
  -4   7   2        130.84        136.46         7.05 o                         
  -3   7   2        508.72        540.48        11.31 o                         
  -2   7   2        257.74        292.20         9.93 o                         
  -1   7   2        555.62        522.66        13.39 o                         
   0   7   2       8584.36       9163.37       133.62 o                         
   1   7   2        255.19        375.34        13.28 o                         
   2   7   2        275.42        288.04        10.07 o                         
   3   7   2        267.32        231.25        14.39 o                         
   4   7   2        217.52        240.54        15.81 o                         
   5   7   2        220.40        248.56        12.90 o                         
   6   7   2         56.03         40.10         7.42 o                         
   7   7   2         37.15         12.52         7.04 o                         
   8   7   2         76.05         59.35         9.04 o                         
   9   7   2         20.50         12.90        15.07 o                         
  -9   8   2         44.51         34.41        17.82 o                         
  -8   8   2        245.17        188.35        34.98 o                         
  -7   8   2         26.26         42.82        11.78 o                         
  -6   8   2         70.85         49.32         6.60 o                         
  -5   8   2       2010.44       2168.28        28.94 o                         
  -4   8   2        633.68        648.71        17.19 o                         
  -3   8   2       1296.08       1370.27        31.59 o                         
  -2   8   2          0.06          8.96         4.29 o                         
  -1   8   2        208.82        214.60        10.47 o                         
   0   8   2        139.88        141.94         8.67 o                         
   1   8   2        750.73        827.52        16.09 o                         
   2   8   2         64.34         75.25         6.66 o                         
   3   8   2        791.33        876.29        26.93 o                         
   4   8   2         24.94         24.10         7.55 o                         
   5   8   2         72.92         73.75         7.80 o                         
   6   8   2          0.17         -2.71         8.26 o                         
   7   8   2        162.33        146.03        11.30 o                         
   8   8   2         38.65         22.99        10.69 o                         
   9   8   2          7.92          1.30         8.09 o                         
  -9   9   2         84.66         56.68        21.92 o                         
  -8   9   2         23.90         11.72        19.15 o                         
  -7   9   2         10.09         12.34        10.70 o                         
  -6   9   2        837.32        798.39        20.41 o                         
  -5   9   2        356.74        348.17        18.28 o                         
  -4   9   2         10.35          8.99         7.43 o                         
  -3   9   2        910.73        942.48        20.11 o                         
  -2   9   2         78.87        105.40         7.93 o                         
  -1   9   2         67.69         57.61         6.02 o                         
   0   9   2         41.54         51.30         7.34 o                         
   1   9   2         70.98         88.32         6.26 o                         
   2   9   2        209.76        241.74        13.00 o                         
   3   9   2        849.55        856.84        27.56 o                         
   4   9   2        431.31        462.97        21.52 o                         
   5   9   2        118.83        111.66         9.55 o                         
   6   9   2        114.91        107.98         9.31 o                         
   7   9   2        299.62        217.51        14.48 o                         
   8   9   2          3.43         -5.55        18.60 o                         
   9   9   2          0.14         -2.33         7.54 o                         
  -8  10   2          0.15          0.22        16.61 o                         
  -7  10   2          2.05         -0.22        15.28 o                         
  -6  10   2        561.81        522.05        17.63 o                         
  -5  10   2          0.42          5.23         4.47 o                         
  -4  10   2         42.24         37.75         5.81 o                         
  -3  10   2        989.68        968.18        21.26 o                         
  -2  10   2        747.39        765.96        18.65 o                         
  -1  10   2        281.48        318.39        12.29 o                         
   0  10   2         35.12         28.29         6.22 o                         
   1  10   2        179.47        179.97         8.79 o                         
   2  10   2        970.14       1017.13        20.05 o                         
   3  10   2        988.77       1061.78        32.41 o                         
   4  10   2       1478.90       1517.71        41.80 o                         
   5  10   2        183.76        216.23        14.25 o                         
   6  10   2        178.87        177.64        19.44 o                         
   7  10   2        109.79         92.41         9.98 o                         
   8  10   2        107.08         77.64         9.96 o                         
  -8  11   2         73.32         99.86        23.03 o                         
  -7  11   2         20.99         35.20        17.27 o                         
  -6  11   2         55.97         27.33         9.41 o                         
  -5  11   2         82.19         70.64         6.37 o                         
  -4  11   2        224.23        226.45        14.46 o                         
  -3  11   2        470.42        443.82        14.35 o                         
  -2  11   2        130.95        116.66         9.60 o                         
  -1  11   2         60.90         80.66         7.70 o                         
   0  11   2         53.39         64.73         6.55 o                         
   1  11   2         23.60         21.91         5.11 o                         
   2  11   2        122.50        124.50         8.48 o                         
   3  11   2         26.33         29.41         7.65 o                         
   4  11   2        328.86        328.61        21.05 o                         
   5  11   2          4.32         -8.52         8.52 o                         
   6  11   2         18.87          4.70         7.13 o                         
   7  11   2         55.98         41.10         8.51 o                         
   8  11   2        395.37        343.43        28.55 o                         
  -7  12   2         69.93         60.89        19.71 o                         
  -6  12   2         53.06         64.47         8.28 o                         
  -5  12   2         76.69         71.31         8.74 o                         
  -4  12   2        323.50        315.72        12.71 o                         
  -3  12   2        177.63        203.40        15.77 o                         
  -2  12   2         16.53         29.03         6.34 o                         
  -1  12   2        189.14        179.30        16.08 o                         
   0  12   2          1.09          3.87         4.65 o                         
   1  12   2        602.74        568.45        15.10 o                         
   2  12   2          1.98         10.96         5.03 o                         
   3  12   2       2203.57       2231.03        35.68 o                         
   4  12   2          7.53         12.81         7.75 o                         
   5  12   2        106.74         73.12        12.44 o                         
   6  12   2         86.60         85.58        10.11 o                         
   7  12   2         56.27         31.62         8.79 o                         
  -7  13   2          0.46         -7.53        15.06 o                         
  -6  13   2        184.00        158.97        20.92 o                         
  -5  13   2        188.36        169.29        13.50 o                         
  -4  13   2         57.29         56.80         7.10 o                         
  -3  13   2         81.08         91.22        13.56 o                         
  -2  13   2         37.68         26.62         6.49 o                         
  -1  13   2        252.76        230.19        11.19 o                         
   0  13   2        865.11        919.82        20.18 o                         
   1  13   2        826.17        798.48        18.64 o                         
   2  13   2         17.54         31.85         5.76 o                         
   3  13   2          1.63         -0.77         6.45 o                         
   4  13   2         33.25         39.99         9.37 o                         
   5  13   2         14.16         10.60         7.38 o                         
   6  13   2        140.11         96.94        10.71 o                         
  -6  14   2        437.25        467.80        39.63 o                         
  -5  14   2         18.48         19.26         7.92 o                         
  -4  14   2        280.31        291.68        20.70 o                         
  -3  14   2         21.38         22.14         6.47 o                         
  -2  14   2         53.37         52.31         6.50 o                         
  -1  14   2         29.37         21.88         7.06 o                         
   0  14   2        385.03        377.52        13.61 o                         
   1  14   2          2.06          7.69         5.28 o                         
   2  14   2          0.52         -1.09         6.06 o                         
   3  14   2        152.37        167.17        13.30 o                         
   4  14   2        237.68        257.65        15.76 o                         
   5  14   2        319.89        354.93        18.17 o                         
   6  14   2          0.02         11.54         7.18 o                         
  -5  15   2          6.21          0.21         6.82 o                         
  -4  15   2         22.20         21.98         7.68 o                         
  -3  15   2          1.80          6.63         5.54 o                         
  -2  15   2          6.18         14.62         7.14 o                         
  -1  15   2         17.62         20.88         7.21 o                         
   0  15   2         12.95         16.04         5.59 o                         
   1  15   2          1.00         12.46         7.19 o                         
   2  15   2        261.03        302.62        15.84 o                         
   3  15   2          6.14          7.33         7.33 o                         
   4  15   2          9.86         14.62         7.93 o                         
  -3  16   2          7.10          8.28         5.60 o                         
  -2  16   2         47.07         92.77        17.71 o                         
  -1  16   2        101.99         86.66        11.54 o                         
   0  16   2        103.03        140.31        14.19 o                         
   1  16   2          0.00          5.02         6.29 o                         
   2  16   2         18.82         20.17         8.66 o                         
   3  16   2          9.20         31.36        10.91 o                         
 -11   1   3        198.75        229.60        14.43 o                         
 -10   1   3        146.21        150.39        10.17 o                         
  -9   1   3        312.58        357.81        12.66 o                         
  -8   1   3         47.84         42.60         6.20 o                         
  -7   1   3       1060.19       1038.71        21.76 o                         
  -6   1   3        312.10        308.83         9.35 o                         
  -5   1   3        362.43        360.37        10.01 o                         
  -4   1   3        255.40        344.66         7.96 o                         
  -3   1   3        642.46        607.30         9.63 o                         
  -2   1   3       1657.76       1469.84        20.39 o                         
  -1   1   3       1714.52       1559.91        24.63 o                         
   0   1   3         24.46         32.91         2.13 o                         
   1   1   3       1174.31       1229.99        14.05 o                         
   2   1   3        536.69        493.64         9.29 o                         
   3   1   3       2621.31       2545.54        68.13 o                         
   4   1   3       1588.06       2323.54        84.13 o                         
   5   1   3        720.75        701.10        15.99 o                         
   6   1   3        434.52        436.61        14.56 o                         
   7   1   3          0.31          8.31         7.38 o                         
   8   1   3        839.94        872.57        29.82 o                         
   9   1   3        271.08        309.42        16.83 o                         
  10   1   3        373.95        458.09        17.12 o                         
 -11   2   3         12.40         11.25         8.11 o                         
 -10   2   3         46.90         46.00         7.04 o                         
  -9   2   3        182.52        190.02        12.18 o                         
  -8   2   3       1231.08       1271.80        22.15 o                         
  -6   2   3        543.20        586.38        12.30 o                         
  -5   2   3       3970.38       4404.95        51.98 o                         
  -4   2   3         48.96         54.57         4.75 o                         
  -3   2   3      14459.91      14584.98       145.68 o                         
  -2   2   3      14824.79      13686.22       231.33 o                         
  -1   2   3        381.51        319.78        12.29 o                         
   1   2   3       1703.32       1654.82        26.89 o                         
   2   2   3       2407.18       2174.06        35.02 o                         
   3   2   3      10695.04      10501.88       151.51 o                         
   4   2   3       1835.87       1863.85        41.56 o                         
   5   2   3       1428.16       1581.66        27.93 o                         
   6   2   3        430.89        465.77        14.88 o                         
   7   2   3        447.22        521.13        16.75 o                         
   8   2   3       1616.86       1697.12        56.44 o                         
   9   2   3        114.31        135.04        12.06 o                         
  10   2   3         51.24         42.37         8.49 o                         
 -10   3   3         38.83         37.51         8.34 o                         
  -9   3   3         31.67         29.98         6.41 o                         
  -8   3   3        206.79        220.46        13.37 o                         
  -7   3   3          0.79          6.20         4.46 o                         
  -6   3   3        279.85        322.28        15.51 o                         
  -5   3   3        141.88        133.28         6.45 o                         
  -4   3   3        231.29        229.53         8.38 o                         
  -3   3   3        476.04        454.13        10.41 o                         
  -2   3   3       1880.48       1764.28        28.83 o                         
  -1   3   3       5672.69       5391.07        66.98 o                         
   0   3   3        241.16        256.47         6.88 o                         
   1   3   3        364.89        338.84         9.96 o                         
   2   3   3       2584.84       2445.19        48.53 o                         
   3   3   3        618.89        622.54        15.48 o                         
   4   3   3        484.18        567.85        16.15 o                         
   5   3   3         84.51         85.75         7.26 o                         
   6   3   3        378.62        385.34        15.15 o                         
   7   3   3         13.19         17.73         7.32 o                         
   8   3   3         82.59         92.08         8.09 o                         
   9   3   3          0.06          4.44         7.17 o                         
  10   3   3         21.74         22.27         6.78 o                         
 -10   4   3         85.27        112.32         9.99 o                         
  -9   4   3          6.30         -2.67         7.04 o                         
  -8   4   3         59.48         50.68         7.67 o                         
  -7   4   3         21.23         20.74         5.09 o                         
  -6   4   3        104.53         96.54         6.54 o                         
  -5   4   3         13.65         17.61         3.80 o                         
  -4   4   3       3752.09       3935.38        52.82 o                         
  -3   4   3        156.82        129.18         7.13 o                         
  -2   4   3        339.54        389.92        10.57 o                         
  -1   4   3         76.90         84.88         5.00 o                         
   0   4   3       2579.10       2407.23        32.65 o                         
   1   4   3         21.94         23.72         4.51 o                         
   2   4   3        228.36        190.98        11.71 o                         
   3   4   3         14.45         11.76         5.17 o                         
   4   4   3       1391.28       1456.96        28.76 o                         
   5   4   3       1278.66       1275.94        26.88 o                         
   6   4   3         64.28         60.95         7.94 o                         
   7   4   3        811.47        823.70        37.45 o                         
   8   4   3          1.24         -7.03         7.03 o                         
   9   4   3         66.39         71.86        13.75 o                         
  10   4   3        148.37        180.45        16.11 o                         
 -10   5   3          3.96          1.88         6.41 o                         
  -9   5   3        125.51        123.80         9.24 o                         
  -8   5   3         80.09         88.38         8.88 o                         
  -7   5   3       1124.99       1018.73        20.24 o                         
  -6   5   3        124.67        117.28         7.20 o                         
  -5   5   3        348.39        360.27         9.69 o                         
  -4   5   3        668.59        800.38        15.36 o                         
  -3   5   3       4560.60       4581.65        69.14 o                         
  -2   5   3       1526.87       1455.58        21.48 o                         
  -1   5   3         19.09         74.15         4.82 o                         
   0   5   3          1.08          5.54         3.77 o                         
   1   5   3        170.50        259.88         9.87 o                         
   2   5   3       6338.54       6595.05       120.62 o                         
   3   5   3       1362.31       1377.69        52.81 o                         
   4   5   3        202.57        251.77        11.72 o                         
   5   5   3          0.96         -5.40         5.40 o                         
   6   5   3         74.97         80.43         8.86 o                         
   7   5   3        533.76        454.03        18.38 o                         
   8   5   3         13.28         11.63         8.02 o                         
   9   5   3          8.82         -1.19         8.09 o                         
  10   5   3         29.19         24.47         9.68 o                         
 -10   6   3        102.31        111.18        12.36 o                         
  -9   6   3        104.90         77.53         7.47 o                         
  -8   6   3         16.38         27.22         5.55 o                         
  -7   6   3          0.30         -0.18         4.79 o                         
  -6   6   3        292.26        281.82        31.58 o                         
  -5   6   3         21.08         22.56         5.86 o                         
  -4   6   3        263.28        310.25         9.59 o                         
  -3   6   3       1718.79       1582.46        37.12 o                         
  -2   6   3        466.12        470.85        13.61 o                         
  -1   6   3       1892.55       1870.24        31.53 o                         
   0   6   3       1941.80       1957.05        32.89 o                         
   1   6   3        579.45        575.24        14.78 o                         
   2   6   3          9.47         13.73         6.11 o                         
   3   6   3         75.84         76.53         9.23 o                         
   4   6   3        486.01        474.23        15.00 o                         
   5   6   3        294.08        233.60        12.53 o                         
   6   6   3        615.85        629.17        35.22 o                         
   7   6   3        154.19        196.53        14.48 o                         
   8   6   3         84.97         54.97        11.62 o                         
   9   6   3        132.40        116.76        12.70 o                         
  10   6   3         19.20          8.79         9.62 o                         
 -10   7   3         54.66         29.74        35.32 o                         
  -9   7   3          1.56         -2.90         7.27 o                         
  -8   7   3         12.68          5.08         7.41 o                         
  -7   7   3         26.96         30.15        10.88 o                         
  -6   7   3        996.81        863.34        59.67 o                         
  -5   7   3         63.10         74.89         6.68 o                         
  -4   7   3          0.91         -0.65         3.42 o                         
  -3   7   3         83.14         86.35         5.57 o                         
  -2   7   3       1369.60       1326.73        21.10 o                         
  -1   7   3        510.02        590.84        15.30 o                         
   0   7   3         13.35          7.86         4.46 o                         
   1   7   3        190.15        239.78        10.39 o                         
   2   7   3         31.60         31.91         4.42 o                         
   3   7   3        228.07        212.20        14.39 o                         
   4   7   3          2.38          3.75         6.38 o                         
   5   7   3        122.04        104.40         8.90 o                         
   6   7   3        400.19        334.35        16.29 o                         
   7   7   3         47.71         33.55         8.27 o                         
   8   7   3          2.52         -9.85         9.85 o                         
   9   7   3         46.45         41.14         9.85 o                         
  -9   8   3         15.23         -2.46        11.01 o                         
  -8   8   3          3.29         19.36        10.66 o                         
  -7   8   3         80.80         93.58        13.07 o                         
  -6   8   3        354.32        327.57        13.82 o                         
  -5   8   3       2219.22       2292.00        39.32 o                         
  -4   8   3         87.73         76.88         5.47 o                         
  -3   8   3       2053.59       2138.50        31.27 o                         
  -2   8   3       1819.63       1773.56        62.31 o                         
  -1   8   3        363.03        376.90        12.15 o                         
   0   8   3        186.60        184.71         9.46 o                         
   1   8   3       1404.44       1315.98        39.24 o                         
   2   8   3          4.02          5.29         3.91 o                         
   3   8   3         52.74         46.19         7.93 o                         
   4   8   3          2.71          1.96        13.06 o                         
   5   8   3       1345.39       1332.52        29.52 o                         
   6   8   3       1263.75       1172.16        28.35 o                         
   7   8   3         81.14         64.70         9.66 o                         
   8   8   3         71.58         60.45         9.70 o                         
   9   8   3          0.76         -3.23         8.75 o                         
  -9   9   3          6.90          8.64        19.48 o                         
  -8   9   3          0.16        -13.28        17.05 o                         
  -7   9   3        576.32        497.25        37.86 o                         
  -6   9   3        388.31        361.30        32.33 o                         
  -5   9   3        209.14        214.92         8.14 o                         
  -4   9   3       1321.30       1261.32        24.54 o                         
  -3   9   3        686.93        715.85        16.92 o                         
  -2   9   3        154.53        164.54         9.31 o                         
  -1   9   3         23.29         30.08         5.65 o                         
   0   9   3          3.51          6.76         4.43 o                         
   1   9   3        154.77        156.41        10.17 o                         
   2   9   3         48.86         55.02         5.69 o                         
   3   9   3        187.30        180.85        18.16 o                         
   4   9   3          1.85          1.80         8.05 o                         
   5   9   3        210.00        193.73        13.29 o                         
   6   9   3        135.17         96.03         9.07 o                         
   7   9   3        512.80        392.20        18.15 o                         
   8   9   3         74.67         41.34         9.10 o                         
   9   9   3         14.03         -4.71        12.12 o                         
  -8  10   3         10.70          0.00        18.38 o                         
  -7  10   3        354.47        377.69        35.43 o                         
  -6  10   3        389.34        396.07        34.10 o                         
  -5  10   3        677.78        677.69        16.32 o                         
  -4  10   3       2172.03       2191.78        38.37 o                         
  -3  10   3        309.37        310.47        11.94 o                         
  -2  10   3        483.80        512.46        15.11 o                         
  -1  10   3       1394.43       1262.58        26.11 o                         
   0  10   3        213.79        214.71        11.00 o                         
   1  10   3        223.29        208.62         9.27 o                         
   2  10   3       2380.88       2359.67        42.34 o                         
   3  10   3         31.87         38.26         8.04 o                         
   4  10   3       2444.07       2510.75       125.09 o                         
   5  10   3       1931.67       1955.10        39.73 o                         
   6  10   3        294.96        298.11        18.60 o                         
   7  10   3         90.78         70.94        19.33 o                         
   8  10   3        117.33         95.41        24.57 o                         
  -8  11   3        417.69        411.34        40.74 o                         
  -7  11   3         65.66         83.69        20.37 o                         
  -6  11   3         10.89          8.64        14.83 o                         
  -5  11   3          4.11          8.74         5.80 o                         
  -4  11   3         48.64         60.05         6.73 o                         
  -3  11   3          6.42          3.28         5.05 o                         
  -2  11   3         72.59         81.51         7.67 o                         
  -1  11   3         14.15         32.45         6.61 o                         
   0  11   3        219.83        209.75        11.89 o                         
   1  11   3        304.45        308.77        11.27 o                         
   2  11   3        441.04        431.10        12.92 o                         
   3  11   3        446.86        483.51        18.75 o                         
   4  11   3        658.99        703.08        23.26 o                         
   5  11   3          7.37          8.34         8.64 o                         
   6  11   3        129.60        131.48        12.41 o                         
   7  11   3         31.34          3.39         8.05 o                         
   8  11   3          5.29          9.74        15.94 o                         
  -7  12   3          2.07          5.09        16.16 o                         
  -6  12   3         61.29         74.84        20.15 o                         
  -5  12   3          2.32          9.90         6.25 o                         
  -4  12   3        104.46        109.37         8.84 o                         
  -3  12   3        595.46        640.67        18.03 o                         
  -2  12   3        105.35        112.38         9.10 o                         
  -1  12   3         37.26         45.15         7.22 o                         
   0  12   3         24.23         30.35         5.77 o                         
   1  12   3         29.11         29.43         5.75 o                         
   2  12   3         17.81         25.43         5.60 o                         
   3  12   3       1258.09       1323.35        30.60 o                         
   4  12   3        197.97        201.00        15.93 o                         
   5  12   3        171.59        162.73        13.99 o                         
   6  12   3         10.32          8.21         6.66 o                         
   7  12   3          1.90         15.13         9.72 o                         
  -7  13   3         31.62          2.44        16.38 o                         
  -6  13   3        147.47        156.52        24.58 o                         
  -5  13   3          0.67          2.42         6.08 o                         
  -4  13   3         28.01          9.89         7.08 o                         
  -3  13   3          1.47          3.90         5.56 o                         
  -2  13   3         11.34          9.15         5.53 o                         
  -1  13   3         29.13         29.47         6.84 o                         
   0  13   3         17.26         15.53         5.36 o                         
   1  13   3         50.00         59.31         7.18 o                         
   2  13   3         68.71         61.45         8.53 o                         
   3  13   3        520.34        506.72        18.94 o                         
   4  13   3          0.81          3.08         9.91 o                         
   5  13   3         29.53         52.59        10.28 o                         
   6  13   3         86.91         80.92        11.02 o                         
  -6  14   3        177.86        232.68        32.55 o                         
  -5  14   3         39.44         40.61         7.62 o                         
  -4  14   3          1.89          3.18         6.92 o                         
  -3  14   3        139.37        139.69        10.60 o                         
  -2  14   3          4.89          5.63         7.17 o                         
  -1  14   3        164.12        179.64        10.84 o                         
   0  14   3        187.75        176.26        10.61 o                         
   1  14   3         21.46         25.21         5.97 o                         
   2  14   3        469.07        481.44        22.76 o                         
   3  14   3        104.70        106.01        10.79 o                         
   4  14   3         18.66         27.49         8.56 o                         
   5  14   3         69.42         57.40         9.40 o                         
  -5  15   3          0.87          9.37         7.20 o                         
  -4  15   3          7.68         12.99         7.33 o                         
  -3  15   3          2.87          7.66         6.08 o                         
  -2  15   3        140.65        181.88        12.50 o                         
  -1  15   3          4.48          4.28         7.32 o                         
   0  15   3          3.09          6.83         5.21 o                         
   1  15   3          0.00         18.27         7.38 o                         
   2  15   3         59.48         73.11         9.20 o                         
   3  15   3          1.31          8.83         8.72 o                         
   4  15   3          7.66         16.13         9.70 o                         
  -3  16   3         28.30         26.57         6.16 o                         
  -2  16   3         38.22         61.19        15.06 o                         
  -1  16   3          6.22          1.73         8.67 o                         
   0  16   3         21.23         30.77         7.72 o                         
   1  16   3          1.18         15.15        14.01 o                         
   2  16   3         22.29         68.86        17.71 o                         
   3  16   3         13.26         22.35         8.56 o                         
 -11   0   4          0.23        -10.54        10.54 o                         
 -10   0   4          2.72          9.59        14.63 o                         
  -9   0   4          4.54          0.63         7.29 o                         
  -8   0   4        148.93        146.33        10.97 o                         
  -7   0   4       2176.79       2210.06        40.01 o                         
  -6   0   4         23.91         51.12         6.17 o                         
  -5   0   4         22.51         10.99         4.56 o                         
  -4   0   4       3140.93       3180.70        49.31 o                         
  -3   0   4       1459.32       1361.11        23.12 o                         
   0   0   4        330.52        463.90        17.16 o                         
   2   0   4       2065.30       1981.48        32.19 o                         
   3   0   4       1114.84       1124.53        21.56 o                         
   5   0   4         51.77         53.73         8.72 o                         
   6   0   4        306.40        336.04        19.48 o                         
   7   0   4       1844.75       1824.91        67.19 o                         
   8   0   4         68.99         59.12        15.28 o                         
   9   0   4        804.29        898.63        34.75 o                         
  10   0   4        300.08        384.18        50.15 o                         
 -11   1   4        153.88        187.43        13.84 o                         
 -10   1   4        291.75        348.25        17.60 o                         
  -9   1   4         69.49         79.24         7.13 o                         
  -8   1   4        437.92        422.38        11.94 o                         
  -7   1   4       1672.59       1670.04        24.89 o                         
  -6   1   4        198.76        187.76         7.81 o                         
  -5   1   4        551.04        539.88        15.97 o                         
  -4   1   4       4199.82       4435.59        51.38 o                         
  -3   1   4       2869.35       2878.97        43.89 o                         
  -2   1   4        530.51        499.66         8.68 o                         
  -1   1   4        704.78        790.64        12.90 o                         
   0   1   4       1832.70       1671.39        18.51 o                         
   1   1   4        652.42        763.88        10.25 o                         
   2   1   4        448.29        430.91         8.94 o                         
   3   1   4        788.86        807.31        13.45 o                         
   4   1   4        258.77        367.38        61.32 o                         
   5   1   4          5.44         14.96         5.13 o                         
   6   1   4          5.19          2.25         5.42 o                         
   7   1   4       1177.55       1217.60        35.05 o                         
   8   1   4        208.75        618.98        83.57 o                         
   9   1   4          2.26         13.04         7.76 o                         
  10   1   4         30.14         62.52        14.33 o                         
 -11   2   4          4.56          4.62         7.69 o                         
 -10   2   4          6.23         13.50         8.50 o                         
  -9   2   4        535.68        528.69        15.29 o                         
  -8   2   4       1208.86       1216.34        21.31 o                         
  -7   2   4          3.17        165.15        22.81 o                         
  -6   2   4        227.42        249.18        10.62 o                         
  -5   2   4          9.67          8.12         3.32 o                         
  -4   2   4          2.17          1.90         3.47 o                         
  -3   2   4        142.41        144.48         8.17 o                         
  -2   2   4       2030.64       2011.87        32.30 o                         
  -1   2   4       2944.99       2689.86        34.58 o                         
   0   2   4       1295.48       1275.63        16.34 o                         
   1   2   4        108.16        108.63         4.95 o                         
   2   2   4       3412.24       3530.83        46.94 o                         
   3   2   4          0.51          0.74         3.71 o                         
   4   2   4        180.72        202.12         8.54 o                         
   5   2   4         18.52         11.74         4.95 o                         
   6   2   4         30.07         45.34         6.34 o                         
   7   2   4        430.45        462.57        25.18 o                         
   8   2   4       1429.40       1514.83        31.50 o                         
   9   2   4         19.79         10.48         8.82 o                         
  10   2   4         17.45         25.18         6.83 o                         
 -10   3   4         60.85         67.03         8.54 o                         
  -9   3   4        687.38        681.15        16.40 o                         
  -8   3   4          0.01          0.73         5.80 o                         
  -7   3   4         32.26         34.88         5.05 o                         
  -6   3   4         91.45         87.75         7.26 o                         
  -5   3   4          4.58          9.43         3.20 o                         
  -4   3   4        279.75        246.81        10.73 o                         
  -3   3   4       5034.74       5407.02        80.18 o                         
  -2   3   4         19.46         16.97         4.47 o                         
  -1   3   4        711.78        581.21         9.85 o                         
   0   3   4       9902.65      10059.34       176.43 o                         
   1   3   4        137.21        145.27         5.67 o                         
   2   3   4       2119.49       2004.38        33.79 o                         
   3   3   4       7324.02       7685.57       138.77 o                         
   4   3   4         53.00         82.02         9.45 o                         
   5   3   4          0.09         -3.04         5.42 o                         
   6   3   4        310.09        310.05        14.68 o                         
   7   3   4        590.25        626.39        28.89 o                         
   8   3   4         80.17         67.92         6.60 o                         
   9   3   4       1034.87       1035.01        21.50 o                         
  10   3   4        106.78        109.85         8.55 o                         
 -10   4   4        538.48        508.45        23.80 o                         
  -9   4   4         14.11          6.72         7.45 o                         
  -8   4   4        104.94         74.87         7.15 o                         
  -7   4   4         47.68         51.48         5.97 o                         
  -6   4   4        236.76        231.46         8.92 o                         
  -5   4   4        167.05        184.67        10.67 o                         
  -4   4   4        861.75        831.76        16.18 o                         
  -3   4   4         18.47         13.34         6.18 o                         
  -2   4   4         50.44         59.02         5.41 o                         
  -1   4   4          4.52          8.46         2.97 o                         
   0   4   4        727.09        739.55        13.12 o                         
   1   4   4        488.59        408.80        16.52 o                         
   2   4   4        167.00        190.41         9.79 o                         
   3   4   4        421.83        779.75        31.65 o                         
   4   4   4        827.89        883.33        21.08 o                         
   5   4   4         18.37         14.83         6.04 o                         
   6   4   4        399.25        389.84        15.90 o                         
   7   4   4         75.05         73.27         8.89 o                         
   8   4   4          0.03         -0.72        10.11 o                         
   9   4   4          4.12         -3.96         8.22 o                         
  10   4   4          2.21          3.12        11.75 o                         
 -10   5   4         28.71         40.38         7.49 o                         
  -9   5   4         33.49         29.95         6.31 o                         
  -8   5   4         17.05         16.35         5.49 o                         
  -7   5   4        307.15        279.45        10.69 o                         
  -6   5   4         13.35         12.85         6.32 o                         
  -5   5   4        107.14        104.22         8.51 o                         
  -4   5   4          1.62         22.32         5.30 o                         
  -3   5   4        188.78        195.20        16.87 o                         
  -2   5   4       1794.48       1848.71        26.36 o                         
  -1   5   4       4096.63       4076.96        52.90 o                         
   0   5   4          0.47         -0.06         3.34 o                         
   1   5   4       2691.64       2606.88        47.23 o                         
   2   5   4       2154.50       2207.80        44.12 o                         
   3   5   4         75.75         82.71         9.08 o                         
   4   5   4        498.37        519.67        15.79 o                         
   5   5   4        254.84        280.46        14.14 o                         
   6   5   4          1.01          8.08         6.83 o                         
   7   5   4         53.32         44.83         8.52 o                         
   8   5   4         97.23         88.92        10.96 o                         
   9   5   4         18.73         16.91         9.29 o                         
  10   5   4          0.05         10.70        16.40 o                         
 -10   6   4         11.23          5.80        15.59 o                         
  -9   6   4         58.59         37.19        10.11 o                         
  -8   6   4          3.08          4.28         7.46 o                         
  -7   6   4        116.15         85.37         9.11 o                         
  -6   6   4         55.80         48.42         7.74 o                         
  -5   6   4         59.85         76.27         6.28 o                         
  -4   6   4       2892.53       3020.60        48.81 o                         
  -3   6   4        777.16        733.78        16.77 o                         
  -2   6   4        168.40        197.06         7.56 o                         
  -1   6   4        213.63        248.40         8.00 o                         
   0   6   4        598.91        629.90        14.79 o                         
   1   6   4        129.40        112.33         8.49 o                         
   2   6   4        952.45        942.52        25.89 o                         
   3   6   4        114.86        128.94        11.21 o                         
   4   6   4         82.32         62.41         6.90 o                         
   5   6   4        166.32        124.41        10.27 o                         
   6   6   4         18.85         12.84         6.90 o                         
   7   6   4         21.75         21.46         9.55 o                         
   8   6   4          0.05         -7.73         7.73 o                         
   9   6   4        350.86        318.14        29.16 o                         
 -10   7   4        182.48        162.71        16.38 o                         
  -9   7   4          0.03          0.27         7.77 o                         
  -8   7   4         85.11         73.57         9.38 o                         
  -7   7   4        135.88        139.84        12.44 o                         
  -6   7   4        176.73        142.38        21.70 o                         
  -5   7   4        105.55         96.61         7.79 o                         
  -4   7   4          6.99          1.85         4.78 o                         
  -3   7   4        287.49        292.56         8.43 o                         
  -2   7   4        846.15        903.82        16.27 o                         
  -1   7   4         14.82          0.87         3.95 o                         
   0   7   4       1900.22       2248.31        37.79 o                         
   1   7   4        795.61        863.54        23.98 o                         
   2   7   4         28.19         27.92         6.01 o                         
   3   7   4        450.90        488.01        16.02 o                         
   4   7   4        328.35        311.39        17.43 o                         
   5   7   4          2.77         17.15         7.75 o                         
   6   7   4          3.10         -6.40         6.40 o                         
   7   7   4        127.45        109.25        10.70 o                         
   8   7   4         40.38         27.35         8.92 o                         
   9   7   4         14.46         -6.72        15.83 o                         
  -9   8   4        288.55        288.92        36.09 o                         
  -8   8   4         81.75         51.17         9.49 o                         
  -7   8   4         51.46         52.88         9.50 o                         
  -6   8   4        546.86        534.77        26.01 o                         
  -5   8   4        723.97        698.48        17.65 o                         
  -4   8   4          0.91          5.14         5.15 o                         
  -3   8   4       1463.64       1508.60        23.82 o                         
  -2   8   4          5.40          9.22         4.52 o                         
  -1   8   4        560.10        595.79        15.44 o                         
   0   8   4        452.89        429.82        13.10 o                         
   1   8   4        154.53        207.93        10.87 o                         
   2   8   4          0.54          3.93         5.13 o                         
   3   8   4        586.64        585.97        17.97 o                         
   4   8   4        498.45        501.57        21.75 o                         
   5   8   4       1983.58       2061.97        43.70 o                         
   6   8   4          9.25         27.49         8.35 o                         
   7   8   4         59.30         33.03         9.03 o                         
   8   8   4        108.87         79.80        11.11 o                         
   9   8   4         23.45         -1.26        11.57 o                         
  -9   9   4          0.91         -7.31        16.61 o                         
  -8   9   4         59.89         48.93        19.48 o                         
  -7   9   4         81.26         49.03        10.85 o                         
  -6   9   4        214.24        227.64        15.05 o                         
  -5   9   4       1805.48       1742.15        32.70 o                         
  -4   9   4        355.03        376.33        10.37 o                         
  -3   9   4         51.21         64.95         6.11 o                         
  -2   9   4          4.31          4.31         4.72 o                         
  -1   9   4          3.79          7.54         4.64 o                         
   0   9   4        279.44        297.83        13.48 o                         
   1   9   4          0.30          1.11         4.80 o                         
   2   9   4       1156.86       1115.42        20.39 o                         
   3   9   4         99.86         92.58         9.16 o                         
   4   9   4        350.52        377.91        16.73 o                         
   5   9   4       1178.61       1166.90        28.07 o                         
   6   9   4        754.63        711.73        22.29 o                         
   7   9   4         65.79         21.45         8.03 o                         
   8   9   4         87.35         50.32        13.01 o                         
  -8  10   4         72.40         48.71        18.82 o                         
  -7  10   4         32.03         34.10        16.38 o                         
  -6  10   4         46.54         64.54         9.12 o                         
  -5  10   4        191.45        194.45        23.69 o                         
  -4  10   4       4380.57       4414.20        69.36 o                         
  -3  10   4         41.44         48.62         6.33 o                         
  -2  10   4       1615.92       1665.65        31.61 o                         
  -1  10   4          6.48          3.97         5.01 o                         
   0  10   4         28.59         32.61         6.33 o                         
   1  10   4         17.33         13.41         6.40 o                         
   2  10   4        289.95        321.10        11.33 o                         
   3  10   4        242.86        281.93        15.02 o                         
   4  10   4       1212.50       1196.44        29.77 o                         
   5  10   4          0.62          4.90         6.68 o                         
   6  10   4         31.53         33.16         7.31 o                         
   7  10   4          2.15         -5.40         6.85 o                         
   8  10   4         53.91         74.41        15.71 o                         
  -8  11   4        134.17        106.94        22.81 o                         
  -7  11   4        186.49        123.75        21.70 o                         
  -6  11   4         89.85         98.76        12.62 o                         
  -5  11   4          4.56         -8.86         8.86 o                         
  -4  11   4          5.42          8.86         5.15 o                         
  -3  11   4        341.81        319.89        12.84 o                         
  -2  11   4         36.18         34.59         6.34 o                         
  -1  11   4        966.45        924.69        22.24 o                         
   0  11   4         24.28         33.18         6.25 o                         
   1  11   4         37.01         30.58         5.52 o                         
   2  11   4         17.47         32.00         5.93 o                         
   3  11   4          0.42          2.99         6.70 o                         
   4  11   4        935.87       1038.04        32.26 o                         
   5  11   4        393.24        385.56        19.08 o                         
   6  11   4         12.36         -3.32         7.25 o                         
   7  11   4         12.61         10.27        11.50 o                         
   8  11   4          6.91         13.12        12.74 o                         
  -7  12   4         20.35         27.90        17.27 o                         
  -6  12   4         29.37         36.31        16.61 o                         
  -5  12   4         10.32         -7.74         7.74 o                         
  -4  12   4        578.11        606.50        16.89 o                         
  -3  12   4       3257.14       3342.76        56.32 o                         
  -2  12   4         58.65         62.73         7.47 o                         
  -1  12   4        492.58        471.26        16.38 o                         
   0  12   4         81.16         84.10        10.66 o                         
   1  12   4          6.09          7.19         4.83 o                         
   2  12   4         17.02         19.90         5.66 o                         
   3  12   4       1643.05       1705.50        37.58 o                         
   4  12   4          0.00         -0.78         7.70 o                         
   5  12   4        273.34        276.02        18.10 o                         
   6  12   4        126.92        129.47        10.62 o                         
   7  12   4         31.40          7.35        13.33 o                         
  -7  13   4         10.87          5.76        15.06 o                         
  -6  13   4         73.52         64.43        18.16 o                         
  -5  13   4        229.04        161.61        17.93 o                         
  -4  13   4         17.32         17.51         6.94 o                         
  -3  13   4          0.12          1.32         5.56 o                         
  -2  13   4          6.18         14.86         5.77 o                         
  -1  13   4        107.39        105.59         9.21 o                         
   0  13   4        404.47        419.07        13.83 o                         
   1  13   4          0.12          8.67         5.14 o                         
   2  13   4        148.70        148.56         9.71 o                         
   3  13   4        260.29        282.87        15.41 o                         
   4  13   4         69.84         70.08        10.36 o                         
   5  13   4        111.97        129.60        16.23 o                         
   6  13   4          9.32         14.43        11.63 o                         
  -6  14   4         52.85         48.27        19.26 o                         
  -5  14   4        360.51        356.87        23.17 o                         
  -4  14   4        115.56        137.91        10.18 o                         
  -3  14   4         12.93         16.43        11.60 o                         
  -2  14   4        283.52        284.77        20.21 o                         
  -1  14   4          0.79          5.68         5.86 o                         
   0  14   4          0.42          5.74         6.26 o                         
   1  14   4         47.49         63.42         8.27 o                         
   2  14   4         35.59         31.64         7.63 o                         
   3  14   4          0.86          2.88         6.95 o                         
   4  14   4        192.71        229.42        15.54 o                         
   5  14   4          2.47          2.16         7.35 o                         
  -5  15   4        294.91        260.47        45.94 o                         
  -4  15   4         70.27         72.05         8.27 o                         
  -3  15   4          0.33         -0.44         5.88 o                         
  -2  15   4        163.02        178.96        18.44 o                         
  -1  15   4        112.56         98.46         9.74 o                         
   0  15   4          0.40          6.79         5.22 o                         
   1  15   4         39.22         34.26         7.39 o                         
   2  15   4        254.19        254.17        15.39 o                         
   3  15   4          4.35         11.41        13.02 o                         
   4  15   4        174.93        215.56        25.33 o                         
  -3  16   4          2.36          9.12         6.07 o                         
  -2  16   4         90.64        117.89        15.00 o                         
  -1  16   4         42.44         51.78         7.84 o                         
   0  16   4         11.94         37.67        11.06 o                         
   1  16   4          0.60         24.11        11.42 o                         
   2  16   4        106.92        243.31        29.01 o                         
   3  16   4         24.70         31.75        10.56 o                         
 -10   1   5        303.28        315.66        14.28 o                         
  -9   1   5         62.86         74.29         6.98 o                         
  -8   1   5        580.48        580.92        13.28 o                         
  -7   1   5        186.16        198.57        11.76 o                         
  -6   1   5         14.64         14.68         3.78 o                         
  -5   1   5        710.93        776.98        12.17 o                         
  -4   1   5       4488.98       4841.48        63.13 o                         
  -3   1   5        317.52        314.23         7.47 o                         
  -2   1   5         20.02          7.56         4.85 o                         
  -1   1   5        129.88         80.46         5.13 o                         
   0   1   5       4836.97       4626.96        47.84 o                         
   1   1   5       2683.79       2529.55        27.63 o                         
   2   1   5       5007.35       4703.74        49.31 o                         
   3   1   5         12.41         22.52         3.81 o                         
   4   1   5         88.94        114.56         5.98 o                         
   5   1   5        298.73        327.88        10.49 o                         
   6   1   5        130.82        162.30         8.69 o                         
   7   1   5        614.29        637.37        31.85 o                         
   8   1   5        450.36        475.43        18.00 o                         
   9   1   5         44.32         60.07         7.19 o                         
  10   1   5         27.13         32.70         6.91 o                         
 -11   2   5         49.12         63.61         8.61 o                         
 -10   2   5        207.39        217.06        11.65 o                         
  -9   2   5          6.21          7.24         5.83 o                         
  -8   2   5       1119.58       1100.92        22.24 o                         
  -7   2   5        242.40        277.96        11.07 o                         
  -6   2   5        279.41        305.51        12.48 o                         
  -5   2   5          3.59          2.53         3.04 o                         
  -3   2   5       4137.15       3919.10        94.87 o                         
  -2   2   5         18.65         39.58         6.64 o                         
  -1   2   5          6.78          4.63         3.49 o                         
   0   2   5      10165.22       9822.73       140.26 o                         
   1   2   5        438.69        443.83         7.66 o                         
   2   2   5         18.11         18.95         2.86 o                         
   3   2   5          2.26          2.45         3.45 o                         
   4   2   5        342.59        407.00        19.66 o                         
   5   2   5        410.70        459.22        11.36 o                         
   6   2   5         14.27         25.01         5.19 o                         
   7   2   5       1128.54       1222.82        32.29 o                         
   8   2   5       1981.42       2065.90        33.94 o                         
   9   2   5         13.18         16.67         7.20 o                         
  10   2   5          0.14          4.65         5.60 o                         
 -10   3   5         88.06        111.02        14.40 o                         
  -9   3   5          5.79          8.69         6.60 o                         
  -7   3   5        369.68        349.09        10.54 o                         
  -6   3   5        383.03        428.64        10.10 o                         
  -5   3   5        128.04        106.04         5.34 o                         
  -4   3   5         11.23         24.44         5.65 o                         
  -3   3   5       1247.58       1261.66        23.56 o                         
  -2   3   5       3012.20       2803.23       187.08 o                         
  -1   3   5       1745.91       1599.42        22.37 o                         
   0   3   5        529.62        553.91         9.63 o                         
   1   3   5        205.01        210.78         6.31 o                         
   2   3   5        167.39        163.44         9.37 o                         
   3   3   5          0.96          1.66        12.07 o                         
   4   3   5        835.67        909.74        37.86 o                         
   5   3   5         11.36          3.92         5.79 o                         
   6   3   5         41.52         38.08         5.71 o                         
   7   3   5        367.95        357.87        20.19 o                         
   8   3   5        239.14        248.24        16.00 o                         
   9   3   5        346.18        357.97        12.63 o                         
  10   3   5          1.77          3.56        12.18 o                         
 -10   4   5        297.61        324.31        14.06 o                         
  -9   4   5        126.08        105.26         8.85 o                         
  -8   4   5         11.79         24.40         7.21 o                         
  -7   4   5         17.48         28.23         6.90 o                         
  -6   4   5        125.24        133.95        10.50 o                         
  -5   4   5       2416.03       2531.56        52.85 o                         
  -4   4   5       1106.71       1141.08        23.07 o                         
  -3   4   5        559.89        570.66        17.89 o                         
  -2   4   5         33.85         29.18         5.15 o                         
  -1   4   5       4654.92       4461.72        57.13 o                         
   0   4   5         33.10         18.89         3.73 o                         
   1   4   5        870.31        849.02        14.50 o                         
   2   4   5          0.01         -1.36         4.92 o                         
   3   4   5        156.51        199.66        13.51 o                         
   4   4   5        463.59        490.10        15.75 o                         
   5   4   5          1.10          0.44         5.97 o                         
   6   4   5        799.46        805.31        32.33 o                         
   7   4   5         49.13         39.75         8.74 o                         
   8   4   5         54.60         40.67         9.49 o                         
   9   4   5          7.93         14.42        11.49 o                         
  10   4   5          4.17         16.37        16.39 o                         
 -10   5   5          9.94        -12.94        21.70 o                         
  -9   5   5        130.61        129.10        12.32 o                         
  -8   5   5         53.28         71.46        10.64 o                         
  -7   5   5        160.49        141.94        14.03 o                         
  -6   5   5          0.60         10.36         6.53 o                         
  -5   5   5       1089.89       1064.89        22.70 o                         
  -4   5   5        121.08        155.13         9.38 o                         
  -3   5   5        221.08        219.97        10.27 o                         
  -2   5   5       2730.63       2912.12        39.52 o                         
  -1   5   5       1568.72       1644.24        23.97 o                         
   0   5   5        111.66        113.68         7.82 o                         
   1   5   5       3467.21       3757.78        49.93 o                         
   2   5   5         41.33         47.16         8.86 o                         
   3   5   5        593.09        625.69        21.37 o                         
   4   5   5       1459.21       1552.84        30.69 o                         
   5   5   5        362.33        355.26        15.32 o                         
   6   5   5          0.13         -4.18         6.38 o                         
   7   5   5         15.30         17.78         8.02 o                         
   8   5   5         13.78          0.70         8.69 o                         
   9   5   5         20.92         14.54         9.64 o                         
  10   5   5         68.44         69.41        10.20 o                         
 -10   6   5         13.04        -15.06        30.78 o                         
  -9   6   5          5.95        -11.59        11.59 o                         
  -8   6   5        115.16        113.39        13.43 o                         
  -7   6   5        143.44        121.46        12.70 o                         
  -6   6   5        220.95        201.85        15.21 o                         
  -5   6   5          0.45          6.67         5.45 o                         
  -4   6   5        153.73        129.24         9.11 o                         
  -3   6   5       1107.29       1048.41        21.66 o                         
  -2   6   5         34.47         43.40         4.45 o                         
  -1   6   5        267.92        267.97         8.53 o                         
   0   6   5        893.93        871.82        18.32 o                         
   1   6   5        643.93        677.63        16.67 o                         
   2   6   5        426.65        409.29        13.59 o                         
   3   6   5          0.31          2.02         5.13 o                         
   4   6   5         12.47         15.48         4.99 o                         
   5   6   5         40.80         45.28         7.33 o                         
   6   6   5        195.97        212.97        15.47 o                         
   7   6   5          8.87          8.38         7.84 o                         
   8   6   5        453.14        406.07        31.61 o                         
   9   6   5        273.48        250.10        15.22 o                         
 -10   7   5        375.21        317.65        21.33 o                         
  -9   7   5         53.96         55.72        13.17 o                         
  -8   7   5         11.37          3.90         9.10 o                         
  -7   7   5          0.29          6.86        13.51 o                         
  -6   7   5       1694.79       1450.40        90.33 o                         
  -5   7   5          1.05          5.00         6.81 o                         
  -4   7   5         66.11         63.14         6.89 o                         
  -3   7   5        684.79        668.67        16.73 o                         
  -2   7   5          7.86         10.50         3.79 o                         
  -1   7   5        439.28        524.75        11.86 o                         
   0   7   5        119.07        155.21         8.83 o                         
   1   7   5         16.66         19.44         5.21 o                         
   2   7   5        890.22        968.52        22.06 o                         
   3   7   5        442.11        453.91        15.76 o                         
   4   7   5        115.16        114.27         9.49 o                         
   5   7   5          2.96         -2.79         5.61 o                         
   6   7   5        979.54        943.06        25.68 o                         
   7   7   5        213.17        186.48        14.37 o                         
   8   7   5          0.20        -11.45        11.45 o                         
   9   7   5          5.86        -10.07        10.07 o                         
  -9   8   5         79.00         87.31        10.96 o                         
  -8   8   5         30.55         35.63         9.38 o                         
  -7   8   5         52.25         43.85         9.98 o                         
  -6   8   5         56.73         52.49         9.40 o                         
  -5   8   5        420.03        411.18        14.03 o                         
  -4   8   5        919.10        953.16        21.41 o                         
  -3   8   5         12.98         11.16         3.91 o                         
  -2   8   5        137.05        132.16         7.42 o                         
  -1   8   5       1193.22       1253.50        35.85 o                         
   0   8   5        106.10        138.34         8.93 o                         
   1   8   5        733.88        759.58        18.86 o                         
   2   8   5        196.75        210.25         8.26 o                         
   3   8   5          5.09          4.04         5.83 o                         
   4   8   5        115.91        123.52        10.56 o                         
   5   8   5        362.26        380.85        14.88 o                         
   6   8   5        278.15        241.39        15.67 o                         
   7   8   5          7.69         -1.40         6.84 o                         
   8   8   5        183.19        180.93        12.72 o                         
   9   8   5         30.24         20.10         8.83 o                         
  -9   9   5         34.61         30.11        18.16 o                         
  -8   9   5         17.41          6.74         8.45 o                         
  -7   9   5        250.26        212.05        23.58 o                         
  -6   9   5        535.77        532.84        16.30 o                         
  -5   9   5        897.20        898.56        21.54 o                         
  -4   9   5        422.00        407.18        14.66 o                         
  -3   9   5        402.47        424.42        11.37 o                         
  -2   9   5        708.41        765.47        18.30 o                         
  -1   9   5         37.90         29.75         5.67 o                         
   0   9   5         21.96         28.01         6.19 o                         
   1   9   5        119.24        133.19         9.68 o                         
   2   9   5         37.97         43.92         7.05 o                         
   3   9   5        476.13        501.36        17.67 o                         
   4   9   5        437.47        445.22        17.87 o                         
   5   9   5        116.45        128.39         9.77 o                         
   6   9   5         53.34         68.93         8.54 o                         
   7   9   5         37.47         25.06         7.96 o                         
   8   9   5          0.86          7.53        11.40 o                         
  -8  10   5          0.38          3.54        15.94 o                         
  -7  10   5        120.29        110.37        12.93 o                         
  -6  10   5        136.43        144.26        10.40 o                         
  -5  10   5       2031.31       2023.11        37.81 o                         
  -4  10   5       1529.53       1553.05        39.15 o                         
  -3  10   5        609.62        625.22        16.57 o                         
  -2  10   5       3525.31       3518.79        57.72 o                         
  -1  10   5        207.77        177.68        10.64 o                         
   0  10   5         83.09         86.23         8.48 o                         
   1  10   5        229.32        217.76        12.29 o                         
   2  10   5        190.44        173.72         9.30 o                         
   3  10   5        512.24        547.09        19.19 o                         
   4  10   5        619.51        618.89        21.25 o                         
   5  10   5        156.05        159.08        10.96 o                         
   6  10   5        725.14        662.02        19.86 o                         
   7  10   5         91.71         60.66         8.95 o                         
   8  10   5          0.75         13.47        13.28 o                         
  -8  11   5         78.15        114.45        23.47 o                         
  -7  11   5          0.00        -12.18        14.17 o                         
  -6  11   5         59.06         57.68        10.07 o                         
  -5  11   5         74.84         55.35        10.40 o                         
  -4  11   5        973.09        965.09        26.78 o                         
  -3  11   5         41.95         35.04         6.34 o                         
  -2  11   5        601.68        577.50        17.05 o                         
  -1  11   5        345.00        306.01        13.31 o                         
   0  11   5         27.50         30.62         8.52 o                         
   1  11   5        295.55        299.51        14.38 o                         
   2  11   5          8.57         16.97         5.72 o                         
   3  11   5          2.32          1.36         6.86 o                         
   4  11   5        116.69        125.84        12.07 o                         
   5  11   5        264.16        280.37        17.55 o                         
   6  11   5        108.65         88.29        10.30 o                         
   7  11   5          0.08          9.63        11.59 o                         
  -7  12   5         15.20         13.51        16.61 o                         
  -6  12   5         10.32          0.90         8.35 o                         
  -5  12   5          0.55        -11.96        12.18 o                         
  -4  12   5        308.48        296.14        12.26 o                         
  -3  12   5       2065.92       2184.06        40.29 o                         
  -2  12   5          0.64         -1.71         5.23 o                         
  -1  12   5         19.18         29.18         6.72 o                         
   0  12   5        130.96        132.70        10.61 o                         
   1  12   5         11.02         12.65         5.33 o                         
   2  12   5          0.08          2.76         5.31 o                         
   3  12   5        671.54        769.27        28.21 o                         
   4  12   5         72.84         65.81        10.59 o                         
   5  12   5         28.41         15.46         9.13 o                         
   6  12   5          9.09         -1.59         7.77 o                         
   7  12   5          5.03         10.52        12.21 o                         
  -7  13   5         45.10         38.53        17.05 o                         
  -6  13   5          5.48         10.41        15.50 o                         
  -5  13   5        149.99        121.36        16.60 o                         
  -4  13   5         42.04         41.67         7.84 o                         
  -3  13   5        146.56        134.40        10.19 o                         
  -2  13   5         37.76         37.74         6.95 o                         
  -1  13   5         19.31         14.82         6.01 o                         
   0  13   5         74.97         79.25         9.30 o                         
   1  13   5        428.38        437.25        19.94 o                         
   2  13   5        162.82        134.88        11.62 o                         
   3  13   5          4.26         19.57         8.19 o                         
   4  13   5        147.67        142.21        14.95 o                         
   5  13   5          3.55         -5.41        13.33 o                         
   6  13   5         40.81         27.28        10.03 o                         
  -6  14   5        179.89        230.91        31.88 o                         
  -5  14   5        302.82        257.03        28.56 o                         
  -4  14   5        265.40        273.66        24.79 o                         
  -3  14   5        218.72        223.35        13.14 o                         
  -2  14   5        236.10        221.32        16.27 o                         
  -1  14   5          1.13         10.90         6.35 o                         
   0  14   5         38.57         46.19         6.75 o                         
   1  14   5          2.34         15.61         5.66 o                         
   2  14   5          6.16          2.19         6.64 o                         
   3  14   5         48.80         37.64         8.41 o                         
   4  14   5         21.22         22.21         7.99 o                         
   5  14   5        162.71        117.51        18.14 o                         
  -5  15   5        113.05        111.75        13.08 o                         
  -4  15   5          2.33          0.40         6.00 o                         
  -3  15   5         55.89         60.61         9.90 o                         
  -2  15   5          6.00         -1.01         7.32 o                         
  -1  15   5         40.11         49.60         8.33 o                         
   0  15   5         60.99         66.23         7.34 o                         
   1  15   5          6.54         34.66         9.74 o                         
   2  15   5          2.95         15.44        13.55 o                         
   3  15   5          0.01          5.21         7.59 o                         
   4  15   5         22.90         27.78        13.64 o                         
  -3  16   5          2.39         -1.79         5.84 o                         
  -2  16   5          0.09         32.54        10.75 o                         
  -1  16   5          0.16         -0.29         6.24 o                         
   0  16   5          0.19         35.26        11.22 o                         
   2  16   5        329.59        429.83        18.85 o                         
 -11   0   6         20.50          5.54        23.91 o                         
 -10   0   6        108.89        143.05        25.89 o                         
  -9   0   6          0.27         -4.27         7.57 o                         
  -8   0   6        448.83        482.01        20.00 o                         
  -7   0   6        536.24        547.25        22.27 o                         
  -6   0   6       4003.51       4089.81        64.41 o                         
  -5   0   6       2802.36       2864.19        57.37 o                         
  -4   0   6        434.31        480.42        16.22 o                         
  -3   0   6       2903.99       2642.32        51.05 o                         
  -2   0   6      22977.00      22139.23       541.31 o                         
  -1   0   6        130.86        176.55        11.27 o                         
   2   0   6        299.42        263.75         8.79 o                         
   3   0   6       1303.27       1455.35        27.34 o                         
   4   0   6       7516.90       7615.39       113.31 o                         
   5   0   6        194.83        211.12        12.02 o                         
   6   0   6        374.83        376.36        15.60 o                         
   7   0   6       3631.11       3656.66        63.07 o                         
   8   0   6        162.79        185.13        17.05 o                         
   9   0   6          1.90         17.36        11.55 o                         
  10   0   6        545.58        533.74        24.84 o                         
 -11   1   6        445.48        510.69        33.84 o                         
 -10   1   6        321.41        359.98        22.72 o                         
  -9   1   6        223.36        205.36         9.46 o                         
  -8   1   6        819.50        810.14        15.49 o                         
  -7   1   6        240.82        257.12        19.67 o                         
  -6   1   6         97.96        105.64         6.73 o                         
  -5   1   6        152.10        158.53         7.99 o                         
  -4   1   6        231.13        245.38         9.34 o                         
  -3   1   6        324.23        367.25         8.27 o                         
  -2   1   6          2.85          7.57         4.25 o                         
  -1   1   6       1346.06       1322.63        20.20 o                         
   0   1   6       1748.24       1623.09        20.95 o                         
   1   1   6        442.45        527.76         8.92 o                         
   2   1   6       2597.98       2416.73        25.37 o                         
   3   1   6        249.64        217.23        17.45 o                         
   4   1   6         37.06         47.94         9.20 o                         
   5   1   6       1822.23       1853.14        24.51 o                         
   6   1   6         60.56         51.12         5.64 o                         
   7   1   6        254.94        257.18        11.12 o                         
   8   1   6          0.17         13.76         8.71 o                         
   9   1   6        167.46        155.95        10.73 o                         
  10   1   6         66.97         94.98        10.14 o                         
 -11   2   6          1.03         18.22        13.78 o                         
 -10   2   6          3.35          9.46        13.29 o                         
  -9   2   6          2.63          5.92         5.48 o                         
  -8   2   6         14.43         24.54         6.07 o                         
  -7   2   6       1082.87       1103.85        17.24 o                         
  -6   2   6          0.50          1.81         7.29 o                         
  -5   2   6        918.33        971.65        25.32 o                         
  -4   2   6        303.20        331.75        16.55 o                         
  -3   2   6        583.16        627.08        13.31 o                         
  -2   2   6        773.39        777.58        42.36 o                         
  -1   2   6       2750.64       2833.15        51.92 o                         
   0   2   6       4209.59       3828.62        44.30 o                         
   1   2   6        623.08        636.56        11.65 o                         
   2   2   6       2138.52       2296.00        26.16 o                         
   3   2   6        366.93        352.14        12.93 o                         
   4   2   6       1119.27       1122.04        18.20 o                         
   5   2   6         73.97         60.03         5.65 o                         
   6   2   6        568.98        536.50        14.13 o                         
   7   2   6       1141.46       1118.71        22.39 o                         
   8   2   6        110.98        124.53         9.35 o                         
   9   2   6         73.92         67.30         7.76 o                         
  10   2   6          0.09          3.88         6.08 o                         
 -10   3   6          0.04        -13.01        15.23 o                         
  -9   3   6        649.74        612.43        21.26 o                         
  -8   3   6         14.22        105.17        21.92 o                         
  -7   3   6       1078.98       1083.05        34.60 o                         
  -6   3   6         63.97         45.88         6.15 o                         
  -5   3   6        298.83        298.83        15.11 o                         
  -4   3   6       4088.29       4472.27        69.10 o                         
  -3   3   6       3882.58       4075.18        74.83 o                         
  -2   3   6        613.31        586.01        20.04 o                         
  -1   3   6       4271.05       4041.47        83.99 o                         
   0   3   6       4054.50       4129.18        53.49 o                         
   1   3   6        394.27        321.72         7.08 o                         
   2   3   6        242.44        211.42        10.63 o                         
   3   3   6         40.80         39.81         7.58 o                         
   4   3   6        193.68        190.04        10.22 o                         
   5   3   6        308.99        319.07        12.62 o                         
   6   3   6        355.86        348.95        15.35 o                         
   7   3   6          1.11         -0.24         6.65 o                         
   8   3   6         60.51         69.61         8.99 o                         
   9   3   6         39.24         56.91        11.48 o                         
  10   3   6         89.82         90.37        11.35 o                         
 -10   4   6         51.68         73.88        15.03 o                         
  -9   4   6        163.21        134.31        22.46 o                         
  -8   4   6        488.99        431.99        34.87 o                         
  -7   4   6          0.40         60.00        20.59 o                         
  -6   4   6         22.59         26.05         8.54 o                         
  -5   4   6          0.26          4.54         5.35 o                         
  -4   4   6       1554.01       1625.37        29.99 o                         
  -3   4   6        551.08        647.25        36.82 o                         
  -2   4   6        534.91        581.84        20.48 o                         
  -1   4   6       1536.74       1454.23        21.47 o                         
   0   4   6        619.56        559.69        10.27 o                         
   1   4   6       2095.64       2101.59        27.02 o                         
   2   4   6        846.45        830.72        19.00 o                         
   3   4   6         97.97         99.76         6.92 o                         
   4   4   6        322.50        348.29        12.54 o                         
   5   4   6       1194.80       1183.91        23.53 o                         
   6   4   6        115.38        106.22         8.70 o                         
   7   4   6         40.23         36.96         7.73 o                         
   8   4   6         13.34         -4.51         7.39 o                         
   9   4   6        151.98        133.41        12.01 o                         
  10   4   6         37.75         38.34        10.38 o                         
 -10   5   6         38.07         36.95        35.54 o                         
  -9   5   6         38.41         36.51        18.38 o                         
  -8   5   6        255.40        270.27        21.77 o                         
  -7   5   6         71.83         63.38        11.11 o                         
  -6   5   6        100.27         79.27        14.83 o                         
  -5   5   6         17.95          9.39         6.01 o                         
  -4   5   6        105.04         90.73         7.48 o                         
  -3   5   6         23.78         11.62         5.29 o                         
  -2   5   6        903.38        985.32        19.43 o                         
  -1   5   6         37.21         34.58         4.07 o                         
   0   5   6        224.40        237.48         8.42 o                         
   1   5   6        118.96         87.66         5.50 o                         
   2   5   6         21.84         33.15         7.65 o                         
   3   5   6        107.02        144.00        12.52 o                         
   4   5   6         41.09         36.67         6.02 o                         
   5   5   6        326.66        324.35        13.04 o                         
   6   5   6        432.43        391.06        15.20 o                         
   7   5   6        172.34        197.63        14.83 o                         
   8   5   6         89.69         61.18         9.29 o                         
   9   5   6         29.23         27.70         9.05 o                         
 -10   6   6         28.48         30.78        30.00 o                         
  -9   6   6        243.07        219.01        31.88 o                         
  -8   6   6        370.32        312.47        34.86 o                         
  -7   6   6        166.49        145.93        14.25 o                         
  -6   6   6          2.43          2.36         8.22 o                         
  -5   6   6        310.76        268.31        11.99 o                         
  -4   6   6        157.47        117.45         8.62 o                         
  -3   6   6          2.21          0.27         4.98 o                         
  -2   6   6       1242.78       1222.21        19.99 o                         
  -1   6   6        141.78        157.64         8.78 o                         
   0   6   6        706.35        779.95        30.03 o                         
   1   6   6        280.17        254.16         8.53 o                         
   2   6   6         88.51         99.34         7.71 o                         
   3   6   6         27.45         12.17         5.62 o                         
   4   6   6       1935.83       1915.69        32.00 o                         
   5   6   6          3.47         -0.18         5.06 o                         
   6   6   6         42.09         47.47         8.10 o                         
   7   6   6          7.76          2.97         7.23 o                         
   8   6   6        253.22        211.26        14.27 o                         
   9   6   6         28.00         29.55         8.81 o                         
 -10   7   6        262.66        192.63        18.59 o                         
  -9   7   6          4.24        -10.15        12.62 o                         
  -8   7   6          0.89          2.09         9.30 o                         
  -7   7   6         84.85         49.81        10.72 o                         
  -6   7   6        340.28        316.69        17.03 o                         
  -5   7   6         24.99          9.73         6.32 o                         
  -4   7   6         84.43         95.48        10.32 o                         
  -3   7   6        428.95        480.62        14.57 o                         
  -2   7   6        463.84        440.11        11.04 o                         
  -1   7   6        791.59        871.12        22.16 o                         
   0   7   6        404.75        427.76        12.93 o                         
   1   7   6        692.27        769.29        18.56 o                         
   2   7   6         44.88         57.79         6.92 o                         
   3   7   6          0.95          1.91         5.53 o                         
   4   7   6          7.15          0.36         6.11 o                         
   5   7   6         93.37         87.54         8.28 o                         
   6   7   6          4.76         -0.43         6.53 o                         
   7   7   6        106.61         70.38         9.43 o                         
   8   7   6          9.50         -2.03         8.32 o                         
   9   7   6         45.57         41.08         9.52 o                         
  -9   8   6        179.86        200.79        15.69 o                         
  -8   8   6         25.74         20.74         9.96 o                         
  -7   8   6        112.71         92.18        11.49 o                         
  -6   8   6         55.33         33.54         9.63 o                         
  -5   8   6        141.80        139.10        11.66 o                         
  -4   8   6        418.14        455.50        14.99 o                         
  -3   8   6       1272.11       1322.33        21.87 o                         
  -2   8   6        177.01        190.52         8.46 o                         
  -1   8   6        688.89        722.30        16.84 o                         
   0   8   6        547.15        551.48        15.16 o                         
   1   8   6       1402.20       1506.94        38.97 o                         
   2   8   6         51.52         46.87         7.26 o                         
   3   8   6         17.65         14.00         6.26 o                         
   4   8   6        126.36        143.09        11.91 o                         
   5   8   6        720.19        702.40        19.24 o                         
   6   8   6        114.37         99.86         9.14 o                         
   7   8   6         27.79         10.49         7.16 o                         
   8   8   6        370.56        346.01        16.93 o                         
   9   8   6         70.33         74.57        23.84 o                         
  -9   9   6        147.50        158.04        16.61 o                         
  -8   9   6          0.42        -10.63        10.63 o                         
  -7   9   6        196.68        155.60        14.41 o                         
  -6   9   6        225.55        241.12        14.09 o                         
  -5   9   6         24.16         20.14         6.92 o                         
  -4   9   6         35.51         35.45         7.11 o                         
  -3   9   6         46.90         39.92         5.08 o                         
  -2   9   6        226.44        227.84         9.51 o                         
  -1   9   6        358.42        373.74        13.42 o                         
   0   9   6        596.39        629.90        17.05 o                         
   1   9   6         24.83         39.28         6.70 o                         
   2   9   6        146.44        158.56        11.91 o                         
   3   9   6        330.06        356.76        15.85 o                         
   4   9   6         23.37         16.08         7.37 o                         
   5   9   6        225.54        196.98        12.34 o                         
   6   9   6       1477.08       1462.05        29.99 o                         
   7   9   6          0.59         -8.31         8.31 o                         
   8   9   6        290.21        256.90        20.96 o                         
  -8  10   6          3.18          1.15         8.31 o                         
  -7  10   6        218.82        232.19        17.13 o                         
  -6  10   6         83.37         93.27         9.01 o                         
  -5  10   6         97.97        110.23        10.84 o                         
  -4  10   6         52.93         82.58         8.81 o                         
  -3  10   6       2254.69       2257.80        39.72 o                         
  -2  10   6        968.16        971.61        22.30 o                         
  -1  10   6         41.33         54.09         7.13 o                         
   0  10   6        346.86        353.56        15.39 o                         
   1  10   6         37.66         44.12         7.19 o                         
   2  10   6          6.59         10.06         6.43 o                         
   3  10   6       2426.98       2425.95        46.40 o                         
   4  10   6       1688.53       1681.84        36.98 o                         
   5  10   6         37.95         38.18         7.36 o                         
   6  10   6          0.48         -6.48         6.48 o                         
   7  10   6         71.62         42.80        10.96 o                         
   8  10   6         11.49         20.97        11.17 o                         
  -8  11   6        163.76        169.50        21.48 o                         
  -7  11   6         21.57         41.75         9.95 o                         
  -6  11   6          0.10        -11.36        13.40 o                         
  -5  11   6         42.67         33.45        10.05 o                         
  -4  11   6        358.43        354.15        18.99 o                         
  -3  11   6        371.96        401.03        13.96 o                         
  -2  11   6          2.18         -1.46         5.26 o                         
  -1  11   6        808.28        784.41        20.81 o                         
   0  11   6         22.02         23.99         6.57 o                         
   1  11   6        106.11        123.21        10.64 o                         
   2  11   6         90.17         83.31         6.92 o                         
   3  11   6         13.42         14.30         7.94 o                         
   4  11   6        210.10        202.71        15.03 o                         
   5  11   6         18.47         17.42        10.35 o                         
   6  11   6        278.74        299.61        24.31 o                         
   7  11   6         10.75         13.40        23.61 o                         
  -7  12   6          0.38         22.36        16.38 o                         
  -6  12   6          0.36          5.76        14.17 o                         
  -5  12   6        107.26         87.15        18.82 o                         
  -4  12   6        179.41        149.11        21.15 o                         
  -3  12   6        766.45        796.09        20.54 o                         
  -2  12   6          3.74         -3.84         5.58 o                         
  -1  12   6        560.48        536.25        17.73 o                         
   0  12   6         15.02         22.99         6.62 o                         
   1  12   6        395.67        361.90        15.92 o                         
   2  12   6        480.14        495.34        14.65 o                         
   3  12   6         51.23         82.04        10.44 o                         
   4  12   6        203.14        198.03        14.96 o                         
   5  12   6        109.54         89.52        11.45 o                         
   6  12   6          5.18          2.20         9.52 o                         
   7  12   6         16.82          7.54        18.26 o                         
  -6  13   6         18.56         -1.52        18.05 o                         
  -5  13   6         10.91         -4.98        11.51 o                         
  -4  13   6         27.76         25.86         6.33 o                         
  -3  13   6       1055.63       1028.03        24.43 o                         
  -2  13   6          2.83         13.82         6.28 o                         
  -1  13   6        245.84        224.69        13.32 o                         
   0  13   6        242.99        247.74        17.95 o                         
   1  13   6         16.77         23.18         6.05 o                         
   2  13   6        393.26        390.61        15.47 o                         
   3  13   6         33.77         36.19         9.15 o                         
   4  13   6          1.74          2.09        11.04 o                         
   5  13   6         11.42          8.15        10.87 o                         
   6  13   6          8.83         -3.29        11.25 o                         
  -6  14   6        127.22        126.29        13.72 o                         
  -5  14   6        173.67        150.64        21.26 o                         
  -4  14   6         26.19         20.56         6.35 o                         
  -3  14   6         71.57         67.52         8.26 o                         
  -2  14   6         56.77         68.44         8.47 o                         
  -1  14   6          0.94          4.58         7.66 o                         
   0  14   6        112.85        110.35         8.76 o                         
   1  14   6         13.99         21.65         6.58 o                         
   2  14   6          5.77         -2.03         8.92 o                         
   3  14   6          2.68         13.64         7.70 o                         
   4  14   6         56.12         52.98        10.44 o                         
   5  14   6          1.30         22.63        19.04 o                         
  -4  15   6         13.62          3.35         6.28 o                         
  -3  15   6          0.09         -3.55         5.92 o                         
  -2  15   6        293.25        337.10        27.32 o                         
  -1  15   6         13.14         21.94        13.42 o                         
   0  15   6          8.86         28.83         7.03 o                         
   1  15   6          7.19         33.13         8.72 o                         
   2  15   6          1.51          9.87         7.40 o                         
   3  15   6        167.10        176.69        19.05 o                         
   4  15   6         74.89         66.76        17.14 o                         
  -3  16   6          9.63         22.38        10.21 o                         
  -2  16   6        195.18        158.06        15.32 o                         
  -1  16   6          4.64          7.37         7.04 o                         
   0  16   6         14.76         18.75         8.53 o                         
   1  16   6         50.67         74.02        12.05 o                         
   2  16   6          1.57          8.05        12.18 o                         
 -11   1   7        161.87        406.92        49.60 o                         
 -10   1   7        122.02        143.39        13.29 o                         
  -9   1   7        107.10         92.87         9.62 o                         
  -8   1   7         14.49         29.18         9.23 o                         
  -7   1   7        950.75        956.36        20.05 o                         
  -6   1   7         63.98         76.19         6.43 o                         
  -5   1   7         31.75         33.11         4.79 o                         
  -4   1   7         19.70         21.08         4.44 o                         
  -3   1   7       2737.51       2852.53        46.44 o                         
  -2   1   7        748.83        705.71        13.98 o                         
  -1   1   7        659.54        675.58        18.89 o                         
   0   1   7       1915.21       1754.61        22.69 o                         
   1   1   7       1325.18       1215.84        14.66 o                         
   2   1   7       1964.17       1769.58        19.93 o                         
   3   1   7       3045.47       3588.33       174.55 o                         
   4   1   7       1006.82       1077.18        16.72 o                         
   5   1   7       2223.93       2127.10        27.62 o                         
   6   1   7        215.02        198.26        12.15 o                         
   7   1   7       2042.67       1982.58        28.11 o                         
   8   1   7        596.00        597.98        17.30 o                         
   9   1   7        112.97        119.44        11.63 o                         
  10   1   7         12.70         19.13         7.37 o                         
 -10   2   7         62.23         56.41        12.95 o                         
  -9   2   7         89.39         94.47        11.19 o                         
  -7   2   7       2435.05       2339.82        53.30 o                         
  -6   2   7        138.09        153.06        13.57 o                         
  -5   2   7       2241.45       2338.19        48.09 o                         
  -4   2   7         15.44         26.32         3.60 o                         
  -3   2   7          9.69         32.54         5.06 o                         
  -2   2   7        525.90        465.42        13.04 o                         
  -1   2   7       2637.42       2635.85        38.28 o                         
   0   2   7       3980.61       3795.52        40.66 o                         
   1   2   7          9.35         10.07         3.29 o                         
   2   2   7        470.33        462.92         8.35 o                         
   3   2   7        153.49        133.58        14.48 o                         
   4   2   7       1443.61       1361.26        20.88 o                         
   5   2   7        584.13        582.18        13.45 o                         
   6   2   7          1.08         -1.06         5.34 o                         
   7   2   7         63.10         67.56         6.94 o                         
   8   2   7         93.30        111.14         8.87 o                         
   9   2   7        379.92        396.93        15.04 o                         
  10   2   7          0.03          2.54         6.36 o                         
 -10   3   7          7.65          4.45        10.03 o                         
  -9   3   7         48.29         56.20         8.73 o                         
  -8   3   7        409.24        494.74        29.02 o                         
  -7   3   7       1233.01       1252.06        23.76 o                         
  -6   3   7          5.21          5.61         7.60 o                         
  -5   3   7          9.22         12.47         7.02 o                         
  -4   3   7         37.94         49.47         7.90 o                         
  -3   3   7        906.70        970.29        29.67 o                         
  -2   3   7        114.71        117.67         6.76 o                         
  -1   3   7       1111.57       1047.79        15.17 o                         
   0   3   7       1504.79       1597.97        21.34 o                         
   1   3   7       1696.91       1699.26        20.54 o                         
   2   3   7        434.92        472.57        12.46 o                         
   3   3   7        113.55        127.85         9.12 o                         
   4   3   7        134.46        159.69         9.03 o                         
   5   3   7         76.80         91.72         7.92 o                         
   6   3   7         32.53         29.01         7.61 o                         
   7   3   7          4.88         12.83         7.48 o                         
   8   3   7        163.81        162.05        11.47 o                         
   9   3   7          1.50         11.42        14.58 o                         
  10   3   7         32.91         38.20         9.85 o                         
 -10   4   7        437.56        444.27        36.39 o                         
  -9   4   7         28.79         21.14         9.63 o                         
  -8   4   7          0.18          8.35        10.52 o                         
  -7   4   7        458.85        490.28        24.02 o                         
  -6   4   7        296.71        313.79        17.60 o                         
  -5   4   7          2.14          6.70         5.58 o                         
  -4   4   7        960.05        943.26        20.96 o                         
  -3   4   7        600.11        627.84        37.67 o                         
  -2   4   7       1508.71       1441.19        26.96 o                         
  -1   4   7        887.16        857.78        13.43 o                         
   0   4   7        811.53        791.18        19.42 o                         
   1   4   7       1559.95       1477.04        20.66 o                         
   2   4   7       1730.53       1785.21        39.92 o                         
   3   4   7       1513.41       1564.69        58.64 o                         
   4   4   7         21.08         17.01         5.37 o                         
   5   4   7        188.40        187.39        10.41 o                         
   6   4   7        639.81        604.16        17.89 o                         
   7   4   7         88.77        106.14        14.98 o                         
   8   4   7        489.02        508.11        23.23 o                         
   9   4   7        729.94        727.09        23.05 o                         
 -10   5   7          0.31         14.75        13.65 o                         
  -9   5   7         37.71         49.60        12.90 o                         
  -8   5   7         30.71         35.05        12.12 o                         
  -7   5   7         12.99         13.43         9.49 o                         
  -6   5   7        508.82        499.90        22.31 o                         
  -5   5   7         29.83         30.87         6.63 o                         
  -4   5   7        121.98        152.75        10.02 o                         
  -3   5   7       2780.11       2908.07        48.06 o                         
  -2   5   7         70.63         68.94         6.29 o                         
  -1   5   7        389.24        428.11        12.24 o                         
   0   5   7        205.81        183.00         9.49 o                         
   1   5   7        224.66        228.08        14.50 o                         
   2   5   7        631.49        595.26        16.40 o                         
   3   5   7       5089.21       5240.64        82.18 o                         
   4   5   7          3.51          4.71         5.33 o                         
   5   5   7        213.71        204.34        11.88 o                         
   6   5   7        387.08        371.76        17.33 o                         
   7   5   7        213.83        216.00        13.35 o                         
   8   5   7        313.78        311.69        16.44 o                         
   9   5   7          2.25         -6.18        11.03 o                         
 -10   6   7        171.17        155.55        29.78 o                         
  -9   6   7        109.22         84.36        19.82 o                         
  -8   6   7        820.42        715.86        27.45 o                         
  -7   6   7         85.50         26.57        21.92 o                         
  -6   6   7        516.68        547.88        17.41 o                         
  -5   6   7        259.79        243.69        12.13 o                         
  -4   6   7         14.99         13.70         5.91 o                         
  -3   6   7         49.43         28.29         6.01 o                         
  -2   6   7        142.30        157.82         8.13 o                         
  -1   6   7        164.33        173.93         7.47 o                         
   0   6   7        607.44        569.44        12.91 o                         
   1   6   7        410.31        401.63        10.54 o                         
   2   6   7         44.46         58.42         7.94 o                         
   3   6   7         47.33         57.12         7.29 o                         
   4   6   7        205.76        202.69        10.96 o                         
   5   6   7         14.13         15.55         6.10 o                         
   6   6   7         34.43         30.46         6.98 o                         
   7   6   7         35.94         33.98         8.43 o                         
   8   6   7        220.66        177.22        12.64 o                         
   9   6   7        210.67        220.16        20.71 o                         
 -10   7   7        271.60        265.54        22.50 o                         
  -9   7   7         42.87         46.45        11.60 o                         
  -8   7   7         24.07         19.33         9.96 o                         
  -7   7   7        149.93        105.79        13.35 o                         
  -6   7   7        417.23        390.72        15.18 o                         
  -5   7   7        135.50        106.91        11.94 o                         
  -4   7   7          0.79         -2.75         5.61 o                         
  -3   7   7         86.99         76.78         7.81 o                         
  -2   7   7        222.61        221.49         9.24 o                         
  -1   7   7         71.82         58.69         5.72 o                         
   0   7   7        384.21        372.30        10.96 o                         
   1   7   7         42.07         44.11         4.96 o                         
   2   7   7          3.40          9.57         5.68 o                         
   3   7   7          2.28          2.00         5.48 o                         
   4   7   7         21.07         11.86         5.52 o                         
   5   7   7       1349.72       1350.50        27.18 o                         
   6   7   7          2.42          9.31         7.38 o                         
   7   7   7          0.88         -6.76         6.76 o                         
   8   7   7         37.95         31.65         9.17 o                         
   9   7   7          1.05          0.67        10.18 o                         
  -9   8   7          6.77         26.56        15.17 o                         
  -8   8   7         80.02         79.83        11.75 o                         
  -7   8   7          0.72         -3.51         8.40 o                         
  -6   8   7        281.10        243.50        20.31 o                         
  -5   8   7        451.46        446.19        18.66 o                         
  -4   8   7       1454.20       1389.81        28.70 o                         
  -3   8   7         48.23         53.89         7.71 o                         
  -2   8   7        278.03        272.37         9.58 o                         
  -1   8   7       1406.80       1532.73        24.87 o                         
   0   8   7         24.61         20.70         5.16 o                         
   1   8   7       1748.66       1821.55        34.16 o                         
   2   8   7         41.35         47.74         7.24 o                         
   3   8   7        762.47        734.33        21.05 o                         
   4   8   7        205.84        190.88        13.46 o                         
   5   8   7        385.46        356.88        14.90 o                         
   6   8   7         11.15          5.86         6.95 o                         
   7   8   7         79.19         73.47         9.21 o                         
   8   8   7         57.15         45.35        12.50 o                         
  -9   9   7         18.02          1.18         9.91 o                         
  -8   9   7          1.33          2.48         8.88 o                         
  -7   9   7         82.70        119.07        13.01 o                         
  -6   9   7          5.90          5.07         6.65 o                         
  -5   9   7        142.96        107.97         9.56 o                         
  -4   9   7       1178.02       1199.89        26.70 o                         
  -3   9   7        523.90        540.87        13.16 o                         
  -2   9   7         39.12         44.40         5.66 o                         
  -1   9   7         20.77         22.89         5.36 o                         
   0   9   7       1786.70       1839.64        35.46 o                         
   1   9   7         14.68         23.60         7.70 o                         
   2   9   7        618.41        621.22        14.43 o                         
   3   9   7        225.62        229.94        14.08 o                         
   4   9   7        457.43        465.70        18.86 o                         
   5   9   7        231.57        228.09        18.79 o                         
   6   9   7          5.56          6.95         6.95 o                         
   7   9   7         54.37         26.88         8.67 o                         
   8   9   7         30.19         -0.10        12.69 o                         
  -8  10   7         65.24         55.42        10.95 o                         
  -7  10   7          0.03          9.41         9.47 o                         
  -6  10   7       1769.20       1744.31        35.20 o                         
  -5  10   7        592.62        549.72        18.11 o                         
  -4  10   7        196.15        211.66        13.11 o                         
  -3  10   7          9.48          8.98         6.23 o                         
  -2  10   7        276.54        298.38        13.95 o                         
  -1  10   7         50.80         56.54         7.20 o                         
   0  10   7         25.56         20.16         7.20 o                         
   1  10   7         11.22         13.19         6.26 o                         
   2  10   7        270.71        297.43        14.68 o                         
   3  10   7       5519.20       5460.39        89.04 o                         
   4  10   7          3.25         19.10         8.22 o                         
   5  10   7        804.92        793.00        21.18 o                         
   6  10   7          5.84         -0.28         6.99 o                         
   7  10   7          1.66         -3.08        13.88 o                         
   8  10   7        216.73        208.23        21.27 o                         
  -8  11   7        183.92        207.40        19.04 o                         
  -7  11   7        148.91        148.24        15.32 o                         
  -6  11   7        201.49        172.23        14.30 o                         
  -5  11   7         66.28         58.52        10.81 o                         
  -4  11   7        174.36        197.99        16.54 o                         
  -3  11   7        222.57        220.39        11.39 o                         
  -2  11   7        145.32        130.34        10.38 o                         
  -1  11   7        158.07        178.86        11.88 o                         
   0  11   7        181.84        204.96        12.28 o                         
   1  11   7          0.80          3.79         6.19 o                         
   2  11   7        943.55        890.44        17.36 o                         
   3  11   7          0.11          6.37         7.48 o                         
   4  11   7         16.37          7.27         9.25 o                         
   5  11   7         27.69          7.11         6.43 o                         
   6  11   7         41.21         25.98         7.70 o                         
   7  11   7          1.42          1.09        19.15 o                         
  -7  12   7        260.29        268.30        17.29 o                         
  -6  12   7         11.71         15.50        15.94 o                         
  -5  12   7         38.44         28.47        10.03 o                         
  -4  12   7        151.56        121.72        17.26 o                         
  -3  12   7       1182.54       1217.43        26.72 o                         
  -2  12   7        182.79        176.89        14.51 o                         
  -1  12   7         12.90         20.88         8.26 o                         
   0  12   7        221.70        227.69        13.62 o                         
   1  12   7        222.23        288.24        15.27 o                         
   2  12   7         63.49         67.51         6.93 o                         
   3  12   7         38.46         58.44         9.75 o                         
   4  12   7        441.86        443.42        20.15 o                         
   5  12   7        355.74        342.17        23.24 o                         
   6  12   7         35.54         41.55        11.89 o                         
  -6  13   7        253.39        196.86        16.89 o                         
  -5  13   7          2.26         -3.99        13.95 o                         
  -4  13   7         56.24         37.27        10.21 o                         
  -3  13   7         15.05         16.57         6.42 o                         
  -2  13   7        300.97        295.58        23.58 o                         
  -1  13   7         44.81         28.22         8.33 o                         
   0  13   7          0.13          3.97         7.20 o                         
   1  13   7        568.59        585.13        16.39 o                         
   2  13   7         61.03         88.36        11.47 o                         
   3  13   7        132.12        137.86        12.48 o                         
   4  13   7          8.27         -3.93         9.54 o                         
   5  13   7        137.29        133.13        16.69 o                         
   6  13   7         21.35          9.12         8.12 o                         
  -5  14   7        213.16        161.39        20.81 o                         
  -4  14   7         30.28          4.14         8.26 o                         
  -3  14   7         12.31          6.11         9.88 o                         
  -2  14   7          0.41         -2.04        10.84 o                         
  -1  14   7        181.87        213.88        13.39 o                         
   0  14   7         13.58         22.87         7.00 o                         
   1  14   7          0.14          9.59         5.69 o                         
   2  14   7        169.91        170.31        13.32 o                         
   3  14   7        159.71        123.28        12.68 o                         
   4  14   7        236.46        226.78        30.36 o                         
   5  14   7         59.81         83.12        14.25 o                         
  -4  15   7         24.61         27.59        10.51 o                         
  -3  15   7          1.04         11.32         9.31 o                         
  -2  15   7         15.87         34.11         9.89 o                         
  -1  15   7         37.66         37.38         9.75 o                         
   0  15   7         47.26         32.40         7.61 o                         
   1  15   7         74.03         90.12        12.21 o                         
   2  15   7          2.84         42.07        17.27 o                         
   3  15   7          0.26          5.68        19.34 o                         
  -2  16   7         13.69         27.51        15.06 o                         
  -1  16   7         35.21         83.69        16.16 o                         
   0  16   7         46.25        175.33        22.58 o                         
   1  16   7          3.30         -7.60         7.60 o                         
 -11   0   8          7.57        -25.46        25.46 o                         
 -10   0   8          3.96         -9.36        13.14 o                         
  -9   0   8       1445.80       1488.10        41.86 o                         
  -8   0   8       1209.33       1354.05        37.50 o                         
  -7   0   8        189.53        192.84        15.63 o                         
  -6   0   8       2246.99       2367.33        71.40 o                         
  -5   0   8        275.60        253.77        13.57 o                         
  -4   0   8         93.01        105.62         9.61 o                         
  -3   0   8       3720.22       3626.79        91.88 o                         
  -2   0   8       1135.37       1298.22        30.45 o                         
  -1   0   8       4238.01       4389.05        81.79 o                         
   1   0   8         95.35         76.47         6.43 o                         
   2   0   8       3205.00       2807.69        45.18 o                         
   3   0   8         35.00         47.60         6.79 o                         
   4   0   8        192.47        203.38        11.82 o                         
   5   0   8        905.59        952.91        23.65 o                         
   6   0   8        257.14        298.73        21.98 o                         
   7   0   8        441.09        508.22        37.18 o                         
   8   0   8        281.39        270.21        21.89 o                         
   9   0   8         50.20         49.25        12.81 o                         
  10   0   8         13.54         34.20        22.78 o                         
 -10   1   8          1.32          5.67         9.54 o                         
  -9   1   8        663.37        660.51        21.60 o                         
  -8   1   8        413.86        489.78        23.32 o                         
  -7   1   8       1456.55       1441.55        25.90 o                         
  -6   1   8        340.86        340.83        11.38 o                         
  -5   1   8        766.22        848.27        16.62 o                         
  -4   1   8       1014.39       1070.14        16.79 o                         
  -3   1   8        371.46        437.39        21.38 o                         
  -2   1   8        855.64        759.74        15.11 o                         
  -1   1   8         91.76         70.04         5.52 o                         
   0   1   8       3188.29       3035.67        36.85 o                         
   1   1   8         24.45         34.75         3.71 o                         
   2   1   8       3562.05       3494.17        35.88 o                         
   3   1   8        385.02        375.88        10.60 o                         
   4   1   8        600.73        579.20        12.79 o                         
   5   1   8        499.00        533.05        12.57 o                         
   6   1   8        169.21        157.39        10.85 o                         
   7   1   8        716.05        733.03        21.34 o                         
   8   1   8       2293.36       2293.24        32.44 o                         
   9   1   8         28.59         27.36         7.35 o                         
  10   1   8         69.70         63.60         8.23 o                         
 -10   2   8          1.16          7.90        17.94 o                         
  -9   2   8         70.06         59.07         9.26 o                         
  -8   2   8          1.81         16.20        14.24 o                         
  -7   2   8       4979.97       4751.44        65.65 o                         
  -6   2   8        188.09        181.86         9.21 o                         
  -5   2   8        118.38        116.41         6.91 o                         
  -4   2   8        297.76        260.29         8.38 o                         
  -3   2   8        164.18        195.77        13.93 o                         
  -2   2   8        199.96        192.11         8.06 o                         
  -1   2   8       1136.95       1194.76        17.49 o                         
   0   2   8        174.81        140.71         6.18 o                         
   1   2   8       3182.91       3177.38        35.26 o                         
   2   2   8       2132.41       2252.67        36.60 o                         
   3   2   8        160.61        148.43         8.28 o                         
   4   2   8        469.46        487.67        11.86 o                         
   5   2   8          1.30         -1.45         4.47 o                         
   6   2   8        401.68        405.47        13.07 o                         
   7   2   8        526.15        499.81        20.02 o                         
   8   2   8         12.71         20.96         6.50 o                         
   9   2   8        123.64        137.26        11.38 o                         
  10   2   8          5.57         19.14         7.09 o                         
 -10   3   8         31.19         23.32         9.19 o                         
  -9   3   8        179.78        170.43        12.10 o                         
  -8   3   8        577.76        584.54        18.02 o                         
  -7   3   8        145.99        154.27        22.36 o                         
  -6   3   8          2.32          6.78         6.78 o                         
  -5   3   8         49.40         42.27         6.00 o                         
  -4   3   8        166.15        189.12         9.62 o                         
  -3   3   8         73.32         76.38        10.18 o                         
  -2   3   8        336.09        327.11        12.16 o                         
  -1   3   8       2448.99       2453.83        34.66 o                         
   0   3   8       2761.98       2811.11        34.73 o                         
   1   3   8       1339.24       1369.81        17.80 o                         
   2   3   8          8.22          7.54         7.63 o                         
   3   3   8       1351.06       1488.58        25.34 o                         
   4   3   8       1853.14       1937.92        31.84 o                         
   5   3   8       1401.22       1427.16        26.84 o                         
   6   3   8        538.29        531.82        20.38 o                         
   7   3   8         71.28         79.43        10.06 o                         
   8   3   8        181.38        223.46        14.27 o                         
   9   3   8        533.58        593.60        21.04 o                         
 -10   4   8         17.38         24.58        14.56 o                         
  -9   4   8        346.85        324.40        18.98 o                         
  -8   4   8          0.08         18.58         9.29 o                         
  -7   4   8        341.59        348.96        17.51 o                         
  -6   4   8        104.81        102.62        12.17 o                         
  -5   4   8       1211.51       1273.86        26.86 o                         
  -4   4   8         38.07         36.31         6.09 o                         
  -3   4   8        451.68        467.58        25.89 o                         
  -2   4   8       1063.41       1043.06        28.69 o                         
  -1   4   8        154.23        152.84         8.18 o                         
   0   4   8        700.16        782.27        15.24 o                         
   1   4   8        347.01        448.32        23.47 o                         
   2   4   8       1105.03       1071.01        20.08 o                         
   3   4   8         76.56         57.85         5.99 o                         
   4   4   8        103.74        125.02         8.36 o                         
   5   4   8        107.49        110.72        10.60 o                         
   6   4   8        119.77        117.92        11.07 o                         
   7   4   8        219.29        223.64        13.85 o                         
   8   4   8        165.78        180.50        13.23 o                         
   9   4   8          1.77         12.61         7.95 o                         
 -10   5   8          0.42          6.72        13.68 o                         
  -9   5   8         19.95         32.05        10.50 o                         
  -8   5   8        180.82        195.81        18.58 o                         
  -7   5   8         34.17         44.32        10.55 o                         
  -6   5   8         11.00         14.09         6.85 o                         
  -5   5   8         20.24          7.95         6.07 o                         
  -4   5   8          1.21          2.82         5.74 o                         
  -3   5   8        250.10        243.11        11.62 o                         
  -2   5   8        232.66        228.72         9.62 o                         
  -1   5   8        832.03        798.44        15.54 o                         
   0   5   8         84.37         76.07        14.83 o                         
   1   5   8       2850.49       2836.08        35.95 o                         
   2   5   8        653.98        662.40        21.66 o                         
   3   5   8         12.15         21.02         6.42 o                         
   4   5   8        455.28        402.28        13.98 o                         
   5   5   8        108.12        117.17         9.18 o                         
   6   5   8        655.50        616.39        18.66 o                         
   7   5   8          8.43         18.77         8.29 o                         
   8   5   8        338.57        318.51        16.25 o                         
   9   5   8         19.03         -0.50        10.03 o                         
 -10   6   8         76.75         90.46        13.45 o                         
  -9   6   8          0.13        -11.32        11.32 o                         
  -8   6   8        165.31        139.85        14.56 o                         
  -7   6   8        222.52        188.77        18.06 o                         
  -6   6   8        222.98        251.19        13.84 o                         
  -5   6   8         30.33         19.86         6.49 o                         
  -4   6   8          4.16          0.96         6.54 o                         
  -3   6   8        203.06        174.47        10.57 o                         
  -2   6   8         19.58         18.35         3.59 o                         
  -1   6   8       1346.15       1345.67        21.93 o                         
   0   6   8        124.79        107.65         6.67 o                         
   1   6   8         27.95         29.94         4.65 o                         
   2   6   8         27.99         39.08         6.42 o                         
   3   6   8        380.61        395.87        15.14 o                         
   4   6   8        353.96        320.97        12.88 o                         
   5   6   8        156.30        152.83        10.34 o                         
   6   6   8         36.01         37.07         8.03 o                         
   7   6   8         55.50         25.30        11.92 o                         
   8   6   8        150.56        139.81        12.12 o                         
   9   6   8          5.67         -8.00         8.00 o                         
  -9   7   8         85.76         97.22        13.87 o                         
  -8   7   8        122.64        126.02        14.00 o                         
  -7   7   8        359.57        191.50        25.46 o                         
  -6   7   8         53.40         73.25        10.69 o                         
  -5   7   8        271.14        261.09        13.23 o                         
  -4   7   8        999.42       1032.59        23.53 o                         
  -3   7   8         85.48        109.91         8.94 o                         
  -2   7   8         50.76         50.35         4.46 o                         
  -1   7   8        862.18        889.06        16.75 o                         
   0   7   8       2922.78       2989.16        38.14 o                         
   1   7   8       2484.67       2597.97        37.88 o                         
   2   7   8          6.56          9.68         5.67 o                         
   3   7   8          8.43          6.52         6.16 o                         
   4   7   8         89.62         97.95         8.89 o                         
   5   7   8        397.36        378.38        15.65 o                         
   6   7   8         35.25         32.75         8.20 o                         
   7   7   8         81.32         60.41        15.47 o                         
   8   7   8         27.59          6.57        10.90 o                         
   9   7   8         48.34         32.19         9.75 o                         
  -9   8   8         30.91         41.05        10.93 o                         
  -8   8   8        511.46        422.56        39.85 o                         
  -7   8   8        367.62        333.93        32.76 o                         
  -6   8   8         91.85         93.85        12.04 o                         
  -5   8   8        833.49        810.07        21.72 o                         
  -4   8   8         76.50         85.92         8.56 o                         
  -3   8   8         92.60         98.93         8.36 o                         
  -2   8   8         86.85         98.63         6.77 o                         
  -1   8   8       1446.23       1437.09        24.05 o                         
   0   8   8        633.62        637.47        16.80 o                         
   1   8   8       1693.73       1769.83        28.40 o                         
   2   8   8        510.09        443.76        16.04 o                         
   3   8   8        126.70        135.50        12.89 o                         
   4   8   8        121.71        100.91        12.64 o                         
   5   8   8        330.66        326.03        15.10 o                         
   6   8   8          2.50         -3.81         7.18 o                         
   7   8   8         43.39         41.64         9.56 o                         
   8   8   8         18.79          2.52        11.92 o                         
  -9   9   8         66.18         95.81        13.24 o                         
  -8   9   8         95.59         91.44        12.73 o                         
  -7   9   8        120.50        118.61        13.45 o                         
  -6   9   8        786.92        734.00        21.18 o                         
  -5   9   8        168.09        152.87        11.47 o                         
  -4   9   8        356.85        364.30        15.34 o                         
  -3   9   8        846.86        818.28        21.65 o                         
  -2   9   8          8.96         13.87         6.18 o                         
  -1   9   8        244.47        242.39        10.87 o                         
   0   9   8         41.21         62.46         8.67 o                         
   1   9   8         87.16         93.66         7.07 o                         
   2   9   8         14.15         14.36         4.84 o                         
   3   9   8        123.32        127.45        10.85 o                         
   4   9   8          9.78         14.66         8.09 o                         
   5   9   8         50.10         46.70         7.70 o                         
   6   9   8        809.32        731.83        21.38 o                         
   7   9   8        473.11        424.40        19.75 o                         
   8   9   8         19.85         15.31        16.87 o                         
  -8  10   8          7.52         19.28        10.21 o                         
  -7  10   8         31.09         40.80         8.07 o                         
  -6  10   8         11.02          6.74         9.68 o                         
  -5  10   8         38.78         28.90         7.51 o                         
  -4  10   8         11.16         16.14         7.27 o                         
  -3  10   8       2056.57       2029.93        32.44 o                         
  -2  10   8        218.11        228.83        20.79 o                         
  -1  10   8        242.14        251.47        13.52 o                         
   0  10   8         12.04         20.94         6.21 o                         
   1  10   8        525.53        502.87        13.84 o                         
   2  10   8        935.67        930.02        23.31 o                         
   3  10   8        616.16        636.29        21.38 o                         
   4  10   8         82.83         86.73        10.62 o                         
   5  10   8        125.56        115.14        15.24 o                         
   6  10   8          9.10          8.27         7.38 o                         
   7  10   8          7.69         -4.23        12.43 o                         
  -8  11   8        443.30        502.82        23.45 o                         
  -7  11   8          0.89         15.44         7.19 o                         
  -6  11   8          9.35         21.02        10.42 o                         
  -5  11   8          2.88          4.35         8.51 o                         
  -4  11   8          0.91          2.60         7.00 o                         
  -3  11   8         70.69         65.52         7.41 o                         
  -2  11   8       1326.91       1337.30        28.53 o                         
  -1  11   8         13.37          4.36         5.96 o                         
   0  11   8          0.80          0.93         5.73 o                         
   1  11   8        162.98        164.43        12.67 o                         
   2  11   8         27.05         27.76         7.81 o                         
   3  11   8        554.45        548.73        20.42 o                         
   4  11   8       1537.22       1532.45        36.21 o                         
   5  11   8         59.76         72.77         9.72 o                         
   6  11   8         36.35         27.38         8.51 o                         
   7  11   8          0.16         -8.17        11.22 o                         
  -7  12   8        310.50        341.43        17.00 o                         
  -6  12   8          0.30         -8.77         8.77 o                         
  -5  12   8         76.38         59.51        13.28 o                         
  -4  12   8        220.51        204.43        17.29 o                         
  -3  12   8         35.91         46.46        10.14 o                         
  -2  12   8        147.49        125.43        14.27 o                         
  -1  12   8        459.35        475.57        17.07 o                         
   0  12   8          7.12          5.32         6.29 o                         
   1  12   8       1342.40       1351.11        31.04 o                         
   2  12   8         46.33         54.50         6.57 o                         
   3  12   8       1381.31       1366.06        33.35 o                         
   4  12   8        478.94        453.67        20.81 o                         
   5  12   8         41.54         33.32        10.35 o                         
   6  12   8        113.48        120.62        14.73 o                         
  -6  13   8         27.97         17.98        10.64 o                         
  -5  13   8         46.89         39.57        11.27 o                         
  -4  13   8          0.84         -3.64         9.04 o                         
  -3  13   8         98.24         84.74        13.38 o                         
  -2  13   8         35.41         39.55        10.21 o                         
  -1  13   8        772.22        794.09        22.42 o                         
   0  13   8          0.14          2.65         8.09 o                         
   1  13   8       1240.18       1268.60        30.44 o                         
   2  13   8        316.24        325.26        19.92 o                         
   3  13   8         23.77          9.84         9.47 o                         
   4  13   8          0.09         17.77        10.21 o                         
   5  13   8        132.60        108.73        13.32 o                         
  -5  14   8         54.54         33.31        11.10 o                         
  -4  14   8         94.66         84.71        12.95 o                         
  -3  14   8        133.91        112.34        13.64 o                         
  -2  14   8        215.91        196.41        22.69 o                         
  -1  14   8        140.42        211.83        18.06 o                         
   0  14   8        179.97        179.67        29.12 o                         
   1  14   8        154.21        172.57        20.61 o                         
   2  14   8        278.02        327.02        18.37 o                         
   3  14   8        128.47        150.31        18.93 o                         
   4  14   8          2.79         19.25        11.86 o                         
  -4  15   8        105.87        110.05        14.09 o                         
  -3  15   8          0.03          7.28         9.77 o                         
  -2  15   8         43.27         46.38        12.84 o                         
  -1  15   8         91.06         78.25        13.73 o                         
   0  15   8          3.10         27.27        17.49 o                         
   1  15   8         42.87         61.69        18.16 o                         
   2  15   8         30.74         83.03        17.71 o                         
   3  15   8        129.74        115.29        25.23 o                         
  -2  16   8         14.52         62.44        15.50 o                         
  -1  16   8         31.27         24.72        24.47 o                         
   0  16   8        309.84        307.16        21.14 o                         
   1  16   8         15.09          0.68        17.93 o                         
 -10   1   9        173.59        155.32        12.24 o                         
  -9   1   9         33.16         17.96         8.17 o                         
  -8   1   9        369.42        399.58        26.40 o                         
  -7   1   9       1251.37       1268.46        23.96 o                         
  -6   1   9        371.93        340.87        11.52 o                         
  -5   1   9        436.97        434.77        11.76 o                         
  -4   1   9        202.73        205.61         7.94 o                         
  -3   1   9       2134.69       2364.47        66.38 o                         
  -2   1   9        789.01        840.85        16.60 o                         
  -1   1   9        111.70        131.41         7.90 o                         
   0   1   9         42.18         71.01         5.16 o                         
   1   1   9       4142.44       3994.55        47.72 o                         
   3   1   9        400.23        343.20        21.91 o                         
   4   1   9        256.81        265.66         9.90 o                         
   5   1   9        211.87        208.06         9.74 o                         
   6   1   9        200.50        178.36         9.97 o                         
   7   1   9        232.51        265.72        18.04 o                         
   8   1   9        161.65        177.18        10.22 o                         
   9   1   9         45.08         51.92         7.48 o                         
 -10   2   9        150.10        141.94        14.63 o                         
  -9   2   9         28.09         27.68         8.21 o                         
  -8   2   9       1464.33       1482.49        27.89 o                         
  -7   2   9        657.58        707.03        35.92 o                         
  -6   2   9         88.89         95.11         7.32 o                         
  -5   2   9       1929.21       1938.73        29.76 o                         
  -4   2   9         38.17         34.26         4.14 o                         
  -3   2   9       2940.83       2962.53        62.53 o                         
  -2   2   9        762.03        833.94        18.01 o                         
  -1   2   9         78.08         88.25         5.55 o                         
   0   2   9       5508.28       5652.12        65.50 o                         
   1   2   9          4.30          6.75         4.01 o                         
   2   2   9       3017.99       3198.69        53.55 o                         
   3   2   9       1957.93       1989.42        24.99 o                         
   4   2   9        200.24        209.31         9.27 o                         
   5   2   9        547.80        563.32        13.62 o                         
   6   2   9        321.72        331.55        16.68 o                         
   7   2   9        515.79        512.74        20.26 o                         
   8   2   9        322.69        334.84        15.08 o                         
   9   2   9         11.16         21.02         7.48 o                         
 -10   3   9          3.67        -10.82        10.82 o                         
  -9   3   9          1.80          0.70         9.12 o                         
  -8   3   9        534.67        593.25        22.23 o                         
  -7   3   9         11.82         13.29        15.50 o                         
  -6   3   9       1266.28       1291.51        28.76 o                         
  -5   3   9        118.68        119.56         8.68 o                         
  -4   3   9        211.38        210.70         9.84 o                         
  -3   3   9        154.53        152.40        12.76 o                         
  -2   3   9        304.72        451.51        71.96 o                         
  -1   3   9       1651.49       1588.57        32.29 o                         
   0   3   9        169.67        181.45         7.46 o                         
   1   3   9         15.03         -3.31        11.51 o                         
   2   3   9         12.11          6.60         4.07 o                         
   3   3   9          8.25         10.35         3.55 o                         
   4   3   9        257.85        244.01         9.70 o                         
   5   3   9       1053.43       1067.55        23.19 o                         
   6   3   9        906.23        875.90        25.22 o                         
   7   3   9        215.29        216.99        13.15 o                         
   8   3   9          0.34         -3.54         7.23 o                         
   9   3   9          2.35         15.12         7.94 o                         
 -10   4   9        348.11        409.04        22.56 o                         
  -9   4   9        388.81        423.72        21.27 o                         
  -8   4   9         47.34         33.31        11.25 o                         
  -7   4   9        152.43        157.06        12.73 o                         
  -6   4   9         27.09         32.35        10.39 o                         
  -5   4   9        151.18        147.74         9.72 o                         
  -4   4   9       2536.62       2587.24        39.03 o                         
  -3   4   9        304.62        328.51        23.90 o                         
  -2   4   9          9.29         14.07         5.91 o                         
  -1   4   9       2837.48       2958.33        59.16 o                         
   1   4   9        320.03        380.63        11.95 o                         
   2   4   9        249.14        289.29         9.40 o                         
   3   4   9         11.90          8.36         6.01 o                         
   4   4   9       2892.03       3040.58        46.18 o                         
   5   4   9        148.73        155.76        12.78 o                         
   6   4   9          0.44          1.63         6.74 o                         
   7   4   9          0.34          2.98         7.84 o                         
   8   4   9         40.25         38.95         8.85 o                         
   9   4   9         70.97         53.29         9.75 o                         
 -10   5   9          0.53          5.94        10.98 o                         
  -9   5   9         97.15        107.08        13.34 o                         
  -8   5   9         48.29         69.70        10.80 o                         
  -7   5   9       1025.08        924.30        26.38 o                         
  -6   5   9         11.07         14.43         6.66 o                         
  -5   5   9          0.11         -1.92         6.17 o                         
  -4   5   9         23.20         23.93         5.37 o                         
  -3   5   9       5165.07       5349.95        83.24 o                         
  -2   5   9         79.82         59.76         5.26 o                         
  -1   5   9        139.14        163.92         7.65 o                         
   0   5   9        462.87        487.77        10.89 o                         
   1   5   9        165.19        167.97        10.42 o                         
   2   5   9       1229.29       1280.09        21.76 o                         
   3   5   9          2.26          9.05         6.16 o                         
   4   5   9        426.22        351.65        15.85 o                         
   5   5   9        728.50        683.95        18.82 o                         
   6   5   9         29.31         35.43         7.96 o                         
   7   5   9        176.60        179.55        12.70 o                         
   8   5   9         95.43        113.19        11.94 o                         
   9   5   9        403.27        450.85        23.49 o                         
 -10   6   9        143.18        165.93        15.54 o                         
  -9   6   9        265.71        258.01        19.08 o                         
  -8   6   9         68.99         59.03        12.36 o                         
  -7   6   9         88.45         81.33        12.39 o                         
  -6   6   9        130.91        139.20        14.91 o                         
  -5   6   9        380.17        375.23        18.49 o                         
  -4   6   9        470.88        492.42        16.12 o                         
  -3   6   9        198.16        205.37        11.62 o                         
  -2   6   9        574.69        550.05        10.73 o                         
  -1   6   9          3.92          6.47         3.52 o                         
   0   6   9        119.35        147.89         7.31 o                         
   1   6   9         32.18         41.48         4.71 o                         
   2   6   9         71.34         92.73         6.65 o                         
   3   6   9         11.31          8.85         6.43 o                         
   4   6   9         35.91         41.23         7.04 o                         
   5   6   9        292.10        282.10        14.72 o                         
   6   6   9          0.66          2.10         7.07 o                         
   7   6   9          9.01         -0.83         7.19 o                         
   8   6   9         49.41         29.89         8.74 o                         
   9   6   9         49.13         69.52        15.34 o                         
  -9   7   9          0.67         22.78         9.43 o                         
  -8   7   9         61.28         49.59        13.95 o                         
  -7   7   9         72.78         13.28        17.27 o                         
  -6   7   9         51.04         45.05         8.29 o                         
  -5   7   9        373.71        382.62        15.55 o                         
  -4   7   9        106.23        114.06         9.36 o                         
  -3   7   9         31.93         26.80         6.19 o                         
  -2   7   9        376.30        409.84        12.78 o                         
  -1   7   9        103.34        108.66         6.46 o                         
   0   7   9          3.65          4.98         3.80 o                         
   1   7   9       1375.20       1447.54        24.25 o                         
   2   7   9        307.78        297.47        13.67 o                         
   3   7   9         88.65         70.66         8.78 o                         
   4   7   9        374.19        349.12        14.21 o                         
   5   7   9        888.88        890.10        22.10 o                         
   6   7   9        945.23        905.89        23.73 o                         
   7   7   9        168.21        148.60        11.61 o                         
   8   7   9        116.76        130.43        16.81 o                         
  -9   8   9          0.37          4.05        12.73 o                         
  -8   8   9        292.44        304.32        51.58 o                         
  -7   8   9         40.34         55.42         8.52 o                         
  -6   8   9        108.33        102.31        10.01 o                         
  -5   8   9        905.36        904.07        23.39 o                         
  -4   8   9        455.96        470.06        16.78 o                         
  -3   8   9        426.40        420.83        15.59 o                         
  -2   8   9        792.01        799.54        15.66 o                         
  -1   8   9        544.64        573.30        13.83 o                         
   0   8   9        233.75        256.86         9.16 o                         
   1   8   9        825.97        852.94        17.45 o                         
   2   8   9        823.93        839.89        17.12 o                         
   3   8   9        177.98        193.43        13.91 o                         
   4   8   9        197.27        216.86        15.52 o                         
   5   8   9        656.92        635.85        29.56 o                         
   6   8   9        135.68        126.11        14.66 o                         
   7   8   9          2.50         -7.81         7.81 o                         
   8   8   9         76.69         59.16        14.61 o                         
  -9   9   9         71.06         90.01        13.19 o                         
  -8   9   9          9.60         20.72        10.26 o                         
  -7   9   9         89.71         96.39        13.84 o                         
  -6   9   9       1874.14       1803.55        36.89 o                         
  -5   9   9        361.69        350.33        15.95 o                         
  -4   9   9        159.31        162.99        12.07 o                         
  -3   9   9         13.33         15.87         7.06 o                         
  -2   9   9        486.38        468.24        13.27 o                         
  -1   9   9        204.67        215.49         9.70 o                         
   0   9   9        104.27        108.56         7.35 o                         
   1   9   9          7.23          7.44         4.66 o                         
   2   9   9         49.68         65.68         8.38 o                         
   3   9   9          3.45          6.74         7.23 o                         
   4   9   9        362.77        385.08        18.44 o                         
   5   9   9        246.50        256.23        14.66 o                         
   6   9   9        146.26        133.76        11.24 o                         
   7   9   9        141.36        119.56        17.57 o                         
   8   9   9         79.14         46.10        23.43 o                         
  -8  10   9         71.70         63.52        12.06 o                         
  -7  10   9         74.56         88.20        13.33 o                         
  -6  10   9        366.60        370.78        16.59 o                         
  -5  10   9        147.32        141.42        11.75 o                         
  -4  10   9       2851.92       2790.02        50.85 o                         
  -3  10   9        903.32        931.67        24.41 o                         
  -2  10   9        503.64        532.08        14.82 o                         
  -1  10   9        314.44        319.36        13.12 o                         
   0  10   9        213.58        204.19        12.07 o                         
   1  10   9        175.60        158.55         9.26 o                         
   2  10   9       1100.36       1083.09        26.77 o                         
   3  10   9        185.52        157.72        18.14 o                         
   4  10   9       1189.12       1259.65        31.98 o                         
   5  10   9       1900.18       1943.36        36.48 o                         
   6  10   9         39.55         37.63        10.45 o                         
   7  10   9        465.70        422.53        32.53 o                         
  -8  11   9        317.67        363.01        21.86 o                         
  -7  11   9         64.85         59.28        10.71 o                         
  -6  11   9         32.52         10.95        10.47 o                         
  -5  11   9         18.04         15.64         8.04 o                         
  -4  11   9        299.57        323.12        16.72 o                         
  -3  11   9         32.62         23.95         5.73 o                         
  -2  11   9        407.95        440.24        25.91 o                         
  -1  11   9          4.60          0.43         6.74 o                         
   0  11   9         21.29         22.85         6.85 o                         
   1  11   9        214.45        220.79        11.00 o                         
   2  11   9       1171.97       1192.18        23.13 o                         
   3  11   9         92.21         89.52        10.52 o                         
   4  11   9        258.56        265.80        17.17 o                         
   5  11   9         47.23         34.73         8.04 o                         
   6  11   9         27.92         20.69         8.17 o                         
   7  11   9        239.71        246.66        26.31 o                         
  -7  12   9          0.01          7.14         7.42 o                         
  -6  12   9          4.88         -4.33        13.40 o                         
  -5  12   9        209.47        209.88        14.28 o                         
  -4  12   9          1.69          0.98         8.48 o                         
  -3  12   9        443.62        430.19        34.02 o                         
  -2  12   9        474.76        433.59        20.54 o                         
  -1  12   9        149.03        113.99        14.16 o                         
   0  12   9         38.06         43.40         7.62 o                         
   1  12   9          4.01         16.74         9.62 o                         
   2  12   9          0.25         -5.34         5.34 o                         
   3  12   9        639.67        683.01        23.24 o                         
   4  12   9        469.48        486.86        21.24 o                         
   5  12   9         53.34         52.88         9.68 o                         
   6  12   9          0.01         -8.16         8.16 o                         
  -6  13   9          0.00         -1.55        15.28 o                         
  -5  13   9         36.23         16.45        10.56 o                         
  -4  13   9         51.42         43.12        10.74 o                         
  -3  13   9         13.35         19.95         9.46 o                         
  -2  13   9        134.20         76.87        10.05 o                         
  -1  13   9        118.27         99.50        11.54 o                         
   0  13   9         53.53         61.54         9.38 o                         
   1  13   9         15.95         27.15         7.83 o                         
   2  13   9         43.65         73.92         8.15 o                         
   3  13   9        198.72        182.63        26.15 o                         
   4  13   9          0.26         -5.80        12.01 o                         
   5  13   9         49.86         78.62        15.50 o                         
  -5  14   9         23.54          6.06         9.94 o                         
  -4  14   9          6.24          3.76         9.68 o                         
  -3  14   9          4.28          5.21         9.52 o                         
  -2  14   9          2.49         13.31        12.62 o                         
  -1  14   9          0.51          7.16        13.76 o                         
   0  14   9        207.75        187.83        16.81 o                         
   1  14   9          6.29         18.82         6.55 o                         
   2  14   9         14.85         18.59        10.21 o                         
   3  14   9        173.53        239.67        21.53 o                         
   4  14   9         23.47         41.41        23.69 o                         
  -4  15   9         29.26         21.57        24.80 o                         
  -3  15   9          0.50          0.93        10.30 o                         
  -2  15   9         16.71         38.19        10.88 o                         
  -1  15   9          5.59         11.51        13.28 o                         
   0  15   9        453.17        492.33        38.60 o                         
   1  15   9          5.36          0.20         9.85 o                         
   2  15   9         47.30         59.51        19.35 o                         
   3  15   9         34.48         59.16        16.94 o                         
   0  16   9        527.61        513.19        33.65 o                         
 -10   0  10         28.44         11.79        13.31 o                         
  -9   0  10         94.56         73.00        20.59 o                         
  -8   0  10          1.87         -7.86        12.73 o                         
  -7   0  10       1043.47       1050.41        83.57 o                         
  -6   0  10        713.21        699.35        23.04 o                         
  -5   0  10         38.32         46.12         7.77 o                         
  -4   0  10        115.78         99.67         9.85 o                         
  -3   0  10         34.90         41.00         8.30 o                         
  -2   0  10       8336.91       8365.25       151.85 o                         
  -1   0  10        129.76        163.36        12.68 o                         
   0   0  10      11956.88      11794.83       170.35 o                         
   1   0  10      15260.57      15380.31       220.27 o                         
   2   0  10         39.13         30.68         6.38 o                         
   3   0  10         51.36         74.88         7.30 o                         
   4   0  10        239.74        270.71        14.17 o                         
   5   0  10       2455.56       2415.74        53.11 o                         
   6   0  10        259.90        276.89        46.15 o                         
   7   0  10       2329.27       2178.23        44.36 o                         
   8   0  10       2433.64       2401.40        48.20 o                         
   9   0  10        529.66        576.39        34.20 o                         
 -10   1  10         71.36         56.78        10.22 o                         
  -9   1  10         21.16         13.60         7.96 o                         
  -8   1  10       1543.25       1585.78        29.16 o                         
  -7   1  10        813.50        852.63        19.52 o                         
  -6   1  10         50.99         44.09         5.79 o                         
  -5   1  10         60.34         69.49         5.94 o                         
  -4   1  10        387.49        373.81         9.88 o                         
  -3   1  10       3620.64       3783.44        52.92 o                         
  -2   1  10        356.71        451.39        16.60 o                         
  -1   1  10        858.07        808.64        14.45 o                         
   0   1  10        828.75        787.02        14.16 o                         
   2   1  10         18.19         27.24         4.13 o                         
   3   1  10        192.19        195.39         7.54 o                         
   4   1  10       1449.12       1449.22        23.10 o                         
   5   1  10         65.04         70.25         6.66 o                         
   6   1  10          0.39          9.39        12.78 o                         
   7   1  10        660.29        742.83        22.81 o                         
   8   1  10          1.07         10.10         6.30 o                         
   9   1  10         35.99         44.65        10.09 o                         
 -10   2  10          0.99        -16.33        16.89 o                         
  -9   2  10         60.12         41.18         8.26 o                         
  -8   2  10        168.50        188.38        24.16 o                         
  -7   2  10         26.53         45.78         9.62 o                         
  -6   2  10         28.22         30.88         5.38 o                         
  -5   2  10          8.49          3.79         4.19 o                         
  -4   2  10        133.49        139.69         7.03 o                         
  -3   2  10         12.65         25.13         7.75 o                         
  -2   2  10       2768.06       3158.75        69.47 o                         
  -1   2  10        543.36        639.21        18.54 o                         
   0   2  10          0.15         -1.57         6.58 o                         
   1   2  10       1283.95       1351.72        28.68 o                         
   2   2  10          0.00         -1.88         4.36 o                         
   3   2  10         34.88         62.39         4.87 o                         
   4   2  10         23.05         26.52         6.53 o                         
   5   2  10         81.78         63.66        13.02 o                         
   6   2  10        589.77        584.72        19.32 o                         
   7   2  10        561.27        626.10        21.61 o                         
   8   2  10        374.90        393.11        17.35 o                         
   9   2  10          2.48         23.01         7.86 o                         
 -10   3  10         78.45        106.55        14.37 o                         
  -9   3  10         24.77         28.08        10.50 o                         
  -8   3  10        128.47        105.01        14.04 o                         
  -7   3  10        258.63        294.43        16.49 o                         
  -6   3  10        196.50        187.75        13.96 o                         
  -5   3  10         57.80         54.50         6.96 o                         
  -4   3  10        671.04        705.05        16.34 o                         
  -3   3  10       4255.04       4444.80        61.13 o                         
  -2   3  10          1.81          9.01         4.92 o                         
  -1   3  10        567.86        965.15        66.41 o                         
   0   3  10         45.42        186.85        23.69 o                         
   1   3  10         35.31         31.91         4.23 o                         
   2   3  10       1664.58       1622.62        23.88 o                         
   3   3  10       3392.62       3327.97        38.28 o                         
   4   3  10        104.99         92.03         6.79 o                         
   6   3  10         31.91         49.29         6.54 o                         
   7   3  10         32.04         46.87         8.83 o                         
   8   3  10        129.35        121.27        11.45 o                         
   9   3  10        251.18        237.86        15.40 o                         
 -10   4  10          0.22         -8.30        11.45 o                         
  -9   4  10        312.85        320.42        23.28 o                         
  -8   4  10          2.32          9.62         9.04 o                         
  -7   4  10        509.57        509.54        20.08 o                         
  -6   4  10        668.38        687.47        17.90 o                         
  -5   4  10         23.72         28.80         5.98 o                         
  -4   4  10        448.91        486.74        14.04 o                         
  -3   4  10        302.86        299.56        12.99 o                         
  -2   4  10       2620.95       2738.32        62.16 o                         
  -1   4  10        804.80        705.78        14.97 o                         
   0   4  10         36.21         24.94         5.16 o                         
   1   4  10         91.85         88.64         7.80 o                         
   2   4  10         37.55         51.28         4.36 o                         
   3   4  10        367.08        357.42         8.74 o                         
   4   4  10         23.44         19.67         6.16 o                         
   5   4  10         52.38         58.41         8.09 o                         
   6   4  10         53.46         27.49         7.97 o                         
   7   4  10         56.86         52.58         9.21 o                         
   8   4  10         95.73         90.69        13.07 o                         
   9   4  10        125.65        121.01        14.85 o                         
 -10   5  10         29.72         44.74        12.90 o                         
  -9   5  10         47.59         36.53        11.44 o                         
  -8   5  10        112.14        107.15        11.62 o                         
  -7   5  10         10.11         17.51         9.57 o                         
  -6   5  10        123.65        115.67        10.44 o                         
  -5   5  10        133.34        121.02         8.64 o                         
  -4   5  10        194.36        181.35        10.32 o                         
  -3   5  10         67.49         72.63         7.88 o                         
  -2   5  10        487.35        529.45        16.20 o                         
  -1   5  10        248.00        289.82        12.73 o                         
   0   5  10       1242.07       1285.43        34.17 o                         
   1   5  10       1198.92       1208.08        19.19 o                         
   2   5  10        436.69        432.27        11.78 o                         
   3   5  10          1.61          4.82         5.63 o                         
   4   5  10          2.47          9.32         5.95 o                         
   5   5  10        742.34        741.60        20.68 o                         
   6   5  10        101.38        127.86        11.37 o                         
   7   5  10        188.31        186.89        13.08 o                         
   8   5  10          9.01         22.73        15.36 o                         
   9   5  10         33.49         29.36        10.55 o                         
 -10   6  10          0.01          0.33        11.23 o                         
  -9   6  10         26.91         15.67         9.82 o                         
  -8   6  10        507.30        468.23        20.87 o                         
  -7   6  10        117.66        100.51        11.46 o                         
  -6   6  10         10.38          7.95         6.62 o                         
  -5   6  10         11.35          5.89         6.11 o                         
  -4   6  10       1079.89       1028.93        21.23 o                         
  -3   6  10          2.16         -0.47         6.05 o                         
  -2   6  10         41.47         49.59         4.20 o                         
  -1   6  10       1499.92       1579.94        22.77 o                         
   0   6  10        250.03        243.07         8.62 o                         
   1   6  10          3.86          8.75         4.10 o                         
   2   6  10          8.94          9.67         4.46 o                         
   3   6  10        346.78        325.60        19.27 o                         
   4   6  10         17.72         17.19         6.81 o                         
   5   6  10        274.61        293.10        15.05 o                         
   6   6  10          0.85          8.00         7.94 o                         
   7   6  10          8.07          6.32         8.16 o                         
   8   6  10        443.15        487.04        25.15 o                         
  -9   7  10          3.83         15.61         9.65 o                         
  -8   7  10         50.91         48.78        10.46 o                         
  -7   7  10          0.21         -3.31        20.37 o                         
  -6   7  10        158.52        174.11        14.69 o                         
  -5   7  10        115.43        113.17        11.98 o                         
  -4   7  10          1.49         -7.63         7.63 o                         
  -3   7  10         24.21         20.51         6.72 o                         
  -2   7  10          1.32          0.83         3.45 o                         
  -1   7  10        165.64        179.34         7.85 o                         
   0   7  10       1395.93       1472.56        22.36 o                         
   1   7  10        223.23        230.45         9.65 o                         
   2   7  10       1016.49        994.08        24.12 o                         
   3   7  10         23.08         18.50         6.94 o                         
   4   7  10        215.32        199.53        11.60 o                         
   5   7  10         37.51         24.03         7.13 o                         
   6   7  10        408.02        373.28        17.15 o                         
   7   7  10         17.27         13.12        10.30 o                         
   8   7  10          3.50          2.53        12.81 o                         
  -9   8  10         12.41         13.68         9.50 o                         
  -8   8  10         44.67         55.10        19.60 o                         
  -7   8  10        166.90        154.83        12.12 o                         
  -6   8  10         16.98         27.57         8.45 o                         
  -5   8  10       2291.54       2272.51        43.16 o                         
  -4   8  10         74.65         54.60         8.79 o                         
  -3   8  10        217.80        225.44        13.13 o                         
  -2   8  10        710.61        739.58        15.53 o                         
  -1   8  10        114.50        122.41         7.30 o                         
   0   8  10         48.69         45.08         5.27 o                         
   1   8  10        859.64        875.68        18.02 o                         
   2   8  10        924.31        899.63        23.47 o                         
   3   8  10       1999.84       1969.00        39.74 o                         
   4   8  10        117.36        122.52        12.75 o                         
   5   8  10        413.53        420.44        17.20 o                         
   6   8  10          0.22         -7.54         7.54 o                         
   7   8  10          0.00         -8.46         9.91 o                         
   8   8  10        232.44        242.36        19.45 o                         
  -9   9  10          4.39          1.99        10.05 o                         
  -8   9  10         36.74         32.14        11.16 o                         
  -7   9  10        424.98        376.07        16.87 o                         
  -6   9  10        275.95        250.32        15.12 o                         
  -5   9  10        255.11        238.39        14.78 o                         
  -4   9  10       1133.85       1151.92        27.71 o                         
  -3   9  10        934.25        942.48        24.47 o                         
  -2   9  10          4.77         12.34         4.81 o                         
  -1   9  10        337.08        345.18        13.79 o                         
   0   9  10         36.03         49.39         6.16 o                         
   1   9  10        297.43        316.02        16.83 o                         
   2   9  10        227.70        201.14        10.65 o                         
   3   9  10        745.31        714.76        25.07 o                         
   4   9  10       1076.18       1048.52        28.77 o                         
   5   9  10        767.60        759.52        21.53 o                         
   6   9  10         67.96         68.27        13.04 o                         
   7   9  10        168.24        127.50        13.15 o                         
  -8  10  10         27.76         35.25        11.51 o                         
  -7  10  10         69.00         95.04        10.25 o                         
  -6  10  10         65.57         49.86         9.02 o                         
  -5  10  10        206.36        175.42        14.49 o                         
  -4  10  10       1693.63       1760.79        37.07 o                         
  -3  10  10        200.85        192.92        13.86 o                         
  -2  10  10       1490.20       1548.33        27.73 o                         
  -1  10  10          0.41          1.97         5.54 o                         
   0  10  10        622.88        603.92        15.53 o                         
   1  10  10        349.38        360.19        12.66 o                         
   2  10  10        510.94        504.30        13.94 o                         
   3  10  10         16.32         15.51         8.10 o                         
   4  10  10        639.31        641.90        23.12 o                         
   5  10  10       1284.29       1227.32        27.90 o                         
   6  10  10          1.50         -6.97         6.97 o                         
   7  10  10         28.84          9.26        17.35 o                         
  -7  11  10          7.82         13.71         8.09 o                         
  -6  11  10        117.03        112.39        11.54 o                         
  -5  11  10         11.98          9.87         9.94 o                         
  -4  11  10        484.78        494.95        19.12 o                         
  -3  11  10        625.58        630.26        15.82 o                         
  -2  11  10          0.03          4.68         6.01 o                         
  -1  11  10         14.46          2.96         5.71 o                         
   0  11  10         70.21         77.31         7.37 o                         
   1  11  10        236.20        232.07        11.55 o                         
   2  11  10        420.31        423.82        19.40 o                         
   3  11  10          0.15         -5.60         9.72 o                         
   4  11  10        157.83        176.91        14.94 o                         
   5  11  10          1.86         -9.87        10.55 o                         
   6  11  10         87.67         61.15        10.95 o                         
  -7  12  10          9.79         28.95         8.67 o                         
  -6  12  10          4.60         -8.83         8.83 o                         
  -5  12  10        182.37        143.27        14.76 o                         
  -4  12  10         65.81         70.73         9.79 o                         
  -3  12  10       1848.58       1849.31        36.18 o                         
  -2  12  10         46.59         39.45        13.11 o                         
  -1  12  10        758.49        750.47        21.72 o                         
   0  12  10        484.33        512.86        22.11 o                         
   1  12  10        152.59        167.34        15.47 o                         
   2  12  10         68.98         73.77         9.75 o                         
   3  12  10        181.67        167.26        15.00 o                         
   4  12  10          4.60          5.85         8.37 o                         
   5  12  10          8.56         19.41         8.08 o                         
   6  12  10         62.72         53.35        11.86 o                         
  -6  13  10         19.39          4.87        16.38 o                         
  -5  13  10        148.62        128.93        15.64 o                         
  -4  13  10          1.37          0.40        11.18 o                         
  -3  13  10          4.95          2.91         9.08 o                         
  -2  13  10        367.41        370.41        26.71 o                         
  -1  13  10        601.16        644.65        24.64 o                         
   0  13  10          3.04         14.72         6.04 o                         
   1  13  10        224.95        221.87        13.04 o                         
   2  13  10         55.94         31.23         9.03 o                         
   3  13  10          5.38         10.31         8.42 o                         
   4  13  10         25.81         36.32        11.49 o                         
   5  13  10        150.41        122.33        15.62 o                         
  -5  14  10         39.32         19.45        11.03 o                         
  -4  14  10         86.64         91.59        13.96 o                         
  -3  14  10        189.75        215.12        19.05 o                         
  -2  14  10        106.47        115.41        10.76 o                         
  -1  14  10         62.41         55.52        13.19 o                         
   0  14  10        110.62         94.66        12.67 o                         
   1  14  10          8.31         17.21        10.37 o                         
   2  14  10         99.00        117.44        14.48 o                         
   3  14  10        104.78        109.19        15.82 o                         
   4  14  10          0.00          1.66        17.82 o                         
  -3  15  10         25.80         11.72        10.50 o                         
  -2  15  10        189.98        162.28        14.54 o                         
  -1  15  10        139.59        100.39        12.36 o                         
   0  15  10        114.22        101.72        16.26 o                         
   1  15  10        107.72        160.92        14.93 o                         
   2  15  10        418.29        395.66        48.93 o                         
 -10   1  11         91.89         74.81        10.44 o                         
  -9   1  11         25.46         20.07         8.09 o                         
  -8   1  11        949.23        972.89        21.99 o                         
  -7   1  11         26.98         43.56         6.76 o                         
  -6   1  11          0.08          1.52         5.54 o                         
  -5   1  11        427.81        444.98        12.82 o                         
  -4   1  11         30.26         41.75         7.53 o                         
  -3   1  11        513.79        509.44        16.65 o                         
  -2   1  11        680.28        639.25        15.18 o                         
  -1   1  11       3193.07       3465.12        86.09 o                         
   0   1  11          6.80         25.02        13.95 o                         
   1   1  11        520.79        524.62        11.04 o                         
   2   1  11       1003.53        966.53        15.54 o                         
   3   1  11        336.70        409.73         9.55 o                         
   4   1  11        434.91        434.52        12.71 o                         
   5   1  11          2.32         39.50        11.81 o                         
   6   1  11        707.12        725.08        17.05 o                         
   7   1  11        113.33        120.82         9.09 o                         
   8   1  11       1007.06        981.59        38.73 o                         
   9   1  11        155.92        175.59        16.28 o                         
 -10   2  11         12.53        -13.69        16.58 o                         
  -9   2  11        330.73        323.87        15.43 o                         
  -8   2  11       1707.63       1829.83        32.26 o                         
  -7   2  11          2.47         13.70         5.72 o                         
  -6   2  11        447.87        416.85        18.43 o                         
  -5   2  11        226.98        224.12         8.77 o                         
  -4   2  11        262.01        280.29        13.37 o                         
  -3   2  11        863.56        922.41        22.32 o                         
  -2   2  11        123.88        113.88         7.46 o                         
  -1   2  11       1236.33       1170.22        19.02 o                         
   0   2  11       5990.89       6079.23        71.12 o                         
   1   2  11         67.94         89.45         7.84 o                         
   2   2  11         80.73         82.51         5.14 o                         
   3   2  11       2731.87       2677.47        32.40 o                         
   4   2  11        356.12        344.88        11.67 o                         
   5   2  11        568.09        541.59        15.57 o                         
   6   2  11        194.45        162.15         9.75 o                         
   7   2  11       1332.20       1315.14        37.49 o                         
   8   2  11        520.03        496.65        18.71 o                         
   9   2  11        209.12        201.16        11.98 o                         
 -10   3  11          0.63         -0.44        10.92 o                         
  -9   3  11          6.28         26.90        10.85 o                         
  -8   3  11         93.99        101.14        11.90 o                         
  -7   3  11          0.94          7.73         8.25 o                         
  -6   3  11         25.59         29.97         8.06 o                         
  -5   3  11        201.45        208.98        11.03 o                         
  -4   3  11          6.60         18.00         4.78 o                         
  -3   3  11        262.53        223.03         9.87 o                         
  -2   3  11        172.93        158.36        18.46 o                         
  -1   3  11        808.33        825.91        16.92 o                         
   0   3  11        436.69        482.20        12.52 o                         
   1   3  11       1103.08       1099.14        22.19 o                         
   2   3  11        567.11        615.40        11.06 o                         
   3   3  11        104.81        134.83         6.87 o                         
   4   3  11        371.69        393.05        11.76 o                         
   5   3  11        238.43        275.57        11.61 o                         
   6   3  11         15.41         19.16         8.08 o                         
   7   3  11        149.07        156.79        13.10 o                         
   8   3  11         18.83         17.11        15.79 o                         
   9   3  11         64.99         48.55        10.52 o                         
 -10   4  11        415.12        440.59        24.44 o                         
  -9   4  11        250.00        226.94        17.95 o                         
  -8   4  11         36.06         21.77         9.69 o                         
  -7   4  11         81.78         87.98        12.80 o                         
  -6   4  11       1321.12       1290.22        25.81 o                         
  -5   4  11          0.58         -3.47         5.44 o                         
  -4   4  11        688.75        678.09        16.95 o                         
  -3   4  11         13.50         20.98         4.57 o                         
  -2   4  11         50.94         50.62         5.48 o                         
  -1   4  11       1231.76       1204.85        26.39 o                         
   0   4  11         66.61         63.85         7.32 o                         
   1   4  11        629.03        656.57        11.89 o                         
   2   4  11        206.87        191.17         7.33 o                         
   3   4  11        188.47        213.82         9.07 o                         
   4   4  11        102.53         99.82         8.82 o                         
   5   4  11       1071.86       1064.15        25.16 o                         
   6   4  11          0.00          4.83         8.65 o                         
   7   4  11        220.11        223.57        17.76 o                         
   8   4  11          6.47          6.71         8.90 o                         
   9   4  11        429.21        436.73        22.09 o                         
 -10   5  11         68.32         62.86        13.36 o                         
  -9   5  11         42.26         38.51        11.24 o                         
  -8   5  11         31.75         29.84         9.66 o                         
  -7   5  11         27.75         10.48         8.95 o                         
  -6   5  11        111.51         93.05         8.90 o                         
  -5   5  11        103.44         91.69         8.65 o                         
  -4   5  11         47.85         54.17         7.09 o                         
  -3   5  11        520.92        521.44        16.75 o                         
  -2   5  11         76.02         93.68         6.92 o                         
  -1   5  11        349.68        395.50        10.06 o                         
   0   5  11        663.56        713.86        13.85 o                         
   1   5  11        922.65        964.19        16.90 o                         
   2   5  11          0.02          4.40         4.18 o                         
   3   5  11          3.16          3.88         5.54 o                         
   4   5  11       1415.40       1445.04        28.56 o                         
   5   5  11         28.49         32.23         8.99 o                         
   6   5  11          9.46         14.27         8.07 o                         
   7   5  11        328.53        323.36        17.36 o                         
   8   5  11         42.81         54.50        10.13 o                         
  -9   6  11         41.12         31.14        10.55 o                         
  -8   6  11        103.27        117.07        12.43 o                         
  -7   6  11          4.74         -7.06         8.57 o                         
  -6   6  11          0.12         -0.94         6.35 o                         
  -5   6  11         10.07         14.43         6.43 o                         
  -4   6  11        405.09        366.34        13.43 o                         
  -3   6  11          5.73          1.55         6.59 o                         
  -2   6  11        431.86        436.63        11.83 o                         
  -1   6  11        720.81        771.17        14.39 o                         
   0   6  11       2540.68       2502.33        33.52 o                         
   1   6  11       1076.95       1080.70        18.45 o                         
   2   6  11        397.86        357.90        11.54 o                         
   3   6  11          3.63          4.95         6.85 o                         
   4   6  11       1233.27       1190.99        25.48 o                         
   5   6  11         93.28         82.76         9.01 o                         
   6   6  11        222.92        212.94        13.87 o                         
   7   6  11         21.86         12.09         8.23 o                         
   8   6  11        291.32        311.01        20.42 o                         
  -9   7  11          5.03          4.18         9.73 o                         
  -8   7  11        270.47        295.17        33.23 o                         
  -7   7  11          8.29          7.71         8.76 o                         
  -6   7  11       1040.38       1001.10        35.38 o                         
  -5   7  11        536.10        520.80        16.62 o                         
  -4   7  11        300.90        300.81        12.97 o                         
  -3   7  11        135.85        139.55        10.81 o                         
  -2   7  11        147.81        136.37         6.88 o                         
  -1   7  11        217.47        230.77         8.81 o                         
   0   7  11        129.58        140.10         7.75 o                         
   1   7  11        263.13        269.22         9.62 o                         
   2   7  11         38.88         43.48         5.62 o                         
   3   7  11        900.16        858.71        23.97 o                         
   4   7  11          8.38         13.80         6.80 o                         
   5   7  11         22.76         24.70         8.19 o                         
   6   7  11        416.64        391.25        22.99 o                         
   7   7  11         22.18         15.99         8.59 o                         
   8   7  11         48.07         41.20         9.85 o                         
  -9   8  11         15.68          8.95        13.90 o                         
  -8   8  11         94.48        104.16        11.90 o                         
  -7   8  11        152.92        140.93        10.57 o                         
  -6   8  11         76.16         64.37         9.61 o                         
  -5   8  11       1103.70       1088.93        30.76 o                         
  -4   8  11        106.38        100.03         9.05 o                         
  -3   8  11        116.45        133.77         9.65 o                         
  -2   8  11        666.37        676.40        13.52 o                         
  -1   8  11        248.09        230.29         9.05 o                         
   0   8  11         26.99         42.19         6.10 o                         
   1   8  11        272.81        270.09        10.77 o                         
   2   8  11        250.96        219.55        10.26 o                         
   3   8  11        561.97        545.88        20.08 o                         
   4   8  11         76.06         65.19         9.43 o                         
   5   8  11       1272.49       1252.65        28.13 o                         
   6   8  11        162.66        144.82        11.30 o                         
   7   8  11         12.50         -9.20        15.95 o                         
   8   8  11         10.97         -5.70        12.66 o                         
  -8   9  11         15.55         25.15        10.99 o                         
  -7   9  11        209.50        166.27        12.86 o                         
  -6   9  11        140.06        121.11        11.85 o                         
  -5   9  11       1485.96       1483.26        33.31 o                         
  -4   9  11        873.19        856.64        23.97 o                         
  -3   9  11        140.46        164.14        11.07 o                         
  -2   9  11         75.29         75.33         5.78 o                         
  -1   9  11        235.70        255.02         9.76 o                         
   0   9  11        155.53        163.57         9.66 o                         
   1   9  11         21.99         23.47         5.72 o                         
   2   9  11         18.06         28.14         6.04 o                         
   3   9  11        650.91        660.31        22.09 o                         
   4   9  11         56.33         50.72         9.88 o                         
   5   9  11         72.92         68.27         9.36 o                         
   6   9  11          6.58          0.12         8.44 o                         
   7   9  11         43.79         16.98        10.39 o                         
  -8  10  11         85.81        103.00        14.54 o                         
  -7  10  11        205.82        200.79        13.97 o                         
  -6  10  11          2.17          7.92         9.67 o                         
  -5  10  11         30.88         21.06         9.09 o                         
  -4  10  11        996.34        977.87        26.29 o                         
  -3  10  11        277.53        314.22        11.33 o                         
  -2  10  11       1013.70       1039.31        18.56 o                         
  -1  10  11       1469.61       1495.65        24.06 o                         
   0  10  11        130.49        130.85         8.97 o                         
   1  10  11          4.67          1.35         5.24 o                         
   2  10  11        802.11        822.34        23.96 o                         
   3  10  11         61.59         71.32        10.01 o                         
   4  10  11         24.39         19.04         8.73 o                         
   5  10  11        685.90        654.21        21.00 o                         
   6  10  11        739.80        723.86        25.63 o                         
   7  10  11          2.84         -0.98        15.94 o                         
  -7  11  11         36.36         36.65         9.23 o                         
  -6  11  11         21.79          7.95         8.63 o                         
  -5  11  11          3.25         -1.58         7.87 o                         
  -4  11  11        803.57        827.89        24.64 o                         
  -3  11  11       1123.15       1072.99        28.28 o                         
  -2  11  11          1.34         -2.71         5.46 o                         
  -1  11  11         69.55         63.15         7.03 o                         
   0  11  11        162.04        153.65         9.49 o                         
   1  11  11        497.95        503.33        17.96 o                         
   2  11  11        133.54        139.09        12.14 o                         
   3  11  11         59.79         58.04        10.00 o                         
   4  11  11          1.89         -6.30        11.87 o                         
   5  11  11         85.40         60.99        12.05 o                         
   6  11  11         26.46         16.38        13.10 o                         
  -7  12  11         96.74         88.20        10.99 o                         
  -6  12  11          5.61         -5.67         7.87 o                         
  -5  12  11         63.78         80.73        10.55 o                         
  -4  12  11        215.11        212.42        15.59 o                         
  -3  12  11        863.95        905.25        22.33 o                         
  -2  12  11        459.79        443.26        20.81 o                         
  -1  12  11          0.66          4.68         5.75 o                         
   0  12  11          0.03          1.52         6.71 o                         
   1  12  11        164.00        173.46        11.51 o                         
   2  12  11          1.28         11.25         9.36 o                         
   3  12  11        208.40        236.39        16.16 o                         
   4  12  11         34.51         33.44        18.94 o                         
   5  12  11        196.02        164.04        21.35 o                         
  -6  13  11        196.32        176.63        16.24 o                         
  -5  13  11         27.94         23.63        14.17 o                         
  -4  13  11        228.37        234.95        44.95 o                         
  -3  13  11          1.09         -1.50         9.08 o                         
  -2  13  11         33.39         23.14         7.91 o                         
  -1  13  11         71.40         67.89        14.12 o                         
   0  13  11         88.98         97.03        12.74 o                         
   1  13  11          2.27          3.91         9.72 o                         
   2  13  11        487.98        493.02        20.47 o                         
   3  13  11        429.75        436.70        33.95 o                         
   4  13  11         16.93         45.17        11.66 o                         
  -5  14  11        124.91         85.91        19.26 o                         
  -4  14  11          0.20         -3.12         9.63 o                         
  -3  14  11         18.79         27.51        10.59 o                         
  -2  14  11        521.43        498.84        28.64 o                         
  -1  14  11        215.03        265.15        16.32 o                         
   0  14  11         24.44         37.96         8.90 o                         
   1  14  11        251.43        256.33        18.26 o                         
   2  14  11         98.81         97.60        16.60 o                         
   3  14  11          5.01         -6.05        12.44 o                         
  -3  15  11        109.80         79.34         8.51 o                         
  -2  15  11          5.39          7.10        21.37 o                         
  -1  15  11          2.79         19.10        13.32 o                         
   0  15  11         16.31         49.82        15.72 o                         
   1  15  11         34.10         -2.42        14.93 o                         
   2  15  11        196.31        215.64        29.89 o                         
 -10   0  12        273.99        287.89        21.05 o                         
  -9   0  12          3.08         -0.58        10.74 o                         
  -8   0  12        981.94        977.07        31.29 o                         
  -7   0  12        134.17        140.69        26.12 o                         
  -6   0  12        217.07        200.64        15.73 o                         
  -5   0  12       2843.85       2842.78        59.43 o                         
  -4   0  12          0.12         -0.06         7.31 o                         
  -3   0  12       2633.06       2570.06        55.58 o                         
  -2   0  12       2799.36       2720.34        76.93 o                         
  -1   0  12        615.21        686.43        22.58 o                         
   0   0  12      18330.20      17686.75       253.47 o                         
   1   0  12       9180.43       8973.32       132.76 o                         
   2   0  12       1565.97       1455.10        28.89 o                         
   3   0  12        172.72        149.82        10.68 o                         
   4   0  12        354.53        362.26        18.88 o                         
   5   0  12        122.06        155.64        13.74 o                         
   6   0  12        878.89        937.70       107.49 o                         
   7   0  12        100.06        107.05        13.94 o                         
   8   0  12       1579.77       1570.28        43.45 o                         
   9   0  12        183.59        167.50        16.16 o                         
 -10   1  12        126.57        106.17        11.01 o                         
  -9   1  12        243.72        244.17        14.05 o                         
  -8   1  12         41.80         44.10         7.55 o                         
  -7   1  12        829.30        836.49        19.24 o                         
  -6   1  12         82.18         86.08         7.31 o                         
  -5   1  12       1275.11       1289.75        20.97 o                         
  -4   1  12        260.00        271.81        18.93 o                         
  -3   1  12        272.74        227.42        10.63 o                         
  -2   1  12       1770.16       1813.41        38.09 o                         
  -1   1  12       1889.16       1940.71        27.48 o                         
   0   1  12        514.66        463.13        17.19 o                         
   1   1  12        699.40        737.07        14.54 o                         
   2   1  12        410.52        363.89         9.97 o                         
   3   1  12         54.12         64.84         5.97 o                         
   4   1  12        412.70        381.72        12.42 o                         
   5   1  12        732.02        734.24        17.49 o                         
   6   1  12        323.97        468.32        25.26 o                         
   7   1  12        264.19        269.18        12.38 o                         
   8   1  12          5.10         14.23        10.10 o                         
   9   1  12          1.79         -1.94         7.16 o                         
 -10   2  12         41.06         55.20        16.99 o                         
  -9   2  12        521.10        551.58        18.11 o                         
  -8   2  12        762.89        810.36        19.82 o                         
  -7   2  12        693.17        738.42        17.68 o                         
  -6   2  12        714.99        729.63        16.75 o                         
  -5   2  12        359.51        346.45        10.38 o                         
  -4   2  12       1039.39       1004.66        24.41 o                         
  -3   2  12        352.09        394.38        14.99 o                         
  -2   2  12          5.06          6.69         4.72 o                         
  -1   2  12        301.35        276.84        13.26 o                         
   0   2  12       1325.78       1321.13        23.21 o                         
   1   2  12        155.46        145.10         7.70 o                         
   2   2  12       2293.09       2365.25        27.34 o                         
   3   2  12        115.70        110.58         6.34 o                         
   4   2  12        128.71        139.56        15.37 o                         
   5   2  12        277.65        270.75        18.12 o                         
   6   2  12       1284.08       1298.87        36.14 o                         
   7   2  12        126.18        118.28         9.82 o                         
   8   2  12        714.29        670.86        19.27 o                         
   9   2  12          0.12          3.10         8.84 o                         
 -10   3  12          4.31        -14.13        16.80 o                         
  -9   3  12        527.09        592.97        24.68 o                         
  -8   3  12         24.59         26.00         9.82 o                         
  -7   3  12        911.60        973.84        27.75 o                         
  -6   3  12          8.35         10.00         6.48 o                         
  -5   3  12       1196.54       1116.59        22.81 o                         
  -4   3  12        447.14        428.25        13.27 o                         
  -3   3  12       4208.84       4104.48        57.93 o                         
  -2   3  12       2888.46       2755.94        40.49 o                         
  -1   3  12        219.82        296.23        10.00 o                         
   0   3  12        108.31        113.87         6.94 o                         
   1   3  12         23.83         16.49         4.12 o                         
   2   3  12          1.13          2.08         3.70 o                         
   3   3  12        948.14        915.48        15.68 o                         
   4   3  12         81.76        122.46        14.23 o                         
   5   3  12        362.48        387.12        19.60 o                         
   6   3  12          0.08          6.14         6.53 o                         
   7   3  12        124.30        150.66        11.83 o                         
   8   3  12        136.93        138.40        12.51 o                         
   9   3  12        129.69        105.95        12.50 o                         
 -10   4  12        158.64        159.39        16.47 o                         
  -9   4  12        229.38        230.78        29.98 o                         
  -8   4  12         21.90          7.39         9.43 o                         
  -7   4  12          0.36          1.48        10.45 o                         
  -6   4  12          6.06         11.71         7.11 o                         
  -5   4  12        212.54        220.58        12.33 o                         
  -4   4  12       1176.14       1224.66        28.04 o                         
  -3   4  12         66.73         78.07         6.52 o                         
  -2   4  12        195.91        161.93         9.48 o                         
  -1   4  12        465.52        418.06        12.13 o                         
   0   4  12         36.81         46.37         4.68 o                         
   1   4  12         28.81         31.26         4.38 o                         
   2   4  12        124.42        115.56         6.36 o                         
   3   4  12         69.55         54.08         5.02 o                         
   4   4  12        228.19        227.18        11.09 o                         
   5   4  12         15.26         19.49         9.62 o                         
   6   4  12        259.36        274.05        15.91 o                         
   7   4  12        140.84        132.74        13.62 o                         
   8   4  12         16.56          5.87         9.75 o                         
 -10   5  12         19.38         29.40        12.60 o                         
  -9   5  12          3.08         -1.96         9.94 o                         
  -8   5  12        137.77        124.01        13.08 o                         
  -7   5  12        128.76        122.96        12.44 o                         
  -6   5  12        128.06        135.41        10.02 o                         
  -5   5  12        443.18        421.08        14.98 o                         
  -4   5  12        302.43        284.45        12.55 o                         
  -3   5  12       1041.55        969.98        22.30 o                         
  -2   5  12         69.29         67.45         6.16 o                         
  -1   5  12       1073.42       1083.39        23.84 o                         
   0   5  12        327.24        357.23        10.33 o                         
   1   5  12        244.30        253.52         9.45 o                         
   2   5  12        351.18        363.55        11.17 o                         
   3   5  12        218.60        240.00         9.90 o                         
   4   5  12        370.53        383.80        15.85 o                         
   5   5  12        218.70        211.54        13.00 o                         
   6   5  12         57.78         57.38         9.58 o                         
   7   5  12        222.40        229.15        14.55 o                         
   8   5  12          4.81          2.22        10.77 o                         
  -9   6  12        213.37        207.48        16.94 o                         
  -8   6  12        403.80        389.00        20.54 o                         
  -7   6  12        303.79        263.70        13.84 o                         
  -6   6  12        220.51        224.58        16.43 o                         
  -5   6  12         26.53         36.72         8.21 o                         
  -4   6  12         43.35         40.42         7.98 o                         
  -3   6  12         37.42         24.72         4.56 o                         
  -2   6  12        233.01        209.24         9.54 o                         
  -1   6  12       1364.77       1403.74        24.78 o                         
   0   6  12        429.13        449.33        11.68 o                         
   1   6  12         47.88         72.18         6.18 o                         
   2   6  12          6.27          6.59         6.34 o                         
   3   6  12         48.12         46.98         8.39 o                         
   4   6  12         13.47          7.26         7.24 o                         
   5   6  12          1.15          7.90         7.87 o                         
   6   6  12         22.52         19.66         9.11 o                         
   7   6  12         39.65         39.35         9.35 o                         
   8   6  12         41.31         47.69        11.31 o                         
  -9   7  12          9.49         16.74        10.23 o                         
  -8   7  12         30.78         12.59        11.39 o                         
  -7   7  12         54.08         41.37         7.92 o                         
  -6   7  12        244.22        211.56        12.92 o                         
  -5   7  12        255.21        242.95        13.21 o                         
  -4   7  12        145.23        135.31         9.80 o                         
  -3   7  12          5.73         -5.57         8.72 o                         
  -2   7  12        882.32        863.07        18.03 o                         
  -1   7  12        191.64        178.87         8.33 o                         
   0   7  12        307.53        315.90        10.39 o                         
   1   7  12        305.09        328.20        11.01 o                         
   2   7  12         38.67         46.80         6.60 o                         
   3   7  12        273.86        255.18        15.89 o                         
   4   7  12        210.67        187.64        12.21 o                         
   5   7  12          4.58          2.10         7.49 o                         
   6   7  12         30.88         20.17         9.62 o                         
   7   7  12        271.33        291.26        16.21 o                         
   8   7  12         29.92         47.10        10.83 o                         
  -9   8  12        183.82        198.97        22.98 o                         
  -8   8  12          0.00         12.46        12.09 o                         
  -7   8  12         49.61         54.19         8.33 o                         
  -6   8  12        244.26        273.64        14.30 o                         
  -5   8  12        103.80         97.06         9.43 o                         
  -4   8  12         98.94        101.01         8.99 o                         
  -3   8  12        498.39        486.23        18.10 o                         
  -2   8  12         74.06         75.93         6.95 o                         
  -1   8  12        292.85        306.06        12.12 o                         
   0   8  12        413.81        393.70        13.01 o                         
   1   8  12        135.68        130.42         8.99 o                         
   2   8  12         16.60         21.12         5.41 o                         
   3   8  12         21.93         14.85         7.59 o                         
   4   8  12        926.69        949.52        23.71 o                         
   5   8  12        652.91        667.34        21.24 o                         
   6   8  12          0.02         -1.98         8.61 o                         
   7   8  12         14.88         -0.37        14.92 o                         
  -8   9  12          8.84         20.21         9.45 o                         
  -7   9  12          1.93          3.23         7.04 o                         
  -6   9  12          6.01         15.09         7.23 o                         
  -5   9  12         16.62          9.99         7.29 o                         
  -4   9  12          4.86         -1.45         6.79 o                         
  -3   9  12         27.64         33.52         7.35 o                         
  -2   9  12        195.00        190.21         8.91 o                         
  -1   9  12        159.21        158.02         8.81 o                         
   0   9  12          0.01         -4.65         4.65 o                         
   1   9  12          0.64         12.61         5.82 o                         
   2   9  12        152.40        144.89         9.71 o                         
   3   9  12         18.64         23.90         8.45 o                         
   4   9  12        144.46        163.81        19.94 o                         
   5   9  12         12.60          3.07         9.18 o                         
   6   9  12       1305.33       1239.42        36.81 o                         
   7   9  12         16.18          3.51        11.02 o                         
  -8  10  12          2.90         18.11         9.74 o                         
  -7  10  12         77.82         92.80         9.73 o                         
  -6  10  12        128.50        129.60        10.62 o                         
  -5  10  12          2.12          5.95         7.05 o                         
  -4  10  12        657.32        662.28        19.52 o                         
  -3  10  12        182.46        191.53        12.82 o                         
  -2  10  12       1817.38       1821.58        34.29 o                         
  -1  10  12        302.67        331.50        11.23 o                         
   0  10  12          2.54         -4.44         5.72 o                         
   1  10  12        107.79        117.35         8.47 o                         
   2  10  12         46.94         56.29         8.79 o                         
   3  10  12        283.07        311.21        17.53 o                         
   4  10  12        975.89        935.39        28.08 o                         
   5  10  12         23.74         12.03         7.81 o                         
   6  10  12          0.13         19.68        12.13 o                         
  -7  11  12        162.87        159.28        13.49 o                         
  -6  11  12          0.57         -5.23         8.08 o                         
  -5  11  12          4.16         -7.92         8.06 o                         
  -4  11  12          0.41          5.31         7.77 o                         
  -3  11  12        164.55        175.15        12.03 o                         
  -2  11  12        276.48        290.81        11.61 o                         
  -1  11  12       1364.28       1414.54        26.14 o                         
   0  11  12         11.67          1.04         5.66 o                         
   1  11  12         85.29         84.06        12.28 o                         
   2  11  12        311.68        325.82        16.69 o                         
   3  11  12         26.04         41.67        11.57 o                         
   4  11  12        542.39        535.19        39.21 o                         
   5  11  12         60.14         56.61         9.54 o                         
   6  11  12         54.23         48.29        10.82 o                         
  -6  12  12          4.35         -4.52        10.25 o                         
  -5  12  12        165.72        146.93        16.79 o                         
  -4  12  12        229.45        241.31        16.57 o                         
  -3  12  12       1061.68       1073.10        20.50 o                         
  -2  12  12         33.21         41.06         7.57 o                         
  -1  12  12          8.21         12.79         7.04 o                         
   0  12  12         14.21         11.98         5.94 o                         
   1  12  12        167.57        189.29        12.80 o                         
   2  12  12        375.44        359.45        34.46 o                         
   3  12  12        214.61        186.56        18.59 o                         
   4  12  12        596.17        586.78        39.43 o                         
   5  12  12         39.01         58.43        10.29 o                         
  -5  13  12          3.73         -4.81         7.70 o                         
  -4  13  12          2.12         -2.48        10.18 o                         
  -3  13  12         36.34         37.26         6.84 o                         
  -2  13  12          0.81          1.46         5.89 o                         
  -1  13  12          0.01         15.07        11.32 o                         
   0  13  12       1253.38       1288.56        37.74 o                         
   1  13  12          0.06         -5.50        10.52 o                         
   2  13  12        105.01         94.03        15.79 o                         
   3  13  12          0.97          4.89         9.29 o                         
   4  13  12         95.97        115.11        15.50 o                         
  -4  14  12         23.36         -2.41        10.70 o                         
  -3  14  12         58.34         48.97         7.15 o                         
  -2  14  12        420.43        460.41        29.51 o                         
  -1  14  12          6.00         19.94        11.48 o                         
   0  14  12         15.94         11.26         7.83 o                         
   1  14  12         77.98         79.58        12.02 o                         
   2  14  12         66.14         53.46        10.88 o                         
   3  14  12          4.60         23.69        20.37 o                         
  -2  15  12         27.29         53.18        12.27 o                         
  -1  15  12        154.82        178.92        18.83 o                         
   0  15  12          3.51         24.47        14.74 o                         
   1  15  12        397.62        299.56        19.05 o                         
 -10   1  13        402.93        402.96        19.11 o                         
  -9   1  13        345.73        362.91        25.56 o                         
  -8   1  13         52.39         42.99         7.31 o                         
  -7   1  13         82.90         93.18         8.17 o                         
  -6   1  13        150.06        164.28         9.93 o                         
  -5   1  13         15.57         26.64         5.11 o                         
  -4   1  13        777.37        819.24        22.56 o                         
  -3   1  13        145.88        168.59        10.30 o                         
  -2   1  13        282.06        281.68        11.39 o                         
  -1   1  13        196.14        233.90         9.60 o                         
   0   1  13       2483.40       2395.12        32.52 o                         
   1   1  13       1957.26       1878.63        24.77 o                         
   2   1  13         76.85        109.13         6.54 o                         
   3   1  13        217.93        202.04         8.67 o                         
   4   1  13         90.82         89.28        17.28 o                         
   5   1  13         84.36         90.56         9.67 o                         
   6   1  13        223.36        237.50        14.25 o                         
   7   1  13        389.07        419.80        14.64 o                         
   8   1  13         12.84         12.88         7.70 o                         
 -10   2  13          0.34        -16.07        16.07 o                         
  -9   2  13         71.99         84.58        16.12 o                         
  -8   2  13          8.43          4.55         6.39 o                         
  -7   2  13       1136.99       1121.92        44.26 o                         
  -6   2  13         88.50        100.67        10.78 o                         
  -5   2  13        536.43        562.69        13.28 o                         
  -4   2  13        272.28        286.14        19.91 o                         
  -3   2  13       1139.00       1037.52        21.25 o                         
  -2   2  13        199.60        173.38         8.74 o                         
  -1   2  13       1160.08       1181.29        19.62 o                         
   0   2  13       3194.95       3104.55        40.17 o                         
   1   2  13          0.16         -3.31         3.93 o                         
   2   2  13        251.95        235.40         8.97 o                         
   3   2  13        210.03        216.93         8.31 o                         
   4   2  13        249.97        195.57        14.07 o                         
   5   2  13        100.75         97.89         8.21 o                         
   6   2  13        111.52        101.11         8.87 o                         
   7   2  13        137.52        141.59         9.53 o                         
   8   2  13        294.61        307.66        26.93 o                         
 -10   3  13          5.69          1.30        11.77 o                         
  -9   3  13        114.86        128.16        14.19 o                         
  -8   3  13         35.88         33.01        10.36 o                         
  -7   3  13        424.13        444.91        20.33 o                         
  -6   3  13        260.21        261.75        14.29 o                         
  -5   3  13          1.61          4.09         4.39 o                         
  -4   3  13        386.03        388.07        14.77 o                         
  -3   3  13       1126.48       1160.48        22.08 o                         
  -2   3  13        103.64        125.66         8.26 o                         
  -1   3  13         10.74         18.41         4.81 o                         
   0   3  13        422.80        427.93        11.38 o                         
   1   3  13        495.23        496.08        12.26 o                         
   2   3  13          2.03          0.69         5.82 o                         
   3   3  13        440.23        439.43        10.41 o                         
   4   3  13        420.13        381.67        13.86 o                         
   5   3  13          1.79          7.75         5.97 o                         
   6   3  13          3.06         18.10         7.19 o                         
   7   3  13         20.87         25.20         8.48 o                         
   8   3  13         11.13         51.92        12.77 o                         
 -10   4  13        173.81        170.63        16.48 o                         
  -9   4  13          0.50          5.52        10.22 o                         
  -8   4  13          9.94          4.10         9.83 o                         
  -7   4  13          1.11         -4.16         8.35 o                         
  -6   4  13        174.23        164.74        11.70 o                         
  -5   4  13        127.42        124.91         9.67 o                         
  -4   4  13        171.91        172.31        13.18 o                         
  -3   4  13        368.90        359.36        22.06 o                         
  -2   4  13          6.08          3.08         5.13 o                         
  -1   4  13        178.42        183.36         9.69 o                         
   0   4  13        176.47        203.96         8.72 o                         
   1   4  13          0.79          7.12         4.49 o                         
   2   4  13         40.03         50.27         5.18 o                         
   3   4  13         11.33         18.87         5.77 o                         
   4   4  13         11.36          2.67         8.31 o                         
   5   4  13        254.57        296.12        15.78 o                         
   6   4  13         36.30         49.50        10.32 o                         
   7   4  13        143.96        169.56        13.71 o                         
   8   4  13        239.75        256.24        15.62 o                         
  -9   5  13        295.43        300.30        20.60 o                         
  -8   5  13          8.62         15.52        11.28 o                         
  -7   5  13        276.70        288.38        18.40 o                         
  -6   5  13        117.92        116.98         9.87 o                         
  -5   5  13          6.52          4.07         8.15 o                         
  -4   5  13       1325.93       1258.42        29.40 o                         
  -3   5  13          8.20         19.84         5.06 o                         
  -2   5  13         43.97         54.43         6.18 o                         
  -1   5  13        195.52        177.31        14.63 o                         
   0   5  13        425.30        410.98        11.55 o                         
   1   5  13       1092.38       1088.08        19.21 o                         
   2   5  13         63.21         74.97         6.41 o                         
   3   5  13         38.12         49.31         5.14 o                         
   4   5  13        348.93        341.70        18.10 o                         
   5   5  13        143.24        129.74        11.65 o                         
   6   5  13          0.00         -0.90         7.32 o                         
   7   5  13          8.34         -9.29         9.29 o                         
   8   5  13          3.41         13.64        16.46 o                         
  -9   6  13          2.50         19.22        10.66 o                         
  -8   6  13        534.25        498.09        23.13 o                         
  -7   6  13         82.20        101.89        11.56 o                         
  -6   6  13         89.65         88.96         9.48 o                         
  -5   6  13        298.70        285.56        14.00 o                         
  -4   6  13         43.98         38.80         7.47 o                         
  -3   6  13         11.75          3.74         4.51 o                         
  -2   6  13        122.23        114.59         7.77 o                         
  -1   6  13        231.69        238.79         9.35 o                         
   0   6  13         14.63         20.32         4.98 o                         
   1   6  13        326.34        322.16        10.73 o                         
   2   6  13         41.89         50.81         6.06 o                         
   3   6  13          8.63          2.53         7.18 o                         
   4   6  13        472.24        472.57        17.65 o                         
   5   6  13         57.44         65.75         9.81 o                         
   6   6  13         41.81         32.72         8.78 o                         
   7   6  13         21.34         25.25         9.26 o                         
   8   6  13         26.85         15.88        10.25 o                         
  -9   7  13          0.07        -11.82        12.23 o                         
  -8   7  13         52.50         58.16        11.27 o                         
  -7   7  13         73.09         83.80         9.34 o                         
  -6   7  13        698.92        640.63        20.10 o                         
  -5   7  13          6.25         -0.33         8.02 o                         
  -4   7  13          4.02         -4.11         6.77 o                         
  -3   7  13          7.21         14.20         4.90 o                         
  -2   7  13         29.88         29.52         5.59 o                         
  -1   7  13        150.84        141.57         8.09 o                         
   0   7  13        127.51        131.63         8.94 o                         
   1   7  13          2.54         11.81         5.40 o                         
   2   7  13        195.10        205.73        10.93 o                         
   3   7  13          2.16         13.27         7.78 o                         
   4   7  13        621.60        634.45        42.44 o                         
   5   7  13        364.36        361.96        17.54 o                         
   6   7  13        109.92        112.45        11.66 o                         
   7   7  13         27.13         27.56         9.50 o                         
  -8   8  13         85.14         76.03        11.47 o                         
  -7   8  13          2.57          8.95         7.49 o                         
  -6   8  13         23.63         41.05         8.34 o                         
  -5   8  13        237.54        242.52        13.89 o                         
  -4   8  13       2053.07       2026.76        35.92 o                         
  -3   8  13        361.26        352.79        11.90 o                         
  -2   8  13        219.64        207.66         9.23 o                         
  -1   8  13        626.80        645.82        16.45 o                         
   0   8  13          9.36         14.60         4.94 o                         
   1   8  13        150.67        162.18         9.33 o                         
   2   8  13        359.98        343.66        12.67 o                         
   3   8  13        787.78        815.49        24.89 o                         
   4   8  13         11.60         11.78         7.67 o                         
   5   8  13          2.85         -1.22         7.08 o                         
   6   8  13         30.85         14.17         8.66 o                         
   7   8  13         14.34          0.20         8.93 o                         
  -8   9  13         20.95         22.85        10.00 o                         
  -7   9  13        119.15         95.20         9.91 o                         
  -6   9  13          0.48          3.65         7.34 o                         
  -5   9  13         23.45         14.28         8.41 o                         
  -4   9  13        197.56        185.21        12.29 o                         
  -3   9  13        932.39        980.46        26.37 o                         
  -2   9  13        492.14        508.27        12.67 o                         
  -1   9  13         17.90         10.95         5.17 o                         
   0   9  13        121.60        109.64         7.47 o                         
   1   9  13        138.50        127.43         8.55 o                         
   2   9  13        202.43        186.56        10.43 o                         
   3   9  13          7.09          2.61         7.55 o                         
   4   9  13        315.52        301.21        15.17 o                         
   5   9  13        131.57        118.96        10.84 o                         
   6   9  13        109.22        122.48        14.30 o                         
   7   9  13         41.13         27.82        14.01 o                         
  -7  10  13         37.33         35.91         8.61 o                         
  -6  10  13        573.87        575.35        19.42 o                         
  -5  10  13        539.57        538.41        18.50 o                         
  -4  10  13          0.18          9.92         7.37 o                         
  -3  10  13        139.71        169.98        11.99 o                         
  -2  10  13         59.41         78.79         6.66 o                         
  -1  10  13          8.71         13.22         5.44 o                         
   0  10  13          0.30          8.26         5.83 o                         
   1  10  13          0.38          2.92         6.74 o                         
   2  10  13        130.12        138.45         8.98 o                         
   3  10  13       1115.27       1138.59        30.78 o                         
   4  10  13         16.64         10.44         8.45 o                         
   5  10  13        196.59        177.69        21.22 o                         
   6  10  13          0.61         -1.39        11.70 o                         
  -7  11  13        260.13        282.70        15.77 o                         
  -6  11  13         46.80         58.44        11.24 o                         
  -5  11  13         33.81         35.70         8.65 o                         
  -4  11  13         61.30         66.12         8.98 o                         
  -3  11  13        142.09        135.09        10.77 o                         
  -2  11  13          0.28         -4.54         4.62 o                         
  -1  11  13         13.87          8.54         5.72 o                         
   0  11  13         62.76         75.78         8.21 o                         
   1  11  13         86.55         72.28         7.89 o                         
   2  11  13         93.95         97.42        14.24 o                         
   3  11  13        139.13        124.21        17.26 o                         
   4  11  13         12.38          6.71        10.73 o                         
   5  11  13         20.82         11.86        12.37 o                         
  -6  12  13          0.08         -4.17         8.21 o                         
  -5  12  13          1.74         -7.23         7.23 o                         
  -4  12  13        116.87        120.68        11.03 o                         
  -3  12  13        910.90        981.98        19.61 o                         
  -2  12  13          8.09         10.53         6.15 o                         
  -1  12  13         10.14         -0.94         5.82 o                         
   0  12  13         19.56         31.17        14.39 o                         
   1  12  13         34.64         35.20         8.25 o                         
   2  12  13          7.94         15.39         9.10 o                         
   3  12  13        106.38        147.88        16.99 o                         
   4  12  13         27.67         45.80        12.67 o                         
   5  12  13         37.40         42.89        12.88 o                         
  -5  13  13         14.54         17.86         8.70 o                         
  -4  13  13          5.84          7.05        14.10 o                         
  -3  13  13         26.30         27.89         5.65 o                         
  -2  13  13          0.03          9.06         8.08 o                         
  -1  13  13        355.85        353.33        14.94 o                         
   0  13  13         61.24         56.39        11.36 o                         
   1  13  13        215.86        158.31        16.27 o                         
   2  13  13         30.25         28.64         9.10 o                         
   3  13  13         37.28         28.34        13.73 o                         
   4  13  13          6.43         37.72        13.73 o                         
  -4  14  13          0.00          0.02        15.50 o                         
  -3  14  13         31.74         32.12         7.80 o                         
  -2  14  13         96.40        103.05         9.89 o                         
  -1  14  13        157.11        198.59        15.24 o                         
   0  14  13          0.03         30.12        17.93 o                         
   1  14  13          9.93         18.27         9.39 o                         
   2  14  13          4.38        -12.51        12.51 o                         
 -10   0  14        241.80        287.55        25.07 o                         
  -9   0  14         41.94         46.53        11.63 o                         
  -8   0  14        150.62        173.80        16.68 o                         
  -7   0  14          2.67          4.32         9.13 o                         
  -6   0  14       1962.32       1935.15        48.81 o                         
  -5   0  14         21.80         37.64        20.59 o                         
  -4   0  14        767.64        746.72        26.51 o                         
  -3   0  14         21.00         26.85         9.04 o                         
  -2   0  14       2181.24       2338.08        52.29 o                         
  -1   0  14        136.96        157.24        13.61 o                         
   0   0  14      20056.88      19454.77       279.38 o                         
   1   0  14       4722.92       4686.51        74.67 o                         
   2   0  14       1075.70       1046.02        25.53 o                         
   3   0  14        140.33        137.97        10.62 o                         
   4   0  14       1549.70       1440.61        39.32 o                         
   5   0  14        418.02        391.53        26.35 o                         
   6   0  14         18.82          8.46        29.89 o                         
   7   0  14        280.47        277.64        20.15 o                         
   8   0  14         85.82         86.24        14.06 o                         
 -10   1  14        147.70        136.99        15.34 o                         
  -9   1  14         26.33         26.09         8.05 o                         
  -8   1  14         12.96          9.52         6.70 o                         
  -7   1  14        243.48        262.22        13.21 o                         
  -6   1  14          7.64         55.70        16.90 o                         
  -5   1  14         32.50         52.48         8.61 o                         
  -4   1  14         61.62         65.27         7.89 o                         
  -3   1  14         93.58         92.76         8.10 o                         
  -2   1  14         82.93         84.52         7.71 o                         
  -1   1  14          1.84         10.75         4.89 o                         
   0   1  14       1962.06       1863.90        27.38 o                         
   1   1  14       1135.66       1129.51        17.99 o                         
   2   1  14          1.36          0.87         6.66 o                         
   3   1  14         38.60         49.87         5.81 o                         
   4   1  14        343.59        342.24        14.46 o                         
   5   1  14        522.27        478.78        25.40 o                         
   6   1  14        103.13         83.84         9.69 o                         
   7   1  14        135.31        132.99        10.56 o                         
   8   1  14        326.26        349.74        15.38 o                         
 -10   2  14         95.29        115.08        15.11 o                         
  -9   2  14        332.73        361.21        20.07 o                         
  -8   2  14          4.75          2.62         6.22 o                         
  -7   2  14        682.32        682.88        17.50 o                         
  -6   2  14          2.01          5.60         5.53 o                         
  -5   2  14          0.07          4.11         5.94 o                         
  -4   2  14        442.96        442.29        17.58 o                         
  -3   2  14         31.14         48.30         7.19 o                         
  -2   2  14          0.40          1.29         4.71 o                         
  -1   2  14        307.23        327.51        10.94 o                         
   0   2  14        577.11        597.73        13.86 o                         
   1   2  14         77.23        109.58         6.77 o                         
   2   2  14         84.84        111.29         6.78 o                         
   3   2  14         47.82         54.80         7.91 o                         
   4   2  14         52.59         43.53         7.51 o                         
   5   2  14         27.29         65.98        12.06 o                         
   6   2  14          4.81          3.25         6.55 o                         
   7   2  14        342.99        331.28        15.16 o                         
   8   2  14          1.56         10.66         7.03 o                         
 -10   3  14          1.52         -6.17        11.81 o                         
  -9   3  14         13.07          2.54        12.03 o                         
  -8   3  14        147.58        142.68        13.62 o                         
  -7   3  14        440.21        481.95        21.07 o                         
  -6   3  14       1325.82       1368.67        27.79 o                         
  -5   3  14        345.63        324.27        11.55 o                         
  -4   3  14        554.13        541.06        15.24 o                         
  -3   3  14        920.21        933.47        20.32 o                         
  -2   3  14          4.22         12.38         5.34 o                         
  -1   3  14        930.87        913.78        17.24 o                         
   0   3  14          1.68         -4.52         4.52 o                         
   1   3  14         13.07         22.94         6.30 o                         
   2   3  14         91.11        107.93         6.20 o                         
   3   3  14          6.54         30.82        10.13 o                         
   4   3  14        111.74        131.24        15.74 o                         
   5   3  14          0.04         42.21        13.52 o                         
   6   3  14          0.11          6.57         6.26 o                         
   7   3  14        298.81        261.67        18.52 o                         
   8   3  14          1.43          9.87        17.19 o                         
  -9   4  14        377.07        385.97        21.96 o                         
  -8   4  14        727.24        732.69        25.82 o                         
  -7   4  14         19.86         32.38        10.37 o                         
  -6   4  14          0.60         -3.89         6.65 o                         
  -5   4  14         11.10         10.92         6.89 o                         
  -4   4  14        452.22        477.27        29.26 o                         
  -3   4  14        144.40        155.35         9.76 o                         
  -2   4  14        112.23        121.97        13.71 o                         
  -1   4  14         91.89         77.04         8.58 o                         
   0   4  14        152.86        153.94        10.71 o                         
   1   4  14        122.25        146.20         7.56 o                         
   2   4  14        407.50        416.76        10.21 o                         
   3   4  14        416.40        400.21        16.42 o                         
   4   4  14        109.88        128.18         9.21 o                         
   5   4  14        334.09        398.94        31.81 o                         
   6   4  14         14.37         21.88         8.37 o                         
   7   4  14         33.05         39.33         9.18 o                         
   8   4  14         32.10         24.93        13.39 o                         
  -9   5  14          2.91         -0.86        10.39 o                         
  -8   5  14         22.28         19.85        12.07 o                         
  -7   5  14         29.43         27.58         8.17 o                         
  -6   5  14        212.21        214.58        13.64 o                         
  -5   5  14          0.12         -5.68         7.03 o                         
  -4   5  14         20.36         28.60         8.68 o                         
  -3   5  14        268.94        240.77        14.59 o                         
  -2   5  14          0.14          1.40         5.07 o                         
  -1   5  14          0.68         -1.26         5.11 o                         
   0   5  14        352.62        319.11        10.85 o                         
   1   5  14         22.78         28.74         5.43 o                         
   2   5  14        139.83        147.82         7.90 o                         
   3   5  14        248.44        234.12        10.86 o                         
   4   5  14          0.30          1.24         6.77 o                         
   5   5  14          3.36          6.04         7.98 o                         
   6   5  14        373.42        382.94        25.40 o                         
   7   5  14        114.60         95.26        16.19 o                         
   8   5  14        112.53        120.76        14.28 o                         
  -9   6  14         64.38         63.35        12.62 o                         
  -8   6  14         61.10         32.23        11.21 o                         
  -7   6  14        140.85        115.99        10.45 o                         
  -6   6  14        168.36        165.75        12.14 o                         
  -5   6  14         98.18         87.73         9.27 o                         
  -4   6  14        344.82        291.44        16.48 o                         
  -3   6  14        114.43        104.72         7.97 o                         
  -2   6  14         16.38          9.18         5.51 o                         
  -1   6  14        273.91        290.98        11.60 o                         
   0   6  14        258.25        241.52         9.97 o                         
   1   6  14         12.94         15.42         5.44 o                         
   2   6  14        167.17        179.64         9.32 o                         
   3   6  14         34.83         43.63         7.51 o                         
   4   6  14        271.41        267.31        20.57 o                         
   5   6  14          0.35         -5.22         7.06 o                         
   6   6  14         23.82         21.23         8.54 o                         
   7   6  14          0.08         -7.88         8.35 o                         
  -9   7  14          0.60          2.23        10.79 o                         
  -8   7  14        124.86        115.95        13.27 o                         
  -7   7  14         27.66         29.14         8.36 o                         
  -6   7  14        381.32        342.59        15.80 o                         
  -5   7  14         95.21        107.75        14.18 o                         
  -4   7  14       1904.87       1935.53        34.72 o                         
  -3   7  14        866.47        828.63        18.15 o                         
  -2   7  14         24.79         18.31         5.74 o                         
  -1   7  14         19.50         18.96         5.37 o                         
   0   7  14        115.57        112.22         7.56 o                         
   1   7  14        603.81        597.13        14.50 o                         
   2   7  14        177.05        180.55        10.84 o                         
   3   7  14         83.94         71.50        12.74 o                         
   4   7  14         25.75         35.14        10.93 o                         
   5   7  14          5.99          4.31         7.40 o                         
   6   7  14          0.08         -8.42         8.42 o                         
   7   7  14          2.55          7.03         9.49 o                         
  -8   8  14         58.71         51.75        10.89 o                         
  -7   8  14         38.16         32.12        10.39 o                         
  -6   8  14         52.81         58.44         9.34 o                         
  -5   8  14          7.01          9.24         8.18 o                         
  -4   8  14        307.04        311.22        15.25 o                         
  -3   8  14        497.11        514.78        14.34 o                         
  -2   8  14        427.41        416.45        13.76 o                         
  -1   8  14         44.62         39.70         7.32 o                         
   0   8  14         28.91         48.65         6.43 o                         
   1   8  14        297.39        291.89        11.40 o                         
   2   8  14         14.87         19.52         7.16 o                         
   3   8  14         33.59         42.39         9.89 o                         
   4   8  14          6.86         -4.88         7.73 o                         
   5   8  14          0.64         -1.82         7.81 o                         
   6   8  14        253.62        281.16        16.74 o                         
   7   8  14         20.32         14.15        10.14 o                         
  -8   9  14          4.48         -7.39         9.43 o                         
  -7   9  14         15.92         12.55         7.66 o                         
  -6   9  14        148.95        140.74        11.57 o                         
  -5   9  14         30.70         25.72         8.37 o                         
  -4   9  14         21.23         30.43         8.21 o                         
  -3   9  14        149.64        155.62         9.62 o                         
  -2   9  14        113.53        132.13         8.36 o                         
  -1   9  14        243.91        249.50        10.46 o                         
   0   9  14        127.69        135.20         8.60 o                         
   1   9  14          0.20          5.54         5.83 o                         
   2   9  14        337.28        341.98        12.86 o                         
   3   9  14          3.62          6.87         8.38 o                         
   4   9  14         10.38         22.73         8.81 o                         
   5   9  14        116.43        105.85        15.88 o                         
   6   9  14        343.54        381.65        18.73 o                         
  -7  10  14          0.95          7.91         7.55 o                         
  -6  10  14         87.95         77.61        10.22 o                         
  -5  10  14         19.15         24.45         8.28 o                         
  -4  10  14          6.90          7.62         7.74 o                         
  -3  10  14        648.45        647.37        19.83 o                         
  -2  10  14         35.59         32.95         5.57 o                         
  -1  10  14        260.76        231.48        10.64 o                         
   0  10  14         79.68         73.71         7.82 o                         
   1  10  14         64.12         58.25         7.17 o                         
   2  10  14        339.24        329.68        12.63 o                         
   3  10  14       1247.54       1227.27        35.77 o                         
   4  10  14        288.37        317.26        28.66 o                         
   5  10  14          3.83          7.60         8.94 o                         
   6  10  14         15.90         -1.45        14.86 o                         
  -7  11  14         36.64         47.11         9.42 o                         
  -6  11  14         24.42         26.90         9.08 o                         
  -5  11  14        477.50        472.56        19.46 o                         
  -4  11  14         47.31         47.37         9.75 o                         
  -3  11  14         84.26         97.58        10.71 o                         
  -2  11  14         21.07         22.25         5.48 o                         
  -1  11  14        453.40        427.67        14.25 o                         
   0  11  14          0.79         -6.53         7.13 o                         
   1  11  14         32.13         24.39         9.14 o                         
   2  11  14         70.37         62.83        15.07 o                         
   3  11  14         17.88         39.87        11.71 o                         
   4  11  14          2.09         24.95        12.51 o                         
   5  11  14        321.06        328.48        18.22 o                         
  -6  12  14          1.11         -2.56        11.09 o                         
  -5  12  14          1.98         -1.75         7.74 o                         
  -4  12  14        136.32        136.96        15.91 o                         
  -3  12  14        340.99        362.20        16.84 o                         
  -2  12  14          0.04          7.42         5.83 o                         
  -1  12  14         91.32         93.08        10.22 o                         
   0  12  14         55.29         55.73         7.71 o                         
   1  12  14        310.79        273.02        14.32 o                         
   2  12  14          4.41         -7.11        15.83 o                         
   3  12  14        129.94        125.14        21.80 o                         
   4  12  14        211.50        164.87        28.45 o                         
  -5  13  14          1.82         -0.80         9.34 o                         
  -4  13  14         22.88         21.70        10.67 o                         
  -3  13  14        261.11        244.62        20.65 o                         
  -2  13  14        104.77         96.60         8.41 o                         
  -1  13  14         42.60         43.78        12.44 o                         
   0  13  14         62.03         43.40         8.63 o                         
   1  13  14        123.09        102.69         9.86 o                         
   2  13  14         38.78         31.00        15.28 o                         
   3  13  14         93.85         79.91        21.70 o                         
  -3  14  14         13.56          5.37        13.37 o                         
  -2  14  14          0.03          6.25         9.14 o                         
  -1  14  14          1.32         17.27        11.35 o                         
   0  14  14         30.50         12.66         7.80 o                         
   1  14  14          2.44         19.88        31.44 o                         
 -10   1  15         11.70         23.23         9.27 o                         
  -9   1  15         11.08         14.41         7.42 o                         
  -8   1  15        351.61        326.57        14.33 o                         
  -7   1  15       2055.51       2070.45        35.36 o                         
  -6   1  15        532.49        506.01        15.45 o                         
  -5   1  15        737.27        744.65        23.26 o                         
  -4   1  15          0.38          2.74         6.15 o                         
  -3   1  15        375.65        380.03        13.93 o                         
  -2   1  15       1301.18       1287.47        22.17 o                         
  -1   1  15        163.01        170.45         9.06 o                         
   0   1  15        958.15        940.67        16.83 o                         
   1   1  15       3029.56       2942.34        36.49 o                         
   2   1  15        150.70        154.26         8.05 o                         
   3   1  15       1110.60       1034.51        24.48 o                         
   4   1  15        487.03        483.92        19.89 o                         
   5   1  15        150.63        130.53        11.89 o                         
   6   1  15          0.00          1.94         6.97 o                         
   7   1  15        632.21        547.23        28.82 o                         
   8   1  15         76.30         68.77        11.03 o                         
 -10   2  15        652.66        718.92        40.92 o                         
  -9   2  15          1.56         -3.39         9.92 o                         
  -8   2  15          3.90          3.02         6.19 o                         
  -7   2  15       1136.69       1067.60        22.78 o                         
  -6   2  15          9.56         14.32         6.05 o                         
  -5   2  15       1263.15       1244.33        30.58 o                         
  -4   2  15       1319.63       1230.71        33.76 o                         
  -3   2  15       1196.30       1169.00        20.82 o                         
  -2   2  15        352.41        357.40        12.43 o                         
  -1   2  15       1132.54       1105.75        20.14 o                         
   0   2  15          3.30         28.96         6.93 o                         
   1   2  15       1208.13       1154.90        18.83 o                         
   2   2  15         89.96        123.38         7.44 o                         
   3   2  15        246.75        278.02        10.48 o                         
   4   2  15        294.05        287.24        14.90 o                         
   5   2  15         85.68         85.02         8.62 o                         
   6   2  15        160.10        161.58        10.62 o                         
   7   2  15        117.53        118.90        10.77 o                         
   8   2  15         13.46         21.14        13.73 o                         
  -9   3  15         27.72         15.23        12.17 o                         
  -8   3  15        285.09        292.26        19.52 o                         
  -7   3  15        705.35        675.01        24.33 o                         
  -6   3  15        133.57        120.46        11.73 o                         
  -5   3  15        397.61        362.74        12.46 o                         
  -4   3  15        546.01        532.81        31.34 o                         
  -3   3  15         20.24         20.83         6.63 o                         
  -2   3  15        421.44        395.92        12.46 o                         
  -1   3  15          5.80          6.98         5.24 o                         
   0   3  15        131.50        141.28        10.92 o                         
   1   3  15         52.08         64.04         6.60 o                         
   2   3  15         83.78        118.18         9.15 o                         
   3   3  15         11.58         10.20         4.87 o                         
   4   3  15         22.17         21.31         6.67 o                         
   5   3  15        573.28        599.40        17.72 o                         
   6   3  15          9.18         14.11         6.81 o                         
   7   3  15         17.56         24.21        15.82 o                         
   8   3  15        185.16        180.01        15.76 o                         
  -9   4  15         36.89         21.95        16.01 o                         
  -8   4  15        173.97        184.81        16.67 o                         
  -7   4  15          1.37         -3.47         9.07 o                         
  -6   4  15          7.53          7.36         7.67 o                         
  -5   4  15        395.52        395.20        16.10 o                         
  -4   4  15         13.47         23.28         6.28 o                         
  -3   4  15        664.01        674.55        22.02 o                         
  -2   4  15          1.30          5.48         5.70 o                         
  -1   4  15         71.95         75.40         7.48 o                         
   0   4  15        404.07        403.25        11.82 o                         
   1   4  15         11.32          5.43         5.07 o                         
   2   4  15         63.79         85.08         6.55 o                         
   3   4  15        290.19        270.28        20.52 o                         
   4   4  15        313.63        301.21        17.88 o                         
   5   4  15         16.89         24.90         7.76 o                         
   6   4  15         27.75         27.68         8.82 o                         
   7   4  15          6.76         10.77        10.99 o                         
   8   4  15        165.89        175.02        16.26 o                         
  -9   5  15          0.06        -10.70        10.70 o                         
  -8   5  15        123.99        148.96        15.46 o                         
  -7   5  15        222.43        216.49        13.56 o                         
  -6   5  15         96.66         86.54        10.14 o                         
  -5   5  15        137.08        136.80        10.31 o                         
  -4   5  15        855.51        897.35        44.47 o                         
  -3   5  15        824.55        823.60        18.64 o                         
  -2   5  15        172.53        168.49        12.63 o                         
  -1   5  15         20.19         27.54         6.63 o                         
   0   5  15         14.07         27.66         6.29 o                         
   1   5  15        331.63        297.81        13.00 o                         
   2   5  15          1.21          4.62         4.52 o                         
   3   5  15        445.62        453.96        13.32 o                         
   4   5  15        583.20        536.71        16.27 o                         
   5   5  15         85.62         78.76        10.01 o                         
   6   5  15         81.35         79.75        10.50 o                         
   7   5  15          2.28         24.43        15.01 o                         
  -9   6  15         29.02         28.79        12.68 o                         
  -8   6  15        163.56        134.85        13.80 o                         
  -7   6  15         94.66        106.66        10.67 o                         
  -6   6  15         60.00         59.89         9.33 o                         
  -5   6  15         86.48         80.15        11.04 o                         
  -4   6  15        115.82        124.97        14.94 o                         
  -3   6  15        106.22        103.99         8.54 o                         
  -2   6  15        151.30        148.95         9.65 o                         
  -1   6  15          2.35          3.33         5.81 o                         
   0   6  15          7.63         -4.98         5.38 o                         
   1   6  15         23.19         28.45         5.77 o                         
   2   6  15         17.62          8.08         5.89 o                         
   3   6  15         47.29         60.12         6.86 o                         
   4   6  15         79.05        107.03        12.13 o                         
   5   6  15         40.15         37.31         8.74 o                         
   6   6  15         94.26         98.23        11.02 o                         
   7   6  15        187.90        244.18        18.74 o                         
  -8   7  15         14.41         17.11        10.25 o                         
  -7   7  15          7.88          2.33        12.24 o                         
  -6   7  15        150.93        159.98        11.67 o                         
  -5   7  15        131.88        133.47        11.28 o                         
  -4   7  15         16.06         -8.79         8.79 o                         
  -3   7  15         13.31          4.59         8.50 o                         
  -2   7  15          3.83          0.42         5.52 o                         
  -1   7  15         10.20          7.97         5.91 o                         
   0   7  15         34.61         38.68         6.76 o                         
   1   7  15        597.41        599.46        15.32 o                         
   2   7  15         95.06        112.47         9.52 o                         
   3   7  15        158.18        198.65        12.14 o                         
   4   7  15          1.44         -1.49         6.82 o                         
   5   7  15          0.32          2.99         8.56 o                         
   6   7  15         29.39         38.98        10.95 o                         
   7   7  15        127.13        146.41        16.28 o                         
  -8   8  15         72.06         76.86        12.64 o                         
  -7   8  15         64.67         83.59        10.07 o                         
  -6   8  15         16.26         25.04         8.22 o                         
  -5   8  15         40.75         41.64         8.97 o                         
  -4   8  15       2074.21       2115.87        38.10 o                         
  -3   8  15         56.45         55.31         6.84 o                         
  -2   8  15          7.06          2.63         5.56 o                         
  -1   8  15        149.83        151.87         9.06 o                         
   0   8  15        108.72        132.98         8.32 o                         
   1   8  15        231.53        230.71        10.81 o                         
   2   8  15        111.12        116.82         9.24 o                         
   3   8  15          2.97         16.80         8.04 o                         
   4   8  15        711.20        734.10        22.08 o                         
   5   8  15        159.11        173.65        13.26 o                         
   6   8  15        424.98        450.70        39.82 o                         
  -8   9  15         18.65         18.14         8.33 o                         
  -7   9  15        205.25        209.01        13.98 o                         
  -6   9  15        464.68        437.11        18.06 o                         
  -5   9  15        386.75        351.61        19.55 o                         
  -4   9  15        786.32        794.20        21.99 o                         
  -3   9  15         43.31         48.47         6.82 o                         
  -2   9  15        114.36         99.98         8.54 o                         
  -1   9  15          0.10         -2.12         5.38 o                         
   0   9  15        183.18        193.56        10.60 o                         
   1   9  15         92.52        100.20         8.27 o                         
   2   9  15        131.36        154.17        13.02 o                         
   3   9  15          0.12         19.02        10.21 o                         
   4   9  15        878.53        886.94        24.31 o                         
   5   9  15        106.20        114.48        11.79 o                         
   6   9  15          8.84         12.69        10.03 o                         
  -7  10  15         58.90         62.89        10.03 o                         
  -6  10  15       1023.18       1056.24        26.74 o                         
  -5  10  15        465.48        462.50        18.52 o                         
  -4  10  15        535.82        577.65        19.70 o                         
  -3  10  15         28.51         68.21        13.54 o                         
  -2  10  15          1.21          0.70         8.12 o                         
  -1  10  15        222.67        233.47        13.52 o                         
   0  10  15        393.88        417.87        13.34 o                         
   1  10  15         10.98         11.82         7.61 o                         
   2  10  15         23.31         29.36        12.34 o                         
   3  10  15       1890.44       1923.97        57.38 o                         
   4  10  15        235.18        221.43        16.23 o                         
   5  10  15        426.39        387.48        23.76 o                         
  -6  11  15        306.70        313.45        19.95 o                         
  -5  11  15         81.52         82.05        10.56 o                         
  -4  11  15         72.95         65.79        10.16 o                         
  -3  11  15          0.14          0.68         7.90 o                         
  -2  11  15         15.81         14.06         5.31 o                         
  -1  11  15         33.98         40.06         8.46 o                         
   0  11  15         30.15         24.40         7.09 o                         
   1  11  15        213.31        216.27        14.69 o                         
   2  11  15        370.96        365.29        32.56 o                         
   3  11  15         33.25          4.30        10.75 o                         
   4  11  15        107.57         69.82        14.25 o                         
   5  11  15         38.38         36.00        13.17 o                         
  -5  12  15         50.71         50.66         9.51 o                         
  -4  12  15         46.47         39.89        13.42 o                         
  -3  12  15        128.15        132.28        11.92 o                         
  -2  12  15        220.31        216.13        10.50 o                         
  -1  12  15          7.37          6.09         6.18 o                         
   0  12  15         43.28         42.28         7.53 o                         
   1  12  15         99.88        101.30         9.39 o                         
   2  12  15          0.36         -6.46        11.86 o                         
   3  12  15         78.65         89.01        17.49 o                         
   4  12  15        542.46        493.56        36.20 o                         
  -4  13  15         56.78         42.54        10.63 o                         
  -3  13  15         41.74         34.34         9.92 o                         
  -2  13  15        210.83        233.22        16.30 o                         
  -1  13  15          7.03         -4.72        14.45 o                         
   0  13  15          3.90         21.71        11.29 o                         
   1  13  15        349.01        321.30        31.79 o                         
   2  13  15         15.52         69.08        17.93 o                         
  -2  14  15          1.31         -5.75         5.75 o                         
  -1  14  15         49.34         37.17        13.99 o                         
   0  14  15         70.78         56.56        19.07 o                         
  -9   0  16        181.39        171.18        20.70 o                         
  -8   0  16        533.25        588.96        25.96 o                         
  -7   0  16         28.63         49.97        10.91 o                         
  -6   0  16       2871.09       2893.89        68.42 o                         
  -5   0  16        989.84       1038.32        53.80 o                         
  -4   0  16          9.42         -0.68        10.83 o                         
  -3   0  16          8.06          9.92        11.18 o                         
  -2   0  16        116.98        116.43        12.99 o                         
  -1   0  16        266.18        292.19        15.57 o                         
   0   0  16       8034.17       7925.60       120.83 o                         
   1   0  16       2973.14       2814.26        50.16 o                         
   2   0  16        951.49        912.58        29.44 o                         
   3   0  16        106.81        114.97        11.98 o                         
   4   0  16       1528.62       1501.62        51.26 o                         
   5   0  16        144.66        114.87        15.70 o                         
   6   0  16         71.85         68.39        13.21 o                         
   7   0  16        119.46        120.96        15.43 o                         
   8   0  16       1329.37       1199.06        82.36 o                         
  -9   1  16        159.93        153.26        18.15 o                         
  -8   1  16         36.13         31.70         7.50 o                         
  -7   1  16       2108.78       2102.88        36.13 o                         
  -6   1  16        129.03        151.51        12.44 o                         
  -5   1  16         39.69        100.70        25.01 o                         
  -4   1  16        550.42        585.15        20.32 o                         
  -3   1  16        161.67        158.75        11.29 o                         
  -2   1  16        504.07        484.45        13.64 o                         
  -1   1  16       1046.46       1011.52        19.39 o                         
   0   1  16        183.73        191.05         8.96 o                         
   1   1  16        211.61        228.92        10.02 o                         
   2   1  16        385.38        382.09        20.16 o                         
   3   1  16        423.24        434.01        17.86 o                         
   4   1  16        203.37        179.99        12.18 o                         
   5   1  16         24.41         24.55         9.25 o                         
   6   1  16         72.37         73.13         9.16 o                         
   7   1  16          0.59         -4.13         7.42 o                         
   8   1  16         40.57         33.80        10.81 o                         
  -9   2  16         95.78         91.88        12.74 o                         
  -8   2  16        190.50        190.64        11.66 o                         
  -7   2  16        797.23        801.92        19.64 o                         
  -6   2  16        424.84        452.07        13.96 o                         
  -5   2  16        407.76        383.21        20.02 o                         
  -4   2  16          5.09         17.26         8.71 o                         
  -3   2  16         85.44         95.29         7.74 o                         
  -2   2  16       1294.38       1294.04        22.51 o                         
  -1   2  16        360.87        320.77        11.58 o                         
   0   2  16          1.52          5.04         5.51 o                         
   1   2  16        260.39        243.13        10.12 o                         
   2   2  16        194.05        189.45        12.32 o                         
   3   2  16        299.78        274.62        13.65 o                         
   4   2  16         13.15          1.62         9.46 o                         
   5   2  16          1.35          3.82         8.32 o                         
   6   2  16         21.59         18.02         7.93 o                         
   7   2  16         12.86         10.22         7.87 o                         
  -9   3  16         10.75          8.98        10.59 o                         
  -8   3  16        186.31        187.13        24.36 o                         
  -7   3  16         64.38         83.01        11.87 o                         
  -6   3  16        259.50        256.78         9.90 o                         
  -5   3  16         16.40         16.34         7.11 o                         
  -4   3  16        430.25        424.84        15.49 o                         
  -3   3  16        265.98        266.97        20.07 o                         
  -2   3  16         22.34         21.87         5.96 o                         
  -1   3  16        377.61        349.85        11.92 o                         
   0   3  16         13.86         19.18         5.58 o                         
   1   3  16         50.31         58.62        13.25 o                         
   2   3  16       1647.42       1613.28        24.09 o                         
   3   3  16       3129.25       2998.18        38.13 o                         
   4   3  16        424.58        407.46        17.69 o                         
   5   3  16        145.52        172.90        11.19 o                         
   6   3  16         41.53         49.38         7.88 o                         
   7   3  16          0.21         15.11         9.68 o                         
  -9   4  16        144.16        125.58        14.74 o                         
  -8   4  16         36.47         31.36        11.30 o                         
  -7   4  16        161.36        157.03        13.75 o                         
  -6   4  16         14.13          6.59         8.68 o                         
  -5   4  16         25.22         25.64         7.59 o                         
  -4   4  16         12.75         11.71        10.07 o                         
  -3   4  16         52.00         54.63         7.39 o                         
  -2   4  16        318.76        272.25        22.58 o                         
  -1   4  16         41.43         47.96         7.54 o                         
   0   4  16        236.06        238.98        12.65 o                         
   1   4  16         51.96         50.05         6.59 o                         
   2   4  16        114.59        126.37         8.69 o                         
   3   4  16        228.45        256.62        10.15 o                         
   4   4  16          0.39          9.19         6.07 o                         
   5   4  16          5.68         16.61         6.76 o                         
   6   4  16          6.33         18.42        11.79 o                         
   7   4  16         11.45         32.51         9.86 o                         
  -9   5  16          0.11        -11.15        11.15 o                         
  -8   5  16          2.45          0.70        12.72 o                         
  -7   5  16        265.03        238.48        14.83 o                         
  -6   5  16          0.32         -7.79         7.79 o                         
  -5   5  16          6.04          4.63         8.71 o                         
  -4   5  16         11.26         12.08         5.92 o                         
  -3   5  16         10.99        -10.17        11.54 o                         
  -2   5  16         13.77         16.78         6.32 o                         
  -1   5  16        415.42        397.65        22.56 o                         
   0   5  16          3.87          3.03         6.21 o                         
   1   5  16          3.86          9.43         5.39 o                         
   2   5  16       1107.07       1099.31        23.36 o                         
   3   5  16          1.83          1.17         8.82 o                         
   4   5  16        179.96        201.56        10.50 o                         
   5   5  16         66.55         70.52        10.99 o                         
   6   5  16         41.32         40.84        11.47 o                         
   7   5  16         93.68        106.46        14.15 o                         
  -8   6  16        240.81        233.07        18.43 o                         
  -7   6  16        119.42        120.37        12.14 o                         
  -6   6  16         61.77         62.03         9.19 o                         
  -5   6  16         47.50         35.94         8.59 o                         
  -4   6  16        719.91        697.18        23.65 o                         
  -3   6  16        101.69         87.80         7.79 o                         
  -2   6  16          7.49         -2.10         8.12 o                         
  -1   6  16        208.26        189.98        13.20 o                         
   0   6  16        142.44        178.91        13.17 o                         
   1   6  16         16.82         27.55         7.22 o                         
   2   6  16        173.29        200.96        10.90 o                         
   3   6  16         59.29         78.04        10.55 o                         
   4   6  16        129.65        141.04        12.11 o                         
   5   6  16         34.96         44.81        10.44 o                         
   6   6  16          0.49          7.41        10.42 o                         
   7   6  16          1.83         60.94        35.09 o                         
  -8   7  16         59.17         46.12        11.18 o                         
  -7   7  16         35.69         31.45        13.26 o                         
  -6   7  16          2.16         -2.89        11.19 o                         
  -5   7  16         16.95         13.95         8.42 o                         
  -4   7  16          9.12          4.21         9.49 o                         
  -3   7  16         25.64         16.69         6.03 o                         
  -2   7  16        192.98        161.28        10.04 o                         
  -1   7  16         40.50         32.70         6.78 o                         
   0   7  16       2258.38       2242.38        33.23 o                         
   1   7  16        485.37        518.35        14.33 o                         
   2   7  16        407.87        369.46        16.00 o                         
   3   7  16        197.74        210.64        12.36 o                         
   4   7  16        398.24        393.27        17.62 o                         
   5   7  16        100.11         99.54        11.24 o                         
   6   7  16        198.74        170.65        15.43 o                         
  -8   8  16         45.52         50.75         9.87 o                         
  -7   8  16         17.00         25.31         8.50 o                         
  -6   8  16         55.92         41.56         9.54 o                         
  -5   8  16        405.64        400.81        17.27 o                         
  -4   8  16        184.57        191.11        15.38 o                         
  -3   8  16          0.13         -3.54         5.24 o                         
  -2   8  16         70.84         87.11         8.39 o                         
  -1   8  16          0.32         -1.55         6.03 o                         
   0   8  16        606.00        569.05        19.56 o                         
   1   8  16        142.13        173.60        10.39 o                         
   2   8  16        351.47        383.29        14.23 o                         
   3   8  16         91.67         86.80        17.84 o                         
   4   8  16         12.86         19.11         8.00 o                         
   5   8  16         38.02         40.51        10.23 o                         
   6   8  16          0.38         16.50         9.31 o                         
  -7   9  16         47.54         55.71        10.09 o                         
  -6   9  16        196.16        173.45        13.30 o                         
  -5   9  16        489.94        459.69        20.07 o                         
  -4   9  16        357.48        353.00        16.47 o                         
  -3   9  16       1345.27       1413.97        27.07 o                         
  -2   9  16        165.33        166.36        10.91 o                         
  -1   9  16          0.17         -3.29         5.06 o                         
   0   9  16        176.23        189.12        10.69 o                         
   1   9  16         17.55         21.24         6.48 o                         
   2   9  16          9.21          8.93         7.80 o                         
   3   9  16        455.79        440.71        20.68 o                         
   4   9  16        177.92        158.52        13.96 o                         
   5   9  16         66.82         48.12        10.60 o                         
  -7  10  16         12.01          8.23         8.72 o                         
  -6  10  16        405.53        448.06        19.13 o                         
  -5  10  16         37.99         16.89         8.81 o                         
  -4  10  16        274.04        258.36        15.82 o                         
  -3  10  16       1176.18       1216.07        24.77 o                         
  -2  10  16          7.40         13.21         6.49 o                         
  -1  10  16        664.09        657.92        15.97 o                         
   0  10  16        100.69         91.26         7.83 o                         
   1  10  16         29.70         24.56         8.31 o                         
   2  10  16         88.68         87.86        10.45 o                         
   3  10  16         24.64         36.78        10.22 o                         
   4  10  16         22.69         28.38         8.35 o                         
   5  10  16        363.41        372.57        28.76 o                         
  -6  11  16         31.19         39.45         9.81 o                         
  -5  11  16         12.48          3.73         8.48 o                         
  -4  11  16          1.17         -8.50         8.50 o                         
  -3  11  16          0.01         -3.68         9.03 o                         
  -2  11  16         19.26         16.85         7.05 o                         
  -1  11  16          4.38         -3.01         5.39 o                         
   0  11  16         81.43         68.29        12.44 o                         
   1  11  16         32.59         23.93         6.78 o                         
   2  11  16        131.24        144.60        20.88 o                         
   3  11  16         98.65        105.77        14.72 o                         
   4  11  16        273.48        262.96        18.90 o                         
  -5  12  16        109.20        103.47        13.10 o                         
  -4  12  16         63.55         71.68        11.95 o                         
  -3  12  16        274.12        272.00        16.26 o                         
  -2  12  16        119.55        127.46         8.74 o                         
  -1  12  16         56.27         43.01         7.50 o                         
   0  12  16         94.50         79.58         9.71 o                         
   1  12  16          0.82         -6.14         7.56 o                         
   2  12  16         10.56         25.05        13.73 o                         
   3  12  16        294.73        257.91        31.11 o                         
  -3  13  16          1.30          1.56         9.59 o                         
  -2  13  16         62.12         61.56         7.92 o                         
  -1  13  16         20.92         28.29         7.46 o                         
   0  13  16         58.62         53.46         8.90 o                         
   1  13  16        189.42        155.33        14.23 o                         
   2  13  16          0.39        -11.13        15.50 o                         
  -9   1  17          8.03          1.63         6.81 o                         
  -8   1  17        382.10        404.33        16.26 o                         
  -7   1  17          0.17          8.19         6.55 o                         
  -6   1  17        470.38        503.01        16.36 o                         
  -5   1  17         33.72         36.15         9.79 o                         
  -4   1  17        929.69        865.41        22.18 o                         
  -3   1  17        170.50        147.48        15.60 o                         
  -2   1  17        248.49        273.39        11.94 o                         
  -1   1  17         84.20        106.33         7.97 o                         
   0   1  17         61.41         83.54         8.01 o                         
   1   1  17        233.07        232.79        15.38 o                         
   2   1  17       1258.34       1206.23        21.03 o                         
   3   1  17         30.49         25.77         6.36 o                         
   4   1  17        237.11        214.94        13.83 o                         
   5   1  17          4.02         -7.43         7.43 o                         
   6   1  17        139.13        110.59        14.25 o                         
   7   1  17         59.18         54.18         9.51 o                         
  -9   2  17          2.43          7.24        11.26 o                         
  -8   2  17        375.08        358.93        16.09 o                         
  -7   2  17        162.71        174.21        11.43 o                         
  -6   2  17        540.18        505.76        14.70 o                         
  -5   2  17        234.87        233.57        16.55 o                         
  -4   2  17        170.94        187.90        13.05 o                         
  -3   2  17       1435.34       1422.16        25.00 o                         
  -2   2  17        462.41        398.32        16.61 o                         
  -1   2  17        593.91        571.11        15.58 o                         
   0   2  17        210.95        210.99        22.08 o                         
   1   2  17          5.64         17.25         6.65 o                         
   2   2  17          7.64         12.50         9.08 o                         
   3   2  17        745.30        680.43        15.70 o                         
   4   2  17        161.68        154.36        10.36 o                         
   5   2  17          0.78         -5.58         7.36 o                         
   6   2  17        163.47        169.24        12.95 o                         
   7   2  17        129.32        121.13        10.93 o                         
  -9   3  17          7.36         10.95        12.39 o                         
  -8   3  17         49.50         35.34        11.17 o                         
  -7   3  17        165.19        140.19        13.46 o                         
  -6   3  17        216.37        216.10         9.19 o                         
  -5   3  17         44.92         64.20        18.21 o                         
  -4   3  17         82.47        111.44        11.15 o                         
  -3   3  17         59.71         70.16         8.37 o                         
  -2   3  17        331.60        315.97        14.92 o                         
  -1   3  17          2.48         -8.51        10.77 o                         
   0   3  17        125.14        146.72        10.80 o                         
   1   3  17       1326.46       1266.15        21.03 o                         
   2   3  17        178.11        158.48        12.48 o                         
   3   3  17          0.60         10.04        10.46 o                         
   4   3  17         26.07         27.62         8.02 o                         
   5   3  17        240.56        242.34        13.58 o                         
   6   3  17         12.31         25.32         8.91 o                         
   7   3  17         97.13        118.44        11.17 o                         
  -9   4  17          7.83          1.93        18.59 o                         
  -8   4  17         63.97         42.21        11.39 o                         
  -7   4  17         34.31         41.84        10.48 o                         
  -6   4  17        427.00        419.17        17.49 o                         
  -5   4  17       1058.56       1048.34        30.40 o                         
  -4   4  17         30.33         43.63         8.05 o                         
  -3   4  17         90.85         82.73        15.99 o                         
  -2   4  17         59.91         57.20         7.99 o                         
  -1   4  17       1107.26       1094.58        20.87 o                         
   0   4  17        603.31        621.77        15.41 o                         
   1   4  17        140.73        136.76        10.19 o                         
   2   4  17        414.04        399.02        12.34 o                         
   3   4  17         77.39         86.81        14.40 o                         
   4   4  17        383.50        406.06        18.37 o                         
   5   4  17        265.06        225.76        13.70 o                         
   6   4  17          0.24          6.88         8.37 o                         
   7   4  17         72.84         69.50        12.15 o                         
  -9   5  17        189.68        203.07        19.97 o                         
  -8   5  17        228.88        228.17        20.43 o                         
  -7   5  17        184.18        165.85        12.73 o                         
  -6   5  17         18.79         10.57         7.61 o                         
  -5   5  17         15.10          7.79         7.72 o                         
  -4   5  17         73.77         43.01        13.27 o                         
  -3   5  17        485.86        478.18        15.82 o                         
  -2   5  17        221.40        200.00        15.14 o                         
  -1   5  17        380.28        392.19        24.18 o                         
   0   5  17        307.59        283.90        25.12 o                         
   1   5  17        912.74        863.57        18.22 o                         
   2   5  17        420.68        455.88        24.34 o                         
   3   5  17         36.25         43.11         6.37 o                         
   4   5  17       1083.25       1017.25        21.94 o                         
   5   5  17        219.62        235.42        24.51 o                         
   6   5  17         32.22         58.52        15.28 o                         
   7   5  17         19.91         17.63        12.82 o                         
  -8   6  17         18.29          4.97        16.00 o                         
  -7   6  17        451.00        473.31        19.32 o                         
  -6   6  17          2.54          7.81         7.98 o                         
  -5   6  17         19.61         10.20         8.35 o                         
  -4   6  17         17.94         19.41         5.82 o                         
  -3   6  17        868.39        873.58        20.35 o                         
  -2   6  17         84.98         91.51         8.41 o                         
  -1   6  17        336.06        313.62        13.62 o                         
   0   6  17        353.14        336.90        14.11 o                         
   1   6  17        549.86        566.35        18.92 o                         
   2   6  17          0.09          8.77         6.53 o                         
   3   6  17          1.68         -2.51         8.69 o                         
   4   6  17        626.22        638.99        21.06 o                         
   5   6  17         59.01         60.81        11.80 o                         
   6   6  17         27.31         26.85         9.93 o                         
  -8   7  17         56.52         45.70        12.57 o                         
  -7   7  17          3.46          1.41         8.00 o                         
  -6   7  17          1.50          0.22         8.72 o                         
  -5   7  17        190.49        202.13        13.90 o                         
  -4   7  17        325.40        298.09        19.50 o                         
  -3   7  17        310.97        249.42        12.23 o                         
  -2   7  17        185.16        169.67        11.32 o                         
  -1   7  17        102.38        115.32         9.66 o                         
   0   7  17        152.21        156.03        11.07 o                         
   1   7  17         14.82         41.91         7.77 o                         
   2   7  17        505.62        524.90        18.48 o                         
   3   7  17          4.45          7.55         6.04 o                         
   4   7  17         48.96         52.29         9.19 o                         
   5   7  17         66.25         55.44        15.12 o                         
   6   7  17        158.60        166.02        23.69 o                         
  -7   8  17        282.31        320.29        19.90 o                         
  -6   8  17        116.25        127.95        12.16 o                         
  -5   8  17        503.94        523.87        19.35 o                         
  -4   8  17          0.83          1.39         9.27 o                         
  -3   8  17         15.99         11.27         7.16 o                         
  -2   8  17         56.95         43.73         7.41 o                         
  -1   8  17         33.25         38.69         8.15 o                         
   0   8  17        235.09        243.94        11.54 o                         
   1   8  17          4.51         12.65         6.02 o                         
   2   8  17        241.07        264.28        14.16 o                         
   3   8  17        127.63        115.91        12.20 o                         
   4   8  17         55.36         47.47         9.39 o                         
   5   8  17        119.83         91.69        14.09 o                         
  -7   9  17        105.98         91.44        13.20 o                         
  -6   9  17        593.86        532.23        20.43 o                         
  -5   9  17        855.42        845.43        26.81 o                         
  -4   9  17        388.64        347.49        17.03 o                         
  -3   9  17         30.43         22.84         9.36 o                         
  -2   9  17         13.22          4.94         6.41 o                         
  -1   9  17         52.16         53.05         7.82 o                         
   0   9  17          0.03         -3.45         5.20 o                         
   1   9  17        109.56        123.97         9.41 o                         
   2   9  17         15.91         16.10         9.08 o                         
   3   9  17        109.54         93.86        13.96 o                         
   4   9  17         77.26         84.27        10.29 o                         
   5   9  17        511.35        571.28        31.06 o                         
  -6  10  17          0.48         -6.60         8.79 o                         
  -5  10  17         65.29         28.18        10.84 o                         
  -4  10  17        310.84        292.97        20.55 o                         
  -3  10  17          4.41          9.42         6.24 o                         
  -2  10  17        684.30        725.11        19.38 o                         
  -1  10  17         64.07         64.14         7.00 o                         
   0  10  17         42.99         39.20         6.91 o                         
   1  10  17         32.84         31.26         7.27 o                         
   2  10  17        182.04        209.18        11.47 o                         
   3  10  17        128.73        141.75        15.16 o                         
   4  10  17        211.40        240.50        21.41 o                         
  -5  11  17         52.22         30.42         9.78 o                         
  -4  11  17        416.72        382.63        18.25 o                         
  -3  11  17        131.33        123.92        14.08 o                         
  -2  11  17         31.14         21.44        10.79 o                         
  -1  11  17          7.47          6.24         8.20 o                         
   0  11  17          8.33          1.35         6.30 o                         
   1  11  17        144.54        144.22        10.21 o                         
   2  11  17        199.77        230.59        19.33 o                         
   3  11  17        216.38        238.74        20.74 o                         
  -4  12  17          3.15         -2.38        10.14 o                         
  -3  12  17        157.48        162.41        16.52 o                         
  -2  12  17        527.75        518.03        18.26 o                         
  -1  12  17          3.06          4.48         6.63 o                         
   0  12  17          7.86         -1.59         7.38 o                         
   1  12  17          0.59         -3.48        10.23 o                         
   2  12  17         72.66         84.09        18.46 o                         
  -2  13  17        217.26        229.37        17.86 o                         
  -1  13  17         11.42         12.75         7.13 o                         
   0  13  17         31.59         44.82         8.79 o                         
   1  13  17         65.44         53.36        13.51 o                         
  -9   0  18         14.64          9.02        10.42 o                         
  -8   0  18        344.49        365.83        22.56 o                         
  -7   0  18          4.83          2.73        14.28 o                         
  -6   0  18        426.23        458.01        27.46 o                         
  -5   0  18        181.70        199.92        26.57 o                         
  -4   0  18        445.12        415.08        23.70 o                         
  -3   0  18        613.11        577.08        25.85 o                         
  -2   0  18        430.62        443.75        23.25 o                         
  -1   0  18        111.45        146.81        19.84 o                         
   0   0  18       2411.19       2312.89        45.01 o                         
   1   0  18        899.08        852.11        25.56 o                         
   2   0  18        894.65        845.69        25.93 o                         
   3   0  18        840.96        878.87        64.77 o                         
   4   0  18         11.57         -7.50        13.26 o                         
   5   0  18         32.68         24.35        12.06 o                         
   6   0  18        613.33        532.80        52.35 o                         
   7   0  18        394.83        227.81        33.21 o                         
  -9   1  18          0.00          2.60         6.84 o                         
  -8   1  18          0.54          2.34         7.01 o                         
  -7   1  18        109.37        119.22        10.43 o                         
  -6   1  18         51.08         54.23         8.16 o                         
  -5   1  18        227.93        246.49        24.86 o                         
  -4   1  18        536.75        513.96        18.00 o                         
  -3   1  18          0.32         11.93         7.01 o                         
  -2   1  18        514.42        519.74        15.44 o                         
  -1   1  18       1507.87       1472.91        25.88 o                         
   0   1  18          4.92          3.87         5.63 o                         
   1   1  18        348.15        338.35        13.04 o                         
   2   1  18        437.89        419.07        13.89 o                         
   3   1  18          1.01         13.86        10.07 o                         
   4   1  18        161.66        159.75        11.14 o                         
   5   1  18          0.91         -1.78         7.93 o                         
   6   1  18         11.30          3.40         8.38 o                         
   7   1  18         33.46         37.58        22.46 o                         
  -9   2  18        110.85         93.37        14.14 o                         
  -8   2  18         54.02         68.38         7.87 o                         
  -7   2  18          2.82          8.28         9.21 o                         
  -6   2  18        104.21         94.45         8.07 o                         
  -5   2  18         46.31         29.40        11.39 o                         
  -4   2  18        175.05        171.20        11.35 o                         
  -3   2  18        352.67        372.87        21.01 o                         
  -2   2  18        525.62        527.08        16.23 o                         
  -1   2  18        127.78        110.98         8.68 o                         
   0   2  18        599.31        575.42        14.80 o                         
   1   2  18       1287.22       1250.17        42.78 o                         
   2   2  18        333.17        313.38        12.61 o                         
   3   2  18        582.85        575.39        20.12 o                         
   4   2  18         67.44         87.69         8.89 o                         
   5   2  18         53.75         48.58         9.22 o                         
   6   2  18         71.06         59.21         9.64 o                         
   7   2  18        308.04        289.78        28.16 o                         
  -9   3  18         18.93         15.05        11.92 o                         
  -8   3  18        117.58         98.07        13.10 o                         
  -7   3  18        278.08        264.40        18.85 o                         
  -6   3  18         30.28         31.24         5.57 o                         
  -5   3  18          2.01          6.82         7.93 o                         
  -4   3  18        126.11        142.53        11.23 o                         
  -3   3  18       2167.31       2029.99        43.20 o                         
  -2   3  18         38.56         32.30         7.74 o                         
  -1   3  18        985.50        918.62        19.87 o                         
   0   3  18        137.83        158.49        10.66 o                         
   1   3  18        169.44        191.65        15.43 o                         
   2   3  18        723.13        732.15        21.93 o                         
   3   3  18         58.97         78.62         8.57 o                         
   4   3  18        144.86        160.93         9.99 o                         
   5   3  18         35.30         28.72         8.54 o                         
   6   3  18        106.23        128.27        11.11 o                         
   7   3  18        428.10        473.17        22.35 o                         
  -8   4  18          3.59          9.52        11.36 o                         
  -7   4  18         81.94        101.86        13.68 o                         
  -6   4  18        227.18        242.08        17.80 o                         
  -5   4  18         78.50         93.71        16.04 o                         
  -4   4  18        765.85        729.59        25.69 o                         
  -3   4  18        526.91        500.22        16.96 o                         
  -2   4  18        156.74        144.86        13.41 o                         
  -1   4  18         12.36         -7.88         8.21 o                         
   0   4  18         35.02         46.77         7.28 o                         
   1   4  18          3.40         11.35         5.96 o                         
   2   4  18         61.62         83.09         9.77 o                         
   3   4  18        549.38        559.18        15.61 o                         
   4   4  18         28.06         35.93         6.85 o                         
   5   4  18         16.36         29.13        11.28 o                         
   6   4  18         59.69         74.35        12.57 o                         
  -8   5  18         21.99         37.66        13.06 o                         
  -7   5  18        153.50        153.23        12.78 o                         
  -6   5  18        166.75        187.27        13.63 o                         
  -5   5  18          1.16          1.76        10.17 o                         
  -4   5  18         78.12         90.52        12.50 o                         
  -3   5  18       1210.05       1160.29        30.67 o                         
  -2   5  18         40.68         54.45         8.27 o                         
  -1   5  18         47.46         51.13         8.05 o                         
   0   5  18        611.83        591.97        17.83 o                         
   1   5  18          8.33          4.83        11.70 o                         
   2   5  18         13.77         17.52         5.88 o                         
   3   5  18          3.93         -0.10         5.37 o                         
   4   5  18          0.01          0.50         5.63 o                         
   5   5  18         83.69         91.64        10.22 o                         
   6   5  18        111.69        172.91        15.92 o                         
  -8   6  18          2.95        -11.24        11.24 o                         
  -7   6  18        544.29        530.94        20.14 o                         
  -6   6  18         21.21          5.55         8.09 o                         
  -5   6  18          4.97         -1.06         7.90 o                         
  -4   6  18        161.84        176.95        10.73 o                         
  -3   6  18        260.63        279.45        13.55 o                         
  -2   6  18        141.22        138.98        13.87 o                         
  -1   6  18        221.63        220.30        16.14 o                         
   0   6  18        224.97        191.48        14.78 o                         
   1   6  18         47.35         55.73        15.80 o                         
   2   6  18         31.62         27.94         7.19 o                         
   3   6  18        374.71        396.49        17.97 o                         
   4   6  18         11.70         16.00         6.22 o                         
   5   6  18         11.75         13.44         9.36 o                         
   6   6  18          7.15         24.89        17.76 o                         
  -8   7  18        123.39        120.49        19.03 o                         
  -7   7  18          0.09          8.56         9.10 o                         
  -6   7  18        170.59        155.57        13.32 o                         
  -5   7  18         30.20         35.34         8.89 o                         
  -4   7  18        433.67        428.18        20.58 o                         
  -3   7  18        329.52        322.80        13.53 o                         
  -2   7  18        131.79        138.51        10.65 o                         
  -1   7  18        408.11        374.98        15.02 o                         
   0   7  18         19.20         14.80         6.93 o                         
   1   7  18        138.75        146.20        10.88 o                         
   2   7  18         19.32         32.75         6.71 o                         
   3   7  18          6.82         18.50         6.52 o                         
   4   7  18        396.63        411.16        36.17 o                         
   5   7  18          8.61         15.12        10.23 o                         
  -7   8  18        178.21        168.91        13.61 o                         
  -6   8  18          0.07         -8.27         8.27 o                         
  -5   8  18       1600.67       1653.97        34.53 o                         
  -4   8  18        129.92        103.13        13.37 o                         
  -3   8  18        113.64        103.41        12.08 o                         
  -2   8  18         84.95         92.13         8.74 o                         
  -1   8  18         82.68         93.15         9.38 o                         
   0   8  18         11.79         17.56         7.16 o                         
   1   8  18       1177.43       1234.94        23.50 o                         
   2   8  18          0.61          2.32         7.80 o                         
   3   8  18         57.33         60.33         9.56 o                         
   4   8  18          2.29         13.15         9.09 o                         
   5   8  18        454.25        487.03        25.23 o                         
  -6   9  18          5.34         -6.06        14.89 o                         
  -5   9  18         18.09         10.61         9.40 o                         
  -4   9  18         64.24         61.20        12.65 o                         
  -3   9  18        290.73        291.72        14.96 o                         
  -2   9  18        116.24        112.57         9.47 o                         
  -1   9  18         31.19         19.50         7.16 o                         
   0   9  18          0.12          3.74         5.51 o                         
   1   9  18         11.57         27.18         6.37 o                         
   2   9  18          1.32          2.66         8.00 o                         
   3   9  18         24.61         30.54        10.12 o                         
   4   9  18        153.65        114.40        12.76 o                         
  -6  10  18          6.77          6.64        11.19 o                         
  -5  10  18          2.22        -10.10        10.10 o                         
  -4  10  18         55.92         40.96        12.18 o                         
  -3  10  18         65.09         63.50         8.95 o                         
  -2  10  18        515.76        478.40        16.57 o                         
  -1  10  18          0.00         -3.35         6.38 o                         
   0  10  18         30.17         36.13         6.67 o                         
   1  10  18         80.10         79.31         8.55 o                         
   2  10  18         37.37         45.74         9.61 o                         
   3  10  18        106.72        121.29        12.91 o                         
   4  10  18        916.24        950.11        35.31 o                         
  -5  11  18          3.05         -7.41         9.08 o                         
  -4  11  18        156.60        126.51        14.05 o                         
  -3  11  18        512.32        520.32        23.20 o                         
  -2  11  18        110.63        104.86        10.68 o                         
  -1  11  18        265.59        244.91        13.88 o                         
   0  11  18        375.93        337.94        14.38 o                         
   1  11  18         34.96         47.88         7.43 o                         
   2  11  18          0.84         10.56        10.06 o                         
   3  11  18        301.71        377.60        37.34 o                         
  -3  12  18        609.44        590.09        28.73 o                         
  -2  12  18        272.63        269.90        14.63 o                         
  -1  12  18         58.08         60.19         7.89 o                         
   0  12  18         28.84         26.88         7.52 o                         
   1  12  18         13.43         11.77         6.62 o                         
  -9   1  19         22.07         36.89         7.99 o                         
  -8   1  19         45.18         33.68         7.86 o                         
  -7   1  19         77.48         95.03        11.40 o                         
  -6   1  19        237.23        233.79        13.34 o                         
  -5   1  19         29.47         25.24        10.10 o                         
  -4   1  19         81.13        110.88        13.35 o                         
  -3   1  19       1377.26       1268.58        24.19 o                         
  -2   1  19        141.00        179.87        17.17 o                         
  -1   1  19       1450.99       1471.52        25.36 o                         
   0   1  19       1519.23       1419.48        28.76 o                         
   1   1  19         17.90         22.10         6.65 o                         
   2   1  19        392.97        398.08        16.32 o                         
   3   1  19        244.05        234.94        11.91 o                         
   4   1  19          1.86         -6.67         6.67 o                         
   5   1  19         92.90         72.08        11.41 o                         
   6   1  19        145.49        122.74        11.79 o                         
  -8   2  19        870.31        873.93        21.71 o                         
  -7   2  19        149.78        171.01        11.54 o                         
  -6   2  19         27.44         26.11         6.63 o                         
  -5   2  19         15.49         21.34        12.65 o                         
  -4   2  19         57.69         76.23        13.69 o                         
  -3   2  19         26.70         27.87         7.16 o                         
  -2   2  19        238.29        235.12        13.45 o                         
  -1   2  19        378.14        378.36        21.43 o                         
   0   2  19       3484.48       3309.90        46.32 o                         
   1   2  19         35.86         44.60         7.16 o                         
   2   2  19        367.04        337.69        16.93 o                         
   3   2  19         23.72         36.86         9.95 o                         
   4   2  19         16.53         17.15         7.23 o                         
   5   2  19          3.24         13.27        10.13 o                         
   6   2  19        224.02        217.59        14.88 o                         
  -8   3  19         17.90         15.81        10.52 o                         
  -7   3  19        146.12        155.89        14.71 o                         
  -6   3  19        295.12        293.75        11.29 o                         
  -5   3  19         18.58         29.05         9.71 o                         
  -4   3  19        381.29        416.78        24.29 o                         
  -3   3  19          0.00          2.95         8.02 o                         
  -2   3  19         70.11         61.73         8.11 o                         
  -1   3  19         54.79         53.05         8.08 o                         
   0   3  19          2.42         13.67         6.58 o                         
   1   3  19        123.47        120.31        13.92 o                         
   2   3  19        203.18        213.87        15.99 o                         
   3   3  19        287.70        277.17        13.98 o                         
   4   3  19        131.22        125.52        11.72 o                         
   5   3  19         48.08         82.01        11.23 o                         
   6   3  19         31.60         22.64        12.27 o                         
  -8   4  19          4.27          9.25        10.99 o                         
  -7   4  19         36.85         36.95         9.45 o                         
  -6   4  19         17.39         18.00         8.32 o                         
  -5   4  19        424.39        437.33        16.62 o                         
  -4   4  19        957.44        927.67        23.21 o                         
  -3   4  19         27.61         17.13        12.09 o                         
  -2   4  19         63.74         49.90        10.31 o                         
  -1   4  19         52.28         49.92         8.19 o                         
   0   4  19        492.87        481.64        16.45 o                         
   1   4  19        535.22        439.43        23.45 o                         
   2   4  19          1.50         11.99         8.71 o                         
   3   4  19         33.74         35.84         6.58 o                         
   4   4  19          8.91          5.79         6.33 o                         
   5   4  19         37.66         23.90         8.86 o                         
   6   4  19         57.27         46.00        12.17 o                         
  -8   5  19          0.02         -8.13        10.64 o                         
  -7   5  19         61.26         68.33        10.27 o                         
  -6   5  19         15.62         21.09         8.97 o                         
  -5   5  19         19.65         12.63        10.80 o                         
  -4   5  19          0.71         17.65         9.75 o                         
  -3   5  19        304.85        329.80        25.88 o                         
  -2   5  19          7.36         -3.14        10.66 o                         
  -1   5  19        201.45        167.84        14.98 o                         
   0   5  19        230.94        210.95        16.08 o                         
   1   5  19         56.42         74.46        10.45 o                         
   2   5  19        443.88        414.21        13.38 o                         
   3   5  19          3.08          4.77         5.76 o                         
   4   5  19         50.22         54.85         7.69 o                         
   5   5  19         75.96         84.00         8.55 o                         
   6   5  19          9.18         -7.04        13.98 o                         
  -8   6  19         10.97         -2.16        10.84 o                         
  -7   6  19          1.79          9.82        12.43 o                         
  -6   6  19         33.00         25.30         9.46 o                         
  -5   6  19          0.69         -8.26         8.90 o                         
  -4   6  19        212.76        195.54        11.32 o                         
  -3   6  19         26.97         30.09        10.78 o                         
  -2   6  19        172.25        199.96        13.40 o                         
  -1   6  19        131.45        185.18        16.98 o                         
   0   6  19         23.19         43.36        10.22 o                         
   1   6  19         58.89         85.14        12.50 o                         
   2   6  19         21.47         29.12         7.07 o                         
   3   6  19         94.89        110.62        12.62 o                         
   4   6  19          0.89          3.82         8.30 o                         
   5   6  19         13.73         35.73        15.56 o                         
  -7   7  19          0.01         -4.29        10.28 o                         
  -6   7  19        793.72        806.11        29.64 o                         
  -5   7  19          1.97          4.08        10.03 o                         
  -4   7  19          0.84         -8.43        10.19 o                         
  -3   7  19          1.52         -2.36         5.99 o                         
  -2   7  19        175.07        163.41        11.16 o                         
  -1   7  19        165.24        161.16        10.99 o                         
   0   7  19        146.07        142.45        10.83 o                         
   1   7  19         82.71        103.28        13.06 o                         
   2   7  19         85.94        113.90        10.90 o                         
   3   7  19         77.08        124.41        12.81 o                         
   4   7  19         69.97         78.87        12.20 o                         
   5   7  19        133.32        127.53        19.99 o                         
  -7   8  19          5.77         -0.33        10.80 o                         
  -6   8  19          0.58          5.63        10.02 o                         
  -5   8  19         38.21         60.29        10.92 o                         
  -4   8  19        368.25        356.67        20.31 o                         
  -3   8  19        149.18        145.50        11.73 o                         
  -2   8  19          2.27          7.63         7.22 o                         
  -1   8  19         37.15         37.95         7.65 o                         
   0   8  19         40.30         35.68         7.87 o                         
   1   8  19          5.97          2.48         7.00 o                         
   2   8  19         30.91         58.99        14.79 o                         
   3   8  19        717.30        821.90        33.09 o                         
   4   8  19          1.55         27.33        12.39 o                         
  -6   9  19         81.60         58.85        11.21 o                         
  -5   9  19         28.80         21.67         9.46 o                         
  -4   9  19        241.05        218.11        17.90 o                         
  -3   9  19        217.84        191.35        11.72 o                         
  -2   9  19        128.81        127.83        11.85 o                         
  -1   9  19        226.28        225.90        13.16 o                         
   0   9  19         46.48         56.79         8.60 o                         
   1   9  19          9.05         14.83         8.35 o                         
   2   9  19        289.11        296.38        18.15 o                         
   3   9  19         95.72        104.30        10.56 o                         
   4   9  19        103.36         86.80        11.01 o                         
  -5  10  19          4.43         -8.02        10.34 o                         
  -4  10  19         99.84        105.26        11.98 o                         
  -3  10  19         26.34         20.85        11.57 o                         
  -2  10  19         73.75         82.58        12.59 o                         
  -1  10  19        335.11        336.35        15.30 o                         
   0  10  19        152.88        176.72        12.35 o                         
   1  10  19        160.34        185.39        12.24 o                         
   2  10  19         55.41         52.86         9.26 o                         
   3  10  19         92.92        106.22        16.18 o                         
  -4  11  19        566.71        533.40        35.50 o                         
  -3  11  19          7.63          5.08         6.87 o                         
  -2  11  19         28.41         18.62         8.85 o                         
  -1  11  19          0.07          1.49         6.90 o                         
   0  11  19        470.95        508.15        23.37 o                         
   1  11  19          4.23         12.47         6.48 o                         
   2  11  19         31.81         41.12         9.90 o                         
  -2  12  19         52.07         58.10         8.96 o                         
  -1  12  19         18.70          6.37         8.10 o                         
   0  12  19         14.03         18.84         7.09 o                         
  -8   0  20         15.05          8.74        10.75 o                         
  -7   0  20        377.17        368.20        33.54 o                         
  -6   0  20          2.54         -2.95         9.82 o                         
  -5   0  20        563.45        549.68        27.99 o                         
  -4   0  20        193.48        177.68        17.75 o                         
  -3   0  20        107.19        127.05        17.03 o                         
  -2   0  20        586.25        572.92        37.89 o                         
  -1   0  20         41.79         39.06        10.56 o                         
   0   0  20       1125.10       1034.73        29.77 o                         
   1   0  20       3246.71       3118.56        59.29 o                         
   2   0  20        201.34        195.69        16.42 o                         
   3   0  20        222.35        208.05        16.25 o                         
   4   0  20        401.10        376.57        20.46 o                         
   5   0  20       1434.31       1360.48        71.73 o                         
   6   0  20          7.61         -0.01        23.69 o                         
  -8   1  20         65.74         56.25         9.11 o                         
  -7   1  20         38.52         43.98        10.07 o                         
  -6   1  20        225.29        211.39        13.15 o                         
  -5   1  20        209.05        200.03        16.16 o                         
  -4   1  20         57.05         63.51         9.62 o                         
  -3   1  20        236.84        253.90        15.67 o                         
  -2   1  20        456.64        424.31        15.77 o                         
  -1   1  20        242.69        244.04        11.52 o                         
   0   1  20        603.63        587.66        16.76 o                         
   1   1  20        874.05        853.88        28.56 o                         
   2   1  20        103.11        111.43         9.50 o                         
   3   1  20        178.58        166.70        11.11 o                         
   4   1  20         11.23          2.54         7.50 o                         
   5   1  20        414.74        424.57        19.81 o                         
   6   1  20          2.93         40.65        17.27 o                         
  -8   2  20        135.26        135.66        10.82 o                         
  -7   2  20        526.53        502.30        17.46 o                         
  -6   2  20         83.63         80.34         8.27 o                         
  -5   2  20         25.12         16.11         8.52 o                         
  -4   2  20          0.26         -4.98         9.91 o                         
  -3   2  20         19.80         12.87        10.34 o                         
  -2   2  20         40.43         55.40         9.51 o                         
  -1   2  20        591.11        564.18        31.12 o                         
   0   2  20         17.76         24.28        11.93 o                         
   1   2  20         26.29         28.34         7.88 o                         
   2   2  20        270.35        292.69        18.98 o                         
   3   2  20         99.39        102.83         8.92 o                         
   4   2  20         25.09         33.11         8.02 o                         
   5   2  20         13.52          7.35         9.14 o                         
   6   2  20         37.02         50.78        14.82 o                         
  -8   3  20         90.31         98.34        14.70 o                         
  -7   3  20        364.35        378.33        21.46 o                         
  -6   3  20         51.10         61.85         6.71 o                         
  -5   3  20         23.73         18.72         8.77 o                         
  -4   3  20        142.55        151.66        12.39 o                         
  -3   3  20       1293.17       1267.67        28.65 o                         
  -2   3  20         26.89         34.72        13.42 o                         
  -1   3  20        787.02        704.16        20.86 o                         
   0   3  20         38.06         21.27        10.45 o                         
   1   3  20        163.93        226.36        16.64 o                         
   2   3  20        219.74        238.55        19.85 o                         
   3   3  20         25.84         23.03         6.82 o                         
   4   3  20        419.36        409.65        16.05 o                         
   5   3  20         15.23         -0.42         8.69 o                         
   6   3  20         64.41         55.79        17.95 o                         
  -8   4  20       1041.65       1008.38        32.97 o                         
  -7   4  20        441.32        457.10        19.49 o                         
  -6   4  20        110.30        103.38        11.43 o                         
  -5   4  20          0.57          6.24         7.41 o                         
  -4   4  20         10.69         13.22         8.11 o                         
  -3   4  20        104.64        120.20        13.88 o                         
  -2   4  20        121.71        119.68        13.47 o                         
  -1   4  20        454.90        434.78        17.18 o                         
   0   4  20         34.30         34.62         8.69 o                         
   1   4  20          0.39         -2.65         6.78 o                         
   2   4  20          7.99          4.80         6.02 o                         
   3   4  20          2.44         -5.92         5.93 o                         
   4   4  20         66.64        100.96        10.17 o                         
   5   4  20          6.79          7.32        10.25 o                         
   6   4  20         28.35         15.24        15.36 o                         
  -7   5  20          1.14         15.67        10.84 o                         
  -6   5  20          5.07         10.52         9.09 o                         
  -5   5  20          0.56          1.14         6.46 o                         
  -4   5  20        183.38        196.77        13.29 o                         
  -3   5  20          9.42         12.94         8.47 o                         
  -2   5  20          2.46         -0.80         9.79 o                         
  -1   5  20          5.03          1.81         9.32 o                         
   0   5  20        450.30        440.34        28.25 o                         
   1   5  20        287.78        291.97        13.13 o                         
   2   5  20        234.64        227.43        13.22 o                         
   3   5  20          0.25          2.76         6.94 o                         
   4   5  20          3.59          4.53         6.03 o                         
   5   5  20          0.44          4.16         7.05 o                         
  -7   6  20          5.00         -0.33        10.35 o                         
  -6   6  20         75.64         86.83        11.54 o                         
  -5   6  20         43.97         35.36        12.13 o                         
  -4   6  20        209.07        181.95        11.96 o                         
  -3   6  20          1.08          2.19         6.83 o                         
  -2   6  20        162.36        160.69        12.57 o                         
  -1   6  20        173.24        208.42        13.71 o                         
   0   6  20          0.14          6.04         7.19 o                         
   1   6  20          0.45         -0.86         7.07 o                         
   2   6  20          3.98          7.59         9.53 o                         
   3   6  20         72.24         39.29        11.62 o                         
   4   6  20        118.13         91.49        13.54 o                         
   5   6  20        160.55        151.15        16.06 o                         
  -7   7  20        147.53        161.21        16.42 o                         
  -6   7  20         10.84         -1.57        11.50 o                         
  -5   7  20        141.50        133.16        12.51 o                         
  -4   7  20         94.04         92.51         8.50 o                         
  -3   7  20        105.54         95.04        12.07 o                         
  -2   7  20         34.85         21.42         7.64 o                         
  -1   7  20        762.45        689.13        22.08 o                         
   0   7  20         78.49         72.90         9.01 o                         
   1   7  20         26.69         35.81         7.78 o                         
   2   7  20         46.30         38.38         9.04 o                         
   3   7  20         17.71         19.75         9.06 o                         
   4   7  20         29.41         39.49         9.65 o                         
  -6   8  20         85.12         85.85        12.94 o                         
  -5   8  20          0.00         -3.96        10.61 o                         
  -4   8  20         63.93         61.13        13.23 o                         
  -3   8  20        130.01        122.23        10.70 o                         
  -2   8  20         52.96         46.84         7.99 o                         
  -1   8  20          6.10          8.99         6.89 o                         
   0   8  20          2.52         -0.46         6.83 o                         
   1   8  20          0.41         -2.12         9.36 o                         
   2   8  20         11.08         18.26        16.15 o                         
   3   8  20         93.59         97.19        11.23 o                         
   4   8  20        141.04         93.62        13.26 o                         
  -5   9  20          0.49        -12.66        12.66 o                         
  -4   9  20          5.35         -0.27        18.49 o                         
  -3   9  20        206.05        179.87        12.50 o                         
  -2   9  20          9.29          6.16         7.28 o                         
  -1   9  20        307.14        290.61        14.76 o                         
   0   9  20        102.50         90.33        11.27 o                         
   1   9  20         50.18         45.30         8.35 o                         
   2   9  20        427.75        434.68        20.99 o                         
   3   9  20          6.03          4.86         7.69 o                         
  -5  10  20          5.48         -9.01         9.01 o                         
  -4  10  20        422.20        438.24        32.66 o                         
  -3  10  20        548.24        552.67        27.56 o                         
  -2  10  20        672.73        637.70        21.79 o                         
  -1  10  20         58.46         47.26         8.59 o                         
   0  10  20        174.92        191.31        12.67 o                         
   1  10  20         24.40         42.98        10.03 o                         
   2  10  20          2.17          8.20         9.76 o                         
  -3  11  20        303.76        311.60        28.22 o                         
  -2  11  20          2.71          0.60         7.65 o                         
  -1  11  20        619.62        576.47        19.15 o                         
   0  11  20          8.74         13.35         7.88 o                         
   1  11  20          0.08          7.43        12.50 o                         
  -8   1  21          2.22         -6.72         6.74 o                         
  -7   1  21       1021.59        987.58        24.28 o                         
  -6   1  21         32.10         17.24         7.84 o                         
  -5   1  21          0.34         10.54         9.84 o                         
  -4   1  21        188.23        176.03        11.52 o                         
  -3   1  21        232.51        216.82        16.73 o                         
  -2   1  21        144.74        123.70         9.29 o                         
  -1   1  21         63.56         75.23         8.69 o                         
   0   1  21         86.00         90.55         9.39 o                         
   1   1  21        588.80        549.80        19.43 o                         
   2   1  21        117.23        138.44        10.32 o                         
   3   1  21         70.51         83.73         8.87 o                         
   4   1  21        147.80        144.44        13.03 o                         
   5   1  21          0.15         -8.37         9.27 o                         
  -8   2  21        107.95        107.08        10.42 o                         
  -7   2  21        285.94        252.02        11.77 o                         
  -6   2  21        276.86        292.51        12.18 o                         
  -5   2  21        126.73        130.30        11.69 o                         
  -4   2  21          0.22         -7.65         8.33 o                         
  -3   2  21        573.68        558.82        18.17 o                         
  -2   2  21        925.64        887.95        21.71 o                         
  -1   2  21        203.46        180.53        10.57 o                         
   0   2  21       1028.04        958.23        20.60 o                         
   1   2  21         11.75         19.61         7.28 o                         
   2   2  21          1.09         -6.35         6.35 o
[truncated: 37,423 more chars]
